# Supplementary material for: Identification of Poly-N-Acetyllactosamine-Carrying Glycoproteins from HL-60 Human Promyelocytic Leukemia Cells Using a Site-Specific Glycome Analysis Method, Glyco-RIDGE
Source: J Am Soc Mass Spectrom. 2018 Apr 19;29(6):1138–52. doi: 10.1007/s13361-018-1938-6 (PMC6004004; doi:10.1007/s13361-018-1938-6)
Supplement: Supplementary file 2 — (XLSX 1843 kb) [file 13361_2018_1938_MOESM2_ESM.xlsx]

## Sheet: Table S1
Supplementary Table S1. Glycopeptides and peptides identified in fraction #1 of HILIC on the Amide-80 column
Core peptide number	Entry name	Gene name	Protein description	Protein mass	Protein length (aa)	Peptide query number	pep_ rank	m/z observed	z (charge)	Peptide mass observed	Peptide mass calculated	delta mass	Peptide position_from	Peptide position_to	#missed cleavages	Score	Expectation value	Residue before peptide	Peptide sequence	Modifications (variable) 1: ammonia-loss (N-term C), 2: delta:H(1)N(-1)18O(1) (N), 3: Gln>pyroGlu (N-term Q), 4: Oxidation (M)	#Glycosylated site	Glycosite & sequon	Potential glycosite	Residue after peptide	Variable modifications	Peptide mass used for matching (Peptide mass calculated - 2.988261*#glycosite)	Intensity	Retention time (min)
1	PERM_HUMAN	MPO	Myeloperoxidase	84784	745	1866	1	718.331	2	1434.65	1434.65	-0.0003	315	327	0	79.39	6.8e-08	R	SCPACPGSNITIR	0.0000000020000.0	1	323(NIT)/	323(NIT)/	N	delta:H(1)N(-1)18O(1) (N)	1431.66	24184776	74.5863
2	PERM_HUMAN	MPO	Myeloperoxidase	84784	745	2814	1	980.514	2	1959.01	1959.02	-0.0066	352	368	1	108.47	1.7e-10	R	NLRNMSNQLGLLAVNQR	0.00024000000000000.0	1	355(NMS)/	355(NMS)/	F	Oxidation (M); delta:H(1)N(-1)18O(1) (N)	1956.03	19577092	97.7194
3	PRG2_HUMAN	PRG2	Bone marrow proteoglycan	25874	222	1870	1	719.318	2	1436.62	1436.62	-0.0004	86	97	0	37.7	0.00059	K	NLTCPEEEDTVK	0.200000000000.0	1	86(NLT)/	86(NLT)/	V	delta:H(1)N(-1)18O(1) (N)	1433.63	6.73714e+06	65.4534
4	PERE_HUMAN	EPX	Eosinophil peroxidase	81958	715	97	1	421.689	2	841.364	841.364	-0.0002	697	703	0	23.34	0.013	R	GFVNCSR	0.0002000.0	1	700(NCS)/	700(NCS)/	I	delta:H(1)N(-1)18O(1) (N)	838.376	2300902	40.3923
5	SSRA_HUMAN	SSR1	Translocon-associated protein subunit alpha	32215	286	5429	1	1171.34	4	4681.32	4681.29	0.0326	111	150	1	35.95	0.0021	K	GTEDFIVESLDASFRYPQDYQFYIQNFTALPLNTVVPPQR	0.0000000000000000000000000200000000000000.0	1	136(NFT)/	136(NFT)/	Q	delta:H(1)N(-1)18O(1) (N)	4678.3	1.46328e+06	158.134
6	PERM_HUMAN	MPO	Myeloperoxidase	84784	745	3030	1	709.684	3	2126.03	2126.04	-0.0048	375	392	0	97.03	2.6e-09	R	ALLPFDNLHDDPCLLTNR	0.000000000000000020.0	1	391(NRS)/	391(NRS)/	S	delta:H(1)N(-1)18O(1) (N)	2123.05	1.23732e+06	122.885
7	PERE_HUMAN	EPX	Eosinophil peroxidase	81958	715	3030	1	709.684	3	2126.03	2126.04	-0.0048	347	364	0	97.03	2.6e-09	R	ALLPFDNLHDDPCLLTNR	0.000000000000000020.0	1	363(NRS)/	363(NRS)/	S	delta:H(1)N(-1)18O(1) (N)	2123.05	1.23732e+06	122.885
8	PERE_HUMAN	EPX	Eosinophil peroxidase	81958	715	2648	1	888.454	2	1774.89	1774.9	-0.0047	109	124	0	102.04	8.7e-10	R	SGPFNVTDVLTEPQLR	0.0000200000000000.0	1	113(NVT)/	113(NVT)/	L	delta:H(1)N(-1)18O(1) (N)	1771.91	1.09425e+06	126.981
9	PERE_HUMAN	EPX	Eosinophil peroxidase	81958	715	429	1	604.808	2	1207.6	1207.6	0.0001	697	706	1	43.67	0.00056	R	GFVNCSRIPR	0.0002000000.0	1	700(NCS)/	700(NCS)/	L	delta:H(1)N(-1)18O(1) (N)	1204.61	1.02579e+06	77.7927
10	PERM_HUMAN	MPO	Myeloperoxidase	84784	745	3785	1	948.79	3	2843.35	2843.35	-0.0077	369	392	1	59.49	1.5e-05	R	FQDNGRALLPFDNLHDDPCLLTNR	0.000000000000000000000020.0	1	391(NRS)/	391(NRS)/	S	delta:H(1)N(-1)18O(1) (N)	2840.37	804930	121.505
11	PERE_HUMAN	EPX	Eosinophil peroxidase	81958	715	3785	1	948.79	3	2843.35	2843.35	-0.0077	341	364	1	59.49	1.5e-05	R	FQDNGRALLPFDNLHDDPCLLTNR	0.000000000000000000000020.0	1	363(NRS)/	363(NRS)/	S	delta:H(1)N(-1)18O(1) (N)	2840.37	804930	121.505
12	CD47_HUMAN	CD47	Leukocyte surface antigen CD47	35590	323	1934	1	736.865	2	1471.71	1471.72	-0.0046	62	74	1	73.34	5.2e-07	K	GRDIYTFDGALNK	0.0000000000020.0	1	73(NKS)/	73(NKS)/	S	delta:H(1)N(-1)18O(1) (N)	1468.73	742213	93.5328
13	PERE_HUMAN	EPX	Eosinophil peroxidase	81958	715	1838	1	712.865	2	1423.72	1423.72	-0.007	45	56	0	61.32	8.3e-06	K	LLVDAAYNWTQK	0.000000020000.0	1	52(NWT)/	52(NWT)/	S	delta:H(1)N(-1)18O(1) (N)	1420.74	694417	115.504
14	CATD_HUMAN	CTSD	Cathepsin D	45037	412	450	1	620.844	2	1239.67	1239.67	0.003	257	267	1	46.09	0.00018	K	GSLSYLNVTRK	0.00000020000.0	1	263(NVT)/	263(NVT)/	A	delta:H(1)N(-1)18O(1) (N)	1236.68	669584	81.3626
15	RNAS2_HUMAN	RNASE2	Non-secretory ribonuclease	18855	161	4122	1	808.625	4	3230.47	3230.47	0.0061	97	124	0	80.89	6.2e-08	K	NCHHSGSQVPLIHCNLTTPSPQNISNCR	0.0000000000000020000000000000.0	1	111(NLT)/	111(NLT)/119(NIS)/	Y	delta:H(1)N(-1)18O(1) (N)	3227.48	644364	90.7785
16	TPP1_HUMAN	TPP1	Tripeptidyl-peptidase 1	61723	563	2923	1	685.331	3	2052.97	2052.98	-0.0071	429	447	0	59.69	1.3e-05	K	FLSSSPHLPPSSYFNASGR	0.0000000000000020000.0	1	443(NAS)/	443(NAS)/	A	delta:H(1)N(-1)18O(1) (N)	2049.99	640114	103.49
17	SSRB_HUMAN	SSR2	Translocon-associated protein subunit beta	20122	183	3197	1	754.756	3	2261.25	2261.25	-0.0067	80	99	1	70.28	4.2e-07	K	WDRIAPASNVSHTVVLRPLK	0.00000000200000000000.0	1	88(NVS)/	88(NVS)/	A	delta:H(1)N(-1)18O(1) (N)	2258.26	603804	95.7277
18	SAP_HUMAN	PSAP	Prosaposin	59899	524	2164	1	788.415	2	1574.82	1574.82	-0.0038	214	227	0	47.81	0.00023	R	TNSTFVQALVEHVK	0.02000000000000.0	1	215(NST)/	215(NST)/	E	delta:H(1)N(-1)18O(1) (N)	1571.83	538057	122.251
19	GLCM_HUMAN	GBA	Glucosylceramidase	60134	536	2418	1	545.611	3	1633.81	1633.81	0.0064	302	316	0	50.4	0.00012	R	DLGPTLANSTHHNVR	0.000000020000000.0	1	309(NST)/	309(NST)/	L	delta:H(1)N(-1)18O(1) (N)	1630.82	528546	61.623
20	MPRD_HUMAN	M6PR	Cation-dependent mannose-6-phosphate receptor	31487	277	119	1	431.769	2	861.524	861.521	0.0029	52	58	1	45.72	7.1e-05	R	LKPLFNK	0.0000020.0	1	57(NKS)/	57(NKS)/	S	delta:H(1)N(-1)18O(1) (N)	858.533	516452	61.3103
21	LAMP2_HUMAN	LAMP2	Lysosome-associated membrane glycoprotein 2	45503	410	355	1	560.798	2	1119.58	1119.58	0.0001	352	361	0	41.01	0.00073	R	VQPFNVTQGK	0.0000200000.0	1	356(NVT)/	356(NVT)/	Y	delta:H(1)N(-1)18O(1) (N)	1116.59	512226	75.132
22	CATC_HUMAN	CTSC	Dipeptidyl peptidase 1	52619	463	3168	1	748.008	3	2241	2241.01	-0.0065	114	132	0	46.97	0.00014	K	VTTYCNETMTGWVHDVLGR	0.0000020000000000000.0	1	119(NET)/	119(NET)/	N	delta:H(1)N(-1)18O(1) (N)	2238.02	500213	134.462
23	TM9S3_HUMAN	TM9SF3	Transmembrane 9 superfamily member 3	68584	589	400	1	589.315	2	1176.62	1176.61	0.0039	170	180	0	68.37	1.6e-06	R	IVDVNLTSEGK	0.00002000000.0	1	174(NLT)/	174(NLT)/	V	delta:H(1)N(-1)18O(1) (N)	1173.62	495039	79.7508
24	PERM_HUMAN	MPO	Myeloperoxidase	84784	745	3355	1	814.408	3	2440.2	2440.21	-0.0043	375	395	1	80.56	1.2e-07	R	ALLPFDNLHDDPCLLTNRSAR	0.000000000000000020000.0	1	391(NRS)/	391(NRS)/	I	delta:H(1)N(-1)18O(1) (N)	2437.22	489257	118.895
25	PERE_HUMAN	EPX	Eosinophil peroxidase	81958	715	3355	1	814.408	3	2440.2	2440.21	-0.0043	347	367	1	80.56	1.2e-07	R	ALLPFDNLHDDPCLLTNRSAR	0.000000000000000020000.0	1	363(NRS)/	363(NRS)/	I	delta:H(1)N(-1)18O(1) (N)	2437.22	489257	118.895
26	GRN_HUMAN	GRN	Granulins	68518	593	3639	1	534.603	5	2667.98	2667.98	-0.0013	518	538	1	49.06	1.2e-05	K	DVECGEGHFCHDNQTCCRDNR	0.000000000000200000000.0	1	530(NQT)/	530(NQT)/	Q	delta:H(1)N(-1)18O(1) (N)	2664.99	421722	49.3015
27	CD97_HUMAN	CD97	CD97 antigen	94603	835	2691	1	601.992	3	1802.96	1802.95	0.0031	441	456	1	40.99	0.00081	R	RLSAVNSIFLSHNNTK	0.0000000000002000.0	1	453(NNT)/	453(NNT)/	E	delta:H(1)N(-1)18O(1) (N)	1799.96	418478	89.6558
28	GT251_HUMAN	COLGALT1	Procollagen galactosyltransferase 1	71933	622	4141	1	650.13	5	3245.61	3245.62	-0.0073	379	407	1	55.79	3.2e-05	K	AMNTSQVEALGIQMLPGYRDPYHGRPLTK	0.00200000000000000000000000000.0	1	381(NTS)/	381(NTS)/	G	delta:H(1)N(-1)18O(1) (N)	3242.63	407378	121.338
29	TMED9_HUMAN	TMED9	Transmembrane emp24 domain-containing protein 9	27374	235	3343	1	608.786	4	2431.12	2431.11	0.0042	108	128	0	53.41	4.2e-05	R	FTFTSHTPGEHQICLHSNSTK	0.000000000000000002000.0	1	125(NST)/	125(NST)/	F	delta:H(1)N(-1)18O(1) (N)	2428.12	390298	82.015
30	SUN2_HUMAN	SUN2	SUN domain-containing protein 2	80490	717	520	1	638.337	2	1274.66	1274.66	-0.0002	632	644	0	84.39	4.3e-08	K	ALSPNSTISSAPK	0.0000200000000.0	1	636(NST)/	636(NST)/	D	delta:H(1)N(-1)18O(1) (N)	1271.67	374157	64.2201
31	DPP2_HUMAN	DPP7	Dipeptidyl peptidase 2	54763	492	2038	1	763.865	2	1525.72	1525.72	-0.0039	40	51	1	24.27	0.03	R	LDHFNFERFGNK	0.000000000020.0	1	50(NKT)/	50(NKT)/	T	delta:H(1)N(-1)18O(1) (N)	1522.73	359308	93.9151
32	ELNE_HUMAN	ELANE	Neutrophil elastase	29127	267	298	1	534.808	2	1067.6	1067.6	0.003	82	91	0	83.29	2.1e-08	R	VVLGAHNLSR	0.0000002000.0	1	88(NLS)/	88(NLS)/	R	delta:H(1)N(-1)18O(1) (N)	1064.61	343833	58.1799
33	MPRD_HUMAN	M6PR	Cation-dependent mannose-6-phosphate receptor	31487	277	261	1	509.818	2	1017.62	1017.62	-0.0007	51	58	2	35.6	0.00044	K	RLKPLFNK	0.00000020.0	1	57(NKS)/	57(NKS)/	S	delta:H(1)N(-1)18O(1) (N)	1014.63	342811	55.991
34	GNS_HUMAN	GNS	N-acetylglucosamine-6-sulfatase	62840	552	2848	1	986.984	2	1971.95	1971.96	-0.0073	275	291	1	66.33	2.9e-06	K	TPMTNSSIQFLDNAFRK	0.00002000000000000.0	1	279(NSS)/	279(NSS)/	R	delta:H(1)N(-1)18O(1) (N)	1968.97	341102	122.89
35	ITAL_HUMAN	ITGAL	Integrin alpha-L	129942	1170	907	1	663.334	2	1324.65	1324.66	-0.0042	858	869	0	62.75	5.2e-06	R	ALSCNVSSPIFK	0.000020000000.0	1	862(NVS)/	862(NVS)/	A	delta:H(1)N(-1)18O(1) (N)	1321.67	338018	95.4727
36	NICA_HUMAN	NCSTN	Nicastrin	79103	709	122	1	432.261	2	862.507	862.505	0.002	40	46	0	26.99	0.0091	K	IYIPLNK	0.0000020.0	1	45(NKT)/	45(NKT)/	T	delta:H(1)N(-1)18O(1) (N)	859.517	336390	89.1461
37	LAMP1_HUMAN	LAMP1	Lysosome-associated membrane glycoprotein 1	45367	417	387	1	581.81	2	1161.61	1161.6	0.0023	97	106	0	51.26	8.6e-05	R	GHTLTLNFTR	0.0000002000.0	1	103(NFT)/	103(NFT)/	N	delta:H(1)N(-1)18O(1) (N)	1158.61	325894	89.1208
38	TFR1_HUMAN	TFRC	Transferrin receptor protein 1	85274	760	1823	1	707.334	2	1412.65	1412.66	-0.0043	721	732	0	56.09	1.8e-05	K	QNNGAFNETLFR	0.000000200000.0	1	727(NET)/	727(NET)/	N	delta:H(1)N(-1)18O(1) (N)	1409.67	319539	103.003
39	PGLT1_HUMAN	POGLUT1	Protein O-glucosyltransferase 1	46615	392	4733	1	799.358	5	3991.75	3991.77	-0.012	42	75	2	53.94	1.8e-05	R	SLENYEPCSSQNCSCYHGVIEEDLTPFRGGISRK	0.0000000000020000000000000000000000.0	1	53(NCS)/	53(NCS)/	M	delta:H(1)N(-1)18O(1) (N)	3988.78	319521	111.736
40	CAP7_HUMAN	AZU1	Azurocidin	27325	251	3855	1	734.613	4	2934.42	2934.43	-0.0089	169	193	1	39.82	0.0013	R	FVNVTVTPEDQCRPNNVCTGVLTRR	0.0020000000000000000000000.0	1	171(NVT)/	171(NVT)/184(NVC)/	G	delta:H(1)N(-1)18O(1) (N)	2931.44	318903	94.7988
41	MANBA_HUMAN	MANBA	Beta-mannosidase	101800	879	1717	1	701.33	2	1400.65	1400.65	-0.0039	72	82	0	29.22	0.008	R	WVSLDNWTYSK	0.00000200000.0	1	77(NWT)/	77(NWT)/	E	delta:H(1)N(-1)18O(1) (N)	1397.66	314206	120.229
42	ITB2_HUMAN	ITGB2	Integrin beta-2	87976	769	1605	1	696.337	2	1390.66	1390.66	-0.0027	49	61	0	80.26	8.2e-08	K	LNFTGPGDPDSIR	0.0200000000000.0	1	50(NFT)/	50(NFT)/	C	delta:H(1)N(-1)18O(1) (N)	1387.67	312353	95.0416
43	LAMP2_HUMAN	LAMP2	Lysosome-associated membrane glycoprotein 2	45503	410	2911	1	677.666	3	2029.98	2029.97	0.0036	248	266	0	50.99	9.1e-05	K	VASVININPNTTHSTGSCR	0.0000000002000000000.0	1	257(NTT)/	257(NTT)/	S	delta:H(1)N(-1)18O(1) (N)	2026.99	306974	79.9089
44	CATC_HUMAN	CTSC	Dipeptidyl peptidase 1	52619	463	1362	1	683.797	2	1365.58	1365.58	-0.0003	51	62	0	54.33	9.6e-06	R	DVNCSVMGPQEK	0.002000000000.0	1	53(NCS)/	53(NCS)/	K	delta:H(1)N(-1)18O(1) (N)	1362.59	305977	58.7781
45	RNT2_HUMAN	RNASET2	Ribonuclease T2	30089	256	2841	1	984.951	2	1967.89	1967.89	-0.0059	72	87	1	60.62	5e-06	K	SEGCNRSWPFNLEEIK	0.0000200000000000.0	1	76(NRS)/	76(NRS)/	D	delta:H(1)N(-1)18O(1) (N)	1964.91	297114	120.217
46	CD44_HUMAN	CD44	CD44 antigen	82001	742	2157	1	786.368	2	1570.72	1570.73	-0.0038	55	68	0	36.08	0.0019	K	AFNSTLPTMAQMEK	0.00200000000000.0	1	57(NST)/	57(NST)/	A	delta:H(1)N(-1)18O(1) (N)	1567.74	296521	108.201
47	PLOD3_HUMAN	PLOD3	Procollagen-lysine,2-oxoglutarate 5-dioxygenase 3	85302	738	1059	1	447.87	3	1340.59	1340.59	-0.0009	542	551	0	30.94	0.0033	K	EQYIHENYSR	0.0000002000.0	1	548(NYS)/	548(NYS)/	A	delta:H(1)N(-1)18O(1) (N)	1337.6	295807	55.1532
48	TFR1_HUMAN	TFRC	Transferrin receptor protein 1	85274	760	3134	1	732.717	3	2195.13	2195.14	-0.0059	242	261	1	72.96	5.7e-07	K	DFEDLYTPVNGSIVIVRAGK	0.00000000020000000000.0	1	251(NGS)/	251(NGS)/	I	delta:H(1)N(-1)18O(1) (N)	2192.15	292122	123.535
49	STIM1_HUMAN	STIM1	Stromal interaction molecule 1	77660	685	1906	1	726.895	2	1451.78	1451.78	-0.0037	167	180	0	89.73	1e-08	R	LAVTNTTMTGTVLK	0.00002000000000.0	1	171(NTT)/	171(NTT)/	M	delta:H(1)N(-1)18O(1) (N)	1448.79	288200	95.9077
50	SSRA_HUMAN	SSR1	Translocon-associated protein subunit alpha	32215	286	3921	1	1005.85	3	3014.53	3014.51	0.0206	126	150	0	66.62	2.6e-06	R	YPQDYQFYIQNFTALPLNTVVPPQR	0.0000000000200000000000000.0	1	136(NFT)/	136(NFT)/	Q	delta:H(1)N(-1)18O(1) (N)	3011.52	283631	148.659
51	ERO1A_HUMAN	ERO1A	ERO1-like protein alpha	55213	468	2091	1	516.261	3	1545.76	1545.76	0.0044	276	287	1	45.16	0.00038	K	KWGHNITEFQQR	0.000020000000.0	1	280(NIT)/	280(NIT)/	F	delta:H(1)N(-1)18O(1) (N)	1542.77	280363	79.0689
52	AMPN_HUMAN	ANPEP	Aminopeptidase N	109870	967	416	1	596.304	2	1190.59	1190.59	-0.0004	127	136	0	63.28	5.8e-06	K	LNYTLSQGHR	0.0200000000.0	1	128(NYT)/	128(NYT)/	V	delta:H(1)N(-1)18O(1) (N)	1187.6	278599	58.6828
53	SSRB_HUMAN	SSR2	Translocon-associated protein subunit beta	20122	183	2694	1	903.031	2	1804.05	1804.05	0.0023	83	99	0	120.18	1.4e-12	R	IAPASNVSHTVVLRPLK	0.00000200000000000.0	1	88(NVS)/	88(NVS)/	A	delta:H(1)N(-1)18O(1) (N)	1801.06	277524	85.813
54	CYTF_HUMAN	CST7	Cystatin-F	16899	145	3186	1	753.357	3	2257.05	2257.04	0.0047	102	119	1	32.29	0.0051	K	NQHLRLDDCDFQTNHTLK	0.000000000000020000.0	1	115(NHT)/	115(NHT)/	Q	delta:H(1)N(-1)18O(1) (N)	2254.05	274856	81.7031
55	GRN_HUMAN	GRN	Granulins	68518	593	4570	1	947.62	4	3786.45	3786.47	-0.0153	229	259	0	31.44	0.00072	K	YGCCPMPNATCCSDHLHCCPQDTVCDLIQSK	0.0000000200000000000000000000000.0	1	236(NAT)/	236(NAT)/	C	delta:H(1)N(-1)18O(1) (N)	3783.48	273455	108.512
56	CEAM6_HUMAN	CEACAM6	Carcinoembryonic antigen-related cell adhesion molecule 6	37457	344	2629	1	875.976	2	1749.94	1749.94	-0.0047	191	206	0	73.46	3.1e-07	R	LQLSNGNMTLTLLSVK	0.0000002400000000.0	1	197(NMT)/	197(NMT)/	R	Oxidation (M); delta:H(1)N(-1)18O(1) (N)	1746.95	273015	120.904
57	HEXA_HUMAN	HEXA	Beta-hexosaminidase subunit alpha	61120	529	347	1	558.778	2	1115.54	1115.54	0.0025	149	158	0	59.75	8.1e-06	K	SAEGTFFINK	0.0000000020.0	1	157(NKT)/	157(NKT)/	T	delta:H(1)N(-1)18O(1) (N)	1112.55	271778	91.4104
58	ADA10_HUMAN	ADAM10	Disintegrin and metalloproteinase domain-containing protein 10	86140	748	172	1	467.262	2	932.508	932.506	0.002	439	446	0	31	0.0097	R	NISQVLEK	0.20000000.0	1	439(NIS)/	439(NIS)/	K	delta:H(1)N(-1)18O(1) (N)	929.518	270644	81.9253
59	NCLN_HUMAN	NCLN	Nicalin	63106	563	212	1	491.771	2	981.528	981.527	0.0007	425	432	0	56.77	1.2e-05	R	VIYNLTEK	0.00020000.0	1	428(NLT)/	428(NLT)/	G	delta:H(1)N(-1)18O(1) (N)	978.539	270561	77.1147
60	CL12A_HUMAN	CLEC12A	C-type lectin domain family 12 member A	31255	265	560	1	640.816	2	1279.62	1279.62	0.0023	159	170	0	42.27	0.00059	K	MACAAQNASLLK	0.000000200000.0	1	165(NAS)/	165(NAS)/	I	delta:H(1)N(-1)18O(1) (N)	1276.63	265797	79.2208
61	SAP_HUMAN	PSAP	Prosaposin	59899	524	2506	1	834.911	2	1667.81	1667.8	0.0044	79	92	0	47.77	0.00018	K	DNATEEEILVYLEK	0.02000000000000.0	1	80(NAT)/	80(NAT)/	T	delta:H(1)N(-1)18O(1) (N)	1664.81	265201	138.513
62	TFR1_HUMAN	TFRC	Transferrin receptor protein 1	85274	760	1692	1	698.821	2	1395.63	1395.63	-0.0034	721	732	0	53.57	2.1e-05	K	QNNGAFNETLFR	3.000000200000.0	1	727(NET)/	727(NET)/	N	Gln->pyro-Glu (N-term Q); delta:H(1)N(-1)18O(1) (N)	1392.64	264871	119.91
63	AMPN_HUMAN	ANPEP	Aminopeptidase N	109870	967	880	1	440.57	3	1318.69	1318.69	-0.0005	126	136	1	42.48	0.00073	K	KLNYTLSQGHR	0.00200000000.0	1	128(NYT)/	128(NYT)/	V	delta:H(1)N(-1)18O(1) (N)	1315.7	263216	52.3072
64	GNS_HUMAN	GNS	N-acetylglucosamine-6-sulfatase	62840	552	1024	1	669.825	2	1337.63	1337.64	-0.0043	181	191	0	48.39	0.00016	K	YYNYTLSINGK	0.00200000000.0	1	183(NYT)/	183(NYT)/	A	delta:H(1)N(-1)18O(1) (N)	1334.65	260630	96.1878
65	SE1L1_HUMAN	SEL1L	Protein sel-1 homolog 1	89212	794	3326	1	807.035	3	2418.08	2418.09	-0.01	419	439	0	32.41	0.0035	K	MYSEGSDIVPQSNETALHYFK	0.000000000000200000000.0	1	431(NET)/	431(NET)/	K	delta:H(1)N(-1)18O(1) (N)	2415.11	259738	112.74
66	SORL_HUMAN	SORL1	Sortilin-related receptor	253798	2214	1937	1	491.614	3	1471.82	1471.82	-0.0036	867	879	0	83.35	4.3e-08	R	LTIVNSSVLDRPR	0.0000200000000.0	1	871(NSS)/	871(NSS)/	A	delta:H(1)N(-1)18O(1) (N)	1468.84	259471	94.6589
67	PTPRC_HUMAN	PTPRC	Receptor-type tyrosine-protein phosphatase C	148644	1304	1860	1	716.842	2	1431.67	1431.67	-0.0039	416	426	0	39.43	0.00082	R	SFHNFTLCYIK	0.00020000000.0	1	419(NFT)/	419(NFT)/	E	delta:H(1)N(-1)18O(1) (N)	1428.69	258456	108.644
68	CLDN1_HUMAN	CLDND1	Claudin domain-containing protein 1	29268	253	296	1	534.77	2	1067.53	1067.53	-0.0021	71	79	0	68.53	1.1e-06	R	YNGTVGLWR	0.020000000.0	1	72(NGT)/	72(NGT)/	R	delta:H(1)N(-1)18O(1) (N)	1064.54	257884	95.5616
69	BGLR_HUMAN	GUSB	Beta-glucuronidase	75027	651	521	1	638.344	2	1274.67	1274.67	0.0017	269	281	0	73.83	4.3e-07	K	VVANGTGTQGQLK	0.0002000000000.0	1	272(NGT)/	272(NGT)/	V	delta:H(1)N(-1)18O(1) (N)	1271.68	257331	41.6658
70	TOR1B_HUMAN	TOR1B	Torsin-1B	38297	336	2921	1	685.328	3	2052.96	2052.96	0.0002	53	69	1	52.03	7.2e-05	R	FAECCREERPLNASALK	0.00000000000200000.0	1	64(NAS)/	64(NAS)/	L	delta:H(1)N(-1)18O(1) (N)	2049.97	254227	77.6124
71	PERM_HUMAN	MPO	Myeloperoxidase	84784	745	2169	1	788.901	2	1575.79	1575.79	-0.0042	355	368	0	99.54	1.5e-09	R	NMSNQLGLLAVNQR	0.24000000000000.0	1	355(NMS)/	355(NMS)/	F	Oxidation (M); delta:H(1)N(-1)18O(1) (N)	1572.8	251264	99.241
72	MA2B1_HUMAN	MAN2B1	Lysosomal alpha-mannosidase	114357	1011	164	1	461.251	2	920.487	920.485	0.0021	366	373	0	42.24	0.00048	K	ANLTWSVK	0.02000000.0	1	367(NLT)/	367(NLT)/	H	delta:H(1)N(-1)18O(1) (N)	917.497	246818	86.1036
73	TLR9_HUMAN	TLR9	Toll-like receptor 9	117439	1032	1715	1	700.387	2	1398.76	1398.76	-0.0009	235	247	0	75.53	2.8e-07	K	LAPEDLANLTALR	0.0000000200000.0	1	242(NLT)/	242(NLT)/	V	delta:H(1)N(-1)18O(1) (N)	1395.77	242351	123.169
74	CLP1L_HUMAN	CLPTM1L	Cleft lip and palate transmembrane protein 1-like protein	62531	538	101	1	423.746	2	845.477	845.474	0.0025	89	96	0	59.2	1.5e-05	R	TVNVSVPK	0.00200000.0	1	91(NVS)/	91(NVS)/	K	delta:H(1)N(-1)18O(1) (N)	842.486	237460	56.7969
75	PERM_HUMAN	MPO	Myeloperoxidase	84784	745	286	1	528.23	2	1054.45	1054.45	0.0004	481	489	0	20.3	0.027	R	SYNDSVDPR	0.002000000.0	1	483(NDS)/	483(NDS)/	I	delta:H(1)N(-1)18O(1) (N)	1051.46	235663	46.1664
76	RNT2_HUMAN	RNASET2	Ribonuclease T2	30089	256	2735	1	462.731	4	1846.89	1846.9	-0.0059	95	109	1	54.74	4e-05	R	AYWPDVIHSFPNRSR	0.000000000002000.0	1	106(NRS)/	106(NRS)/	F	delta:H(1)N(-1)18O(1) (N)	1843.91	227677	110.338
77	MA2B1_HUMAN	MAN2B1	Lysosomal alpha-mannosidase	114357	1011	4038	1	785.091	4	3136.33	3136.34	-0.0072	306	330	1	53.62	9.1e-06	R	YYRTNHTVMTMGSDFQYENANMWFK	0.0000200000000000000000000.0	1	310(NHT)/	310(NHT)/	N	delta:H(1)N(-1)18O(1) (N)	3133.35	225218	122.71
78	PERM_HUMAN	MPO	Myeloperoxidase	84784	745	3010	1	705.726	3	2114.16	2114.16	-0.005	136	154	0	72.71	3.3e-07	R	RPFNVTDVLTPAQLNVLSK	0.0002000000000000000.0	1	139(NVT)/	139(NVT)/	S	delta:H(1)N(-1)18O(1) (N)	2111.17	224171	125.686
79	CATC_HUMAN	CTSC	Dipeptidyl peptidase 1	52619	463	3184	1	753.339	3	2257	2257	-0.0067	114	132	0	67.02	1.1e-06	K	VTTYCNETMTGWVHDVLGR	0.0000020040000000000.0	1	119(NET)/	119(NET)/	N	Oxidation (M); delta:H(1)N(-1)18O(1) (N)	2254.01	223835	118.084
80	TFR1_HUMAN	TFRC	Transferrin receptor protein 1	85274	760	2943	1	1034.54	2	2067.07	2067.08	-0.0044	241	258	1	65.25	3.6e-06	K	KDFEDLYTPVNGSIVIVR	0.000000000020000000.0	1	251(NGS)/	251(NGS)/	A	delta:H(1)N(-1)18O(1) (N)	2064.09	223462	121.084
81	CATG_HUMAN	CTSG	Cathepsin G	29161	255	3982	1	771.381	4	3081.5	3081.51	-0.0132	56	82	1	80.59	1.2e-07	R	EDFVLTAAHCWGSNINVTLGAHNIQRR	0.000000000000000200000000000.0	1	71(NVT)/	71(NVT)/	E	delta:H(1)N(-1)18O(1) (N)	3078.52	220481	123.221
82	ITB2_HUMAN	ITGB2	Integrin beta-2	87976	769	2910	1	676.368	3	2026.08	2026.09	-0.0055	103	120	0	130.57	7.8e-13	K	VTLYLRPGQAAAFNVTFR	0.000000000000020000.0	1	116(NVT)/	116(NVT)/	R	delta:H(1)N(-1)18O(1) (N)	2023.1	219329	122.113
83	MPRI_HUMAN	IGF2R	Cation-independent mannose-6-phosphate receptor	281155	2491	2971	1	696.039	3	2085.1	2085.1	-0.0067	580	598	1	78.81	1.2e-07	K	TNITLVCKPGDLESAPVLR	0.0200000000000000000.0	1	581(NIT)/	581(NIT)/	T	delta:H(1)N(-1)18O(1) (N)	2082.11	218926	108.72
84	PERM_HUMAN	MPO	Myeloperoxidase	84784	745	2839	1	656.328	3	1965.96	1965.95	0.0132	726	742	0	58.47	1.9e-05	R	DFVNCSTLPALNLASWR	0.00020000000000000.0	1	729(NCS)/	729(NCS)/	E	delta:H(1)N(-1)18O(1) (N)	1962.96	215170	145.011
85	CYTF_HUMAN	CST7	Cystatin-F	16899	145	2100	1	777.334	2	1552.65	1552.66	-0.0034	60	71	0	49.43	2.9e-05	K	FNNCTNDMFLFK	0.002000000000.0	1	62(NCT)/	61(NNC)/62(NCT)/	E	delta:H(1)N(-1)18O(1) (N)	1549.67	213522	120.42
86	PERM_HUMAN	MPO	Myeloperoxidase	84784	745	2108	1	780.904	2	1559.79	1559.8	-0.0037	355	368	0	75.49	3.5e-07	R	NMSNQLGLLAVNQR	0.20000000000000.0	1	355(NMS)/	355(NMS)/	F	delta:H(1)N(-1)18O(1) (N)	1556.81	212090	112.106
87	PERM_HUMAN	MPO	Myeloperoxidase	84784	745	4431	1	899.178	4	3592.68	3592.66	0.0241	715	745	2	57.75	1.7e-05	K	NNIFMSNSYPRDFVNCSTLPALNLASWREAS	0.0000400000000020000000000000000.0	1	729(NCS)/	729(NCS)/	-	Oxidation (M); delta:H(1)N(-1)18O(1) (N)	3589.67	208689	143.345
88	RNAS2_HUMAN	RNASE2	Non-secretory ribonuclease	18855	161	4124	1	647.102	5	3230.47	3230.47	0.0066	97	124	0	63.6	3.4e-06	K	NCHHSGSQVPLIHCNLTTPSPQNISNCR	0.0000000000000000000000200000.0	1	119(NIS)/	111(NLT)/119(NIS)/	Y	delta:H(1)N(-1)18O(1) (N)	3227.48	206252	91.5865
89	PTPRC_HUMAN	PTPRC	Receptor-type tyrosine-protein phosphatase C	148644	1304	1951	1	740.365	2	1478.71	1478.72	-0.0035	230	241	0	42.74	0.00058	K	YANITVDYLYNK	0.002000000000.0	1	232(NIT)/	232(NIT)/	E	delta:H(1)N(-1)18O(1) (N)	1475.73	205882	108.759
90	STT3A_HUMAN	STT3A	Dolichyl-diphosphooligosaccharide--protein glycosyltransferase subunit STT3A	81104	705	2770	1	950.97	2	1899.93	1899.93	-0.0064	539	554	0	76.43	2.6e-07	R	TILVDNNTWNNTHISR	0.0000000002000000.0	1	548(NNT)/	544(NNT)/548(NNT)/	V	delta:H(1)N(-1)18O(1) (N)	1896.94	204489	94.7864
91	CALR_HUMAN	CALR	Calreticulin	48283	417	4160	1	1091.17	3	3270.5	3270.48	0.0226	323	351	0	31.64	0.0065	K	SGTIFDNFLITNDEAYAEEFGNETWGVTK	0.00000000000000000000020000000.0	1	344(NET)/	344(NET)/	A	delta:H(1)N(-1)18O(1) (N)	3267.49	204043	152.434
92	MA2B1_HUMAN	MAN2B1	Lysosomal alpha-mannosidase	114357	1011	3620	1	885.709	3	2654.11	2654.11	-0.0073	309	330	0	89.66	2.2e-09	R	TNHTVMTMGSDFQYENANMWFK	0.0200000000000000000000.0	1	310(NHT)/	310(NHT)/	N	delta:H(1)N(-1)18O(1) (N)	2651.12	202749	124.864
93	PERM_HUMAN	MPO	Myeloperoxidase	84784	745	3626	1	886.49	3	2656.45	2656.46	-0.0094	132	154	1	60.22	3.7e-06	R	SLWRRPFNVTDVLTPAQLNVLSK	0.00000002000000000000000.0	1	139(NVT)/	139(NVT)/	S	delta:H(1)N(-1)18O(1) (N)	2653.47	200071	132.679
94	MA2B1_HUMAN	MAN2B1	Lysosomal alpha-mannosidase	114357	1011	3312	1	796.724	3	2387.15	2387.16	-0.0081	683	702	0	62.33	7.5e-06	K	TPLVQEVHQNFSAWCSQVVR	0.00000000020000000000.0	1	692(NFS)/	692(NFS)/	L	delta:H(1)N(-1)18O(1) (N)	2384.17	199980	128.048
95	CLP1L_HUMAN	CLPTM1L	Cleft lip and palate transmembrane protein 1-like protein	62531	538	121	1	432.232	2	862.449	862.447	0.0027	224	230	0	28.82	0.019	K	DLMVINR	0.0000020.0	1	229(NRS)/	229(NRS)/	S	delta:H(1)N(-1)18O(1) (N)	859.459	199339	85.2217
96	MPRI_HUMAN	IGF2R	Cation-independent mannose-6-phosphate receptor	281155	2491	471	1	622.779	2	1243.54	1243.55	-0.0035	427	436	0	50.03	3.5e-05	R	MSVINFECNK	0.0000000020.0	1	435(NKT)/	435(NKT)/	T	delta:H(1)N(-1)18O(1) (N)	1240.56	198681	95.5488
97	CATD_HUMAN	CTSD	Cathepsin D	45037	412	346	1	556.794	2	1111.57	1111.58	-0.0017	257	266	0	54.7	2.9e-05	K	GSLSYLNVTR	0.0000002000.0	1	263(NVT)/	263(NVT)/	K	delta:H(1)N(-1)18O(1) (N)	1108.59	196643	92.8715
98	CD63_HUMAN	CD63	CD63 antigen	26474	238	1948	1	739.287	2	1476.56	1476.55	0.0058	145	156	0	15.09	0.031	K	CCGAANYTDWEK	0.000002000000.0	1	150(NYT)/	150(NYT)/	I	delta:H(1)N(-1)18O(1) (N)	1473.57	195968	85.0587
99	1B57_HUMAN	HLA-B	HLA class I histocompatibility antigen, B-57 alpha chain	40541	362	4102	1	801.128	4	3200.48	3200.49	-0.0069	108	135	1	85.4	3e-08	R	YYNQSEAGSHIIQVMYGCDVGPDGRLLR	0.0020000000000000000000000000.0	1	110(NQS)/	110(NQS)/	G	delta:H(1)N(-1)18O(1) (N)	3197.5	193716	121.223
100	1B57_HUMAN	HLA-B	HLA class I histocompatibility antigen, B-57 alpha chain	40541	362	3762	1	940.412	3	2818.21	2818.22	-0.0064	108	132	0	90.56	3.3e-09	R	YYNQSEAGSHIIQVMYGCDVGPDGR	0.0020000000000000000000000.0	1	110(NQS)/	110(NQS)/	L	delta:H(1)N(-1)18O(1) (N)	2815.23	192190	117.892
101	EF1A1_HUMAN	EEF1A1	Elongation factor 1-alpha 1	50451	462	3478	1	840.127	3	2517.36	2517.37	-0.007	267	290	1	46.89	0.00012	R	VETGVLKPGMVVTFAPVNVTTEVK	0.000000000000000002000000.0	1	284(NVT)/	284(NVT)/	S	delta:H(1)N(-1)18O(1) (N)	2514.38	190961	122.396
102	EF1A3_HUMAN	EEF1A1P5	Putative elongation factor 1-alpha-like 3	50495	462	3478	1	840.127	3	2517.36	2517.37	-0.007	267	290	1	46.89	0.00012	R	VETGVLKPGMVVTFAPVNVTTEVK	0.000000000000000002000000.0	1	284(NVT)/	284(NVT)/	S	delta:H(1)N(-1)18O(1) (N)	2514.38	190961	122.396
103	NAAA_HUMAN	NAAA	N-acylethanolamine-hydrolyzing acid amidase	40212	359	1550	1	689.857	2	1377.7	1377.7	-0.0033	36	47	0	67.88	2e-06	R	FNVSLDSVPELR	0.020000000000.0	1	37(NVS)/	37(NVS)/	W	delta:H(1)N(-1)18O(1) (N)	1374.71	188839	120.699
104	HPT_HUMAN	HP	Haptoglobin	45861	406	3653	1	671.349	4	2681.37	2681.37	-0.0068	179	202	0	45.88	0.0003	K	MVSHHNLTTGATLINEQWLLTTAK	0.000002000000000000000000.0	1	184(NLT)/	184(NLT)/	N	delta:H(1)N(-1)18O(1) (N)	2678.39	187491	121.274
105	HPTR_HUMAN	HPR	Haptoglobin-related protein	39518	348	3653	1	671.349	4	2681.37	2681.37	-0.0068	121	144	0	45.88	0.0003	K	MVSHHNLTTGATLINEQWLLTTAK	0.000002000000000000000000.0	1	126(NLT)/	126(NLT)/	N	delta:H(1)N(-1)18O(1) (N)	2678.39	187491	121.274
106	GLCM_HUMAN	GBA	Glucosylceramidase	60134	536	3792	1	950.752	3	2849.24	2849.24	-0.0087	171	194	0	47.1	8.9e-05	R	TYTYADTPDDFQLHNFSLPEEDTK	0.000000000000002000000000.0	1	185(NFS)/	185(NFS)/	L	delta:H(1)N(-1)18O(1) (N)	2846.26	187157	121.697
107	TOIP1_HUMAN	TOR1AIP1	Torsin-1A-interacting protein 1	66379	583	192	1	317.494	3	949.461	949.462	-0.0003	397	404	0	26.34	0.019	K	HLNSSHPR	0.00200000.0	1	399(NSS)/	399(NSS)/	S	delta:H(1)N(-1)18O(1) (N)	946.473	186294	1.03067
108	LICH_HUMAN	LIPA	Lysosomal acid lipase/cholesteryl ester hydrolase	45789	399	2914	1	679.977	3	2036.91	2036.92	-0.0057	316	331	0	31.05	0.0042	K	NYFHYNQSYPPTYNVK	0.0000020000000000.0	1	321(NQS)/	321(NQS)/	D	delta:H(1)N(-1)18O(1) (N)	2033.93	185649	94.5056
109	CYTF_HUMAN	CST7	Cystatin-F	16899	145	2154	1	785.331	2	1568.65	1568.65	-0.0046	60	71	0	52.06	1e-05	K	FNNCTNDMFLFK	0.002000040000.0	1	62(NCT)/	61(NNC)/62(NCT)/	E	Oxidation (M); delta:H(1)N(-1)18O(1) (N)	1565.66	183423	106.338
110	SAP_HUMAN	PSAP	Prosaposin	59899	524	2689	1	599.932	3	1796.77	1796.78	-0.0055	93	107	1	48.9	5.2e-05	K	TCDWLPKPNMSASCK	0.000000002000000.0	1	101(NMS)/	101(NMS)/	E	delta:H(1)N(-1)18O(1) (N)	1793.79	181578	93.5929
111	HYOU1_HUMAN	HYOU1	Hypoxia up-regulated protein 1	111494	999	420	1	598.825	2	1195.64	1195.63	0.0024	510	520	0	56.25	1.6e-05	R	VFGSQNLTTVK	0.00000200000.0	1	515(NLT)/	515(NLT)/	L	delta:H(1)N(-1)18O(1) (N)	1192.65	180827	84.2182
112	CLPT1_HUMAN	CLPTM1	Cleft lip and palate transmembrane protein 1	76277	669	4480	1	910.963	4	3639.82	3639.8	0.0239	225	255	1	83.73	4.2e-08	K	RAEDYGPVEVISHWHPNITINIVDDHTPWVK	0.0000000000000000200000000000000.0	1	241(NIT)/	241(NIT)/	G	delta:H(1)N(-1)18O(1) (N)	3636.81	179516	139.604
113	BST1_HUMAN	BST1	ADP-ribosyl cyclase/cyclic ADP-ribose hydrolase 2	36328	318	3210	1	759.042	3	2274.1	2274.11	-0.0051	182	203	0	57.05	2.6e-05	K	DSSGVIHVMLNGSEPTGAYPIK	0.0000000000200000000000.0	1	192(NGS)/	192(NGS)/	G	delta:H(1)N(-1)18O(1) (N)	2271.12	177473	119.275
114	TMED9_HUMAN	TMED9	Transmembrane emp24 domain-containing protein 9	27374	235	4095	1	798.861	4	3191.42	3191.43	-0.0085	101	128	1	66.44	1.1e-06	R	QYGSEGRFTFTSHTPGEHQICLHSNSTK	3.0000000000000000000000002000.0	1	125(NST)/	125(NST)/	F	Gln->pyro-Glu (N-term Q); delta:H(1)N(-1)18O(1) (N)	3188.44	177439	93.6306
115	CD97_HUMAN	CD97	CD97 antigen	94603	835	2469	1	824.431	2	1646.85	1646.85	-0.0047	442	456	0	63.77	6.1e-06	R	LSAVNSIFLSHNNTK	0.000000000002000.0	1	453(NNT)/	453(NNT)/	E	delta:H(1)N(-1)18O(1) (N)	1643.86	177431	96.175
116	CBPD_HUMAN	CPD	Carboxypeptidase D	153919	1380	3083	1	715.386	3	2143.14	2143.14	-0.0048	808	827	0	63.8	4.2e-06	R	GILNATISVAEINHPVTTYK	0.00020000000000000000.0	1	811(NAT)/	811(NAT)/	T	delta:H(1)N(-1)18O(1) (N)	2140.15	176038	121.235
117	PLBL2_HUMAN	PLBD2	Putative phospholipase B-like 2	65886	589	2036	1	763.345	2	1524.68	1524.68	-0.0047	465	477	0	53.32	1.9e-05	R	NQSLVQDMDSMVR	0.2000000000000.0	1	465(NQS)/	465(NQS)/	L	delta:H(1)N(-1)18O(1) (N)	1521.69	175462	121.579
118	TMED4_HUMAN	TMED4	Transmembrane emp24 domain-containing protein 4	26097	227	3365	1	612.283	4	2445.1	2445.1	0.0027	100	120	0	43.46	0.00033	R	FTFTSHTPGDHQICLHSNSTR	0.000000000000000002000.0	1	117(NST)/	117(NST)/	M	delta:H(1)N(-1)18O(1) (N)	2442.11	174276	83.5341
119	LAMP2_HUMAN	LAMP2	Lysosome-associated membrane glycoprotein 2	45503	410	319	1	542.759	2	1083.5	1083.51	-0.0029	46	53	0	43.97	0.00025	K	WQMNFTVR	0.00020000.0	1	49(NFT)/	49(NFT)/	Y	delta:H(1)N(-1)18O(1) (N)	1080.52	169400	110.311
120	PO210_HUMAN	NUP210	Nuclear pore membrane glycoprotein 210	205895	1887	2724	1	919.438	2	1836.86	1836.87	-0.0043	918	934	0	35.85	0.0032	R	EGSGYFFLNTSTADVVK	0.00000000200000000.0	1	926(NTS)/	926(NTS)/	V	delta:H(1)N(-1)18O(1) (N)	1833.88	168705	122.723
121	CL12A_HUMAN	CLEC12A	C-type lectin domain family 12 member A	31255	265	2120	1	781.956	2	1561.9	1561.89	0.0054	103	116	1	45.84	7.2e-05	K	IRNLSTTLQTIATK	0.00200000000000.0	1	105(NLS)/	105(NLS)/	L	delta:H(1)N(-1)18O(1) (N)	1558.9	168385	99.9286
122	PO210_HUMAN	NUP210	Nuclear pore membrane glycoprotein 210	205895	1887	4387	1	1187.27	3	3558.77	3558.75	0.0221	380	410	1	58.82	1.5e-05	K	VYVSDNIRIETVLPAEFFEVLSSSQNGSYHR	0.0000000000000000000000000200000.0	1	405(NGS)/	405(NGS)/	I	delta:H(1)N(-1)18O(1) (N)	3555.76	167289	149.849
123	MANBA_HUMAN	MANBA	Beta-mannosidase	101800	879	903	1	660.89	2	1319.77	1319.77	-0.0039	273	283	1	25.05	0.0072	K	RIVELFVNISK	0.00000002000.0	1	280(NIS)/	280(NIS)/	N	delta:H(1)N(-1)18O(1) (N)	1316.78	166484	111.94
124	MPRI_HUMAN	IGF2R	Cation-independent mannose-6-phosphate receptor	281155	2491	195	1	476.256	2	950.498	950.499	-0.0009	580	587	0	57.8	1.7e-05	K	TNITLVCK	0.02000000.0	1	581(NIT)/	581(NIT)/	P	delta:H(1)N(-1)18O(1) (N)	947.511	165789	66.2662
125	PERM_HUMAN	MPO	Myeloperoxidase	84784	745	4183	1	1097.53	3	3289.57	3289.55	0.019	715	742	1	42.61	0.00061	K	NNIFMSNSYPRDFVNCSTLPALNLASWR	0.0000000000000020000000000000.0	1	729(NCS)/	729(NCS)/	E	delta:H(1)N(-1)18O(1) (N)	3286.57	165716	146.199
126	MA2B2_HUMAN	MAN2B2	Epididymis-specific alpha-mannosidase	114193	1009	2052	1	771.403	2	1540.79	1540.79	0.003	741	753	0	81.22	7.4e-08	R	RPYVSYVNNSIAR	0.0000000200000.0	1	748(NNS)/	748(NNS)/	N	delta:H(1)N(-1)18O(1) (N)	1537.8	161730	82.0759
127	PERM_HUMAN	MPO	Myeloperoxidase	84784	745	2794	1	972.517	2	1943.02	1943.03	-0.0062	352	368	1	106.71	2.5e-10	R	NLRNMSNQLGLLAVNQR	0.00020000000000000.0	1	355(NMS)/	355(NMS)/	F	delta:H(1)N(-1)18O(1) (N)	1940.04	161555	116.125
128	RNT2_HUMAN	RNASET2	Ribonuclease T2	30089	256	2323	1	535.595	3	1603.76	1603.77	-0.003	95	107	0	44.84	0.00035	R	AYWPDVIHSFPNR	0.0000000000020.0	1	106(NRS)/	106(NRS)/	S	delta:H(1)N(-1)18O(1) (N)	1600.78	160655	119.172
129	AMRP_HUMAN	LRPAP1	Alpha-2-macroglobulin receptor-associated protein	41441	357	4584	1	952.717	4	3806.84	3806.83	0.0102	240	272	2	93.54	4.8e-09	R	RVSHQGYSTEAEFEEPRVIDLWDLAQSANLTDK	0.000000000000000000000000000020000.0	1	268(NLT)/	268(NLT)/	E	delta:H(1)N(-1)18O(1) (N)	3803.84	160150	136.855
130	CLN5_HUMAN	CLN5	Ceroid-lipofuscinosis neuronal protein 5	41869	358	247	1	507.243	2	1012.47	1012.47	-0.0004	251	258	0	38.06	0.00089	K	NIETNYTR	0.00002000.0	1	255(NYT)/	255(NYT)/	I	delta:H(1)N(-1)18O(1) (N)	1009.48	160075	53.2593
131	AMPN_HUMAN	ANPEP	Aminopeptidase N	109870	967	3076	1	715.029	3	2142.07	2142.06	0.0007	725	741	1	44.52	0.00044	K	QVTPLFIHFRNNTNNWR	3.00000000002000000.0	1	735(NNT)/	735(NNT)/	E	Gln->pyro-Glu (N-term Q); delta:H(1)N(-1)18O(1) (N)	2139.08	159841	124.011
132	PERE_HUMAN	EPX	Eosinophil peroxidase	81958	715	118	1	431.736	2	861.458	861.459	-0.0016	707	713	0	39.49	0.0013	R	LNLSAWR	0.0200000.0	1	708(NLS)/	708(NLS)/	G	delta:H(1)N(-1)18O(1) (N)	858.471	155844	100.683
133	VA0E1_HUMAN	ATP6V0E1	V-type proton ATPase subunit e 1	9539	81	300	1	535.275	2	1068.53	1068.54	-0.003	70	77	0	33.34	0.0035	K	NETIWYLK	0.20000000.0	1	70(NET)/	70(NET)/	Y	delta:H(1)N(-1)18O(1) (N)	1065.55	154960	110.498
134	ENPL_HUMAN	HSP90B1	Endoplasmin	92696	803	3691	1	679.304	4	2713.19	2713.19	-0.0024	215	237	0	36.02	0.00093	K	HNNDTQHIWESDSNEFSVIADPR	0.00200000000000000000000.0	1	217(NDT)/	217(NDT)/	G	delta:H(1)N(-1)18O(1) (N)	2710.2	154423	111.858
135	CC50A_HUMAN	TMEM30A	Cell cycle control protein 50A	41057	361	3007	1	704.328	3	2109.96	2109.97	-0.0069	291	307	0	47.77	0.00014	R	YSLNVTYNYPVHYFDGR	0.00020000000000000.0	1	294(NVT)/	294(NVT)/	K	delta:H(1)N(-1)18O(1) (N)	2106.98	153528	119.732
136	APMAP_HUMAN	APMAP	Adipocyte plasma membrane-associated protein	46622	416	2730	1	615.294	3	1842.86	1842.87	-0.0055	196	211	1	57.35	2e-05	K	NMSFVNDLTVTQDGRK	0.2400000000000000.0	1	196(NMS)/	196(NMS)/	I	Oxidation (M); delta:H(1)N(-1)18O(1) (N)	1839.88	152208	95.4852
137	PERE_HUMAN	EPX	Eosinophil peroxidase	81958	715	2471	1	824.952	2	1647.89	1647.89	-0.0057	327	340	1	97.29	1.9e-09	R	NRTNYLGLLAINQR	0.20000000000000.0	1	327(NRT)/	327(NRT)/	F	delta:H(1)N(-1)18O(1) (N)	1644.91	150026	116.775
138	P3H1_HUMAN	P3H1	Prolyl 3-hydroxylase 1	84196	736	2640	1	588.972	3	1763.89	1763.9	-0.0049	530	544	0	39.59	0.0016	K	VPLQSAHLYYNVTEK	0.000000000020000.0	1	540(NVT)/	540(NVT)/	V	delta:H(1)N(-1)18O(1) (N)	1760.91	149978	94.9141
139	1B57_HUMAN	HLA-B	HLA class I histocompatibility antigen, B-57 alpha chain	40541	362	4162	1	818.886	4	3271.51	3271.53	-0.0144	104	132	1	85.92	2.3e-08	R	IALRYYNQSEAGSHIIQVMYGCDVGPDGR	0.00000020000000000000000000000.0	1	110(NQS)/	110(NQS)/	L	delta:H(1)N(-1)18O(1) (N)	3268.54	149042	120.599
140	AT1B3_HUMAN	ATP1B3	Sodium/potassium-transporting ATPase subunit beta-3	31834	279	2274	1	797.886	2	1593.76	1593.76	-0.001	124	137	0	33.51	0.0054	K	NLTVCPDGALFEQK	0.20000000000000.0	1	124(NLT)/	124(NLT)/	G	delta:H(1)N(-1)18O(1) (N)	1590.77	148776	110.002
141	CAP7_HUMAN	AZU1	Azurocidin	27325	251	3739	1	927.115	3	2778.32	2778.33	-0.0097	169	192	0	63.16	6e-06	R	FVNVTVTPEDQCRPNNVCTGVLTR	0.002000000000000000000000.0	1	171(NVT)/	171(NVT)/184(NVC)/	R	delta:H(1)N(-1)18O(1) (N)	2775.34	148581	98.3414
142	EF1A1_HUMAN	EEF1A1	Elongation factor 1-alpha 1	50451	462	3490	1	845.458	3	2533.35	2533.36	-0.0064	267	290	1	21.61	0.048	R	VETGVLKPGMVVTFAPVNVTTEVK	0.000000000400000002000000.0	1	284(NVT)/	284(NVT)/	S	Oxidation (M); delta:H(1)N(-1)18O(1) (N)	2530.37	148315	118.583
143	EF1A3_HUMAN	EEF1A1P5	Putative elongation factor 1-alpha-like 3	50495	462	3490	1	845.458	3	2533.35	2533.36	-0.0064	267	290	1	21.61	0.048	R	VETGVLKPGMVVTFAPVNVTTEVK	0.000000000400000002000000.0	1	284(NVT)/	284(NVT)/	S	Oxidation (M); delta:H(1)N(-1)18O(1) (N)	2530.37	148315	118.583
144	HSP13_HUMAN	HSPA13	Heat shock 70 kDa protein 13	51952	471	2159	1	786.414	2	1570.81	1570.82	-0.0063	182	196	1	101.61	7.6e-10	K	QRNSTIEAANLAGLK	3.002000000000000.0	1	184(NST)/	184(NST)/	I	Gln->pyro-Glu (N-term Q); delta:H(1)N(-1)18O(1) (N)	1567.83	147888	97.9628
145	PTPRC_HUMAN	PTPRC	Receptor-type tyrosine-protein phosphatase C	148644	1304	2983	1	525.517	4	2098.04	2098.03	0.0062	516	533	1	41.02	0.0011	R	YHLEVEAGNTLVRNESHK	0.000000000000020000.0	1	529(NES)/	529(NES)/	N	delta:H(1)N(-1)18O(1) (N)	2095.04	145960	82.2634
146	STT3B_HUMAN	STT3B	Dolichyl-diphosphooligosaccharide--protein glycosyltransferase subunit STT3B	94241	826	2941	1	1033.96	2	2065.9	2065.89	0.0112	601	617	0	33.15	0.0023	R	VMSWWDYGYQIAGMANR	0.00000000000004020.0	1	616(NRT)/	616(NRT)/	T	Oxidation (M); delta:H(1)N(-1)18O(1) (N)	2062.9	145616	141.239
147	GLCM_HUMAN	GBA	Glucosylceramidase	60134	536	3883	1	742.386	4	2965.52	2965.53	-0.0093	87	113	1	111.73	7.1e-11	R	RMELSMGPIQANHTGTGLLLTLQPEQK	0.000000000002000000000000000.0	1	98(NHT)/	98(NHT)/	F	delta:H(1)N(-1)18O(1) (N)	2962.54	144852	122.177
148	TIMP1_HUMAN	TIMP1	Metalloproteinase inhibitor 1	23840	207	3227	1	763.725	3	2288.15	2288.16	-0.0055	46	64	1	44.69	0.00045	K	FVGTPEVNQTTLYQRYEIK	0.0000000200000000000.0	1	53(NQT)/	53(NQT)/	M	delta:H(1)N(-1)18O(1) (N)	2285.17	144732	109.078
149	ERO1A_HUMAN	ERO1A	ERO1-like protein alpha	55213	468	3659	1	897.43	3	2689.27	2689.28	-0.0082	277	299	1	48.44	0.00015	K	WGHNITEFQQRFDGILTEGEGPR	0.00020000000000000000000.0	1	280(NIT)/	280(NIT)/	R	delta:H(1)N(-1)18O(1) (N)	2686.29	144590	125.635
150	PERM_HUMAN	MPO	Myeloperoxidase	84784	745	4206	1	827.4	4	3305.57	3305.55	0.0225	715	742	1	31.06	0.009	K	NNIFMSNSYPRDFVNCSTLPALNLASWR	0.0000400000000020000000000000.0	1	729(NCS)/	729(NCS)/	E	Oxidation (M); delta:H(1)N(-1)18O(1) (N)	3302.56	144520	144.32
151	SAP_HUMAN	PSAP	Prosaposin	59899	524	2709	1	605.266	3	1812.78	1812.77	0.0033	93	107	1	46.7	8.1e-05	K	TCDWLPKPNMSASCK	0.000000002400000.0	1	101(NMS)/	101(NMS)/	E	Oxidation (M); delta:H(1)N(-1)18O(1) (N)	1809.78	143787	82.05
152	NICA_HUMAN	NCSTN	Nicastrin	79103	709	3647	1	893.427	3	2677.26	2677.27	-0.0072	598	619	1	69.12	1.2e-06	K	DLYEYSWVQGPLHSNETDRLPR	0.0000000000000020000000.0	1	612(NET)/	612(NET)/	C	delta:H(1)N(-1)18O(1) (N)	2674.28	143723	119.566
153	MA2B1_HUMAN	MAN2B1	Lysosomal alpha-mannosidase	114357	1011	2789	1	969.977	2	1937.94	1937.94	0.0022	765	781	0	31.25	0.01	K	LNQTEPVAGNYYPVNTR	0.02000000000000000.0	1	766(NQT)/	766(NQT)/	I	delta:H(1)N(-1)18O(1) (N)	1934.95	143200	90.7408
154	CD68_HUMAN	CD68	Macrosialin	37727	354	4246	1	1114.59	3	3340.74	3340.72	0.0208	266	296	0	64.54	2.4e-06	R	DLQAPLGQSFSCSNSSIILSPAVHLDLLSLR	0.0000000000000200000000000000000.0	1	279(NSS)/	279(NSS)/	L	delta:H(1)N(-1)18O(1) (N)	3337.73	142565	149.103
155	APLP2_HUMAN	APLP2	Amyloid-like protein 2	87927	763	440	1	612.846	2	1223.68	1223.68	0.0025	540	549	1	43.63	0.00015	R	RNQSLSLLYK	0.0200000000.0	1	541(NQS)/	541(NQS)/	V	delta:H(1)N(-1)18O(1) (N)	1220.69	142428	83.2791
156	FCAR_HUMAN	FCAR	Immunoglobulin alpha Fc receptor	32700	287	3142	1	737.655	3	2209.94	2209.95	-0.0074	77	94	0	35.92	0.00061	K	FWNETDPEFVIDHMDANK	0.002000000000000000.0	1	79(NET)/	79(NET)/	A	delta:H(1)N(-1)18O(1) (N)	2206.96	140918	124.037
157	CATZ_HUMAN	CTSZ	Cathepsin Z	34530	303	2369	1	541.266	3	1620.78	1620.77	0.0045	178	189	1	56.46	2.3e-05	K	ECHAIRNYTLWR	0.000000200000.0	1	184(NYT)/	184(NYT)/	V	delta:H(1)N(-1)18O(1) (N)	1617.78	134823	91.376
158	PTPRC_HUMAN	PTPRC	Receptor-type tyrosine-protein phosphatase C	148644	1304	3492	1	846.38	3	2536.12	2536.13	-0.0096	480	502	0	41.35	0.0003	K	SAPPSQVWNMTVSMTSDNSMHVK	0.00000000200000000000000.0	1	488(NMT)/	488(NMT)/	C	delta:H(1)N(-1)18O(1) (N)	2533.14	134424	120.153
159	PGAP3_HUMAN	PGAP3	Post-GPI attachment to proteins factor 3	37192	320	3319	1	799.665	3	2395.97	2395.98	-0.0082	31	50	0	53.31	8.6e-06	R	DCVLQCEEQNCSGGALNHFR	0.00000000020000000000.0	1	40(NCS)/	40(NCS)/	S	delta:H(1)N(-1)18O(1) (N)	2392.99	134198	95.2897
160	PIGN_HUMAN	PIGN	GPI ethanolamine phosphate transferase 1	106312	931	2479	1	829.376	2	1656.74	1656.74	-0.0031	118	131	0	45.93	0.00016	K	ENPVEFDSLFNESK	0.00000000002000.0	1	128(NES)/	128(NES)/	Y	delta:H(1)N(-1)18O(1) (N)	1653.75	133806	121.097
161	PLXB2_HUMAN	PLXNB2	Plexin-B2	207734	1838	2740	1	618.326	3	1851.96	1851.96	-0.0058	728	743	0	45.01	0.00039	K	LSHDANETLPLHLYVK	0.0000020000000000.0	1	733(NET)/	733(NET)/	S	delta:H(1)N(-1)18O(1) (N)	1848.97	133408	99.7008
162	DJB11_HUMAN	DNAJB11	DnaJ homolog subfamily B member 11	40774	358	4331	1	870.188	4	3476.72	3476.7	0.0229	254	284	1	65.18	3e-06	R	RGDDLYTNVTISLVESLVGFEMDITHLDGHK	0.0000000200000000000000000000000.0	1	261(NVT)/	261(NVT)/	V	delta:H(1)N(-1)18O(1) (N)	3473.71	133053	159.397
163	PO210_HUMAN	NUP210	Nuclear pore membrane glycoprotein 210	205895	1887	2993	1	703.023	3	2106.05	2106.05	-0.0051	916	934	1	63.26	6.2e-06	R	IREGSGYFFLNTSTADVVK	0.0000000000200000000.0	1	926(NTS)/	926(NTS)/	V	delta:H(1)N(-1)18O(1) (N)	2103.06	132191	117.465
164	TM2D3_HUMAN	TM2D3	TM2 domain-containing protein 3	28070	247	395	1	586.276	2	1170.54	1170.54	-0.0035	118	126	0	48.57	8.6e-05	K	NFIINMTCR	0.000020000.0	1	122(NMT)/	122(NMT)/	F	delta:H(1)N(-1)18O(1) (N)	1167.55	131633	107.894
165	MPRI_HUMAN	IGF2R	Cation-independent mannose-6-phosphate receptor	281155	2491	173	1	467.735	2	933.455	933.455	-0.0003	398	404	0	26.91	0.022	R	YHNQTLR	0.0020000.0	1	400(NQT)/	400(NQT)/	Y	delta:H(1)N(-1)18O(1) (N)	930.467	131458	4.88354
166	CY24B_HUMAN	CYBB	Cytochrome b-245 heavy chain	66206	570	2863	1	994.483	2	1986.95	1986.96	-0.005	230	247	0	27.89	0.02	R	GQTAESLAVHNITVCEQK	0.000000000020000000.0	1	240(NIT)/	240(NIT)/	I	delta:H(1)N(-1)18O(1) (N)	1983.97	129124	93.4175
167	PCYOX_HUMAN	PCYOX1	Prenylcysteine oxidase 1	57003	505	2503	1	833.927	2	1665.84	1665.85	-0.0061	350	364	0	49.39	0.00017	K	GELNTSIFSSRPIDK	0.000200000000000.0	1	353(NTS)/	353(NTS)/	F	delta:H(1)N(-1)18O(1) (N)	1662.86	128488	99.447
168	SORL_HUMAN	SORL1	Sortilin-related receptor	253798	2214	215	1	492.248	2	982.481	982.486	-0.0047	1703	1711	0	37.76	0.0013	R	AASNFTEIK	0.000200000.0	1	1706(NFT)/	1706(NFT)/	N	delta:H(1)N(-1)18O(1) (N)	979.497	127411	63.1528
169	MA2B1_HUMAN	MAN2B1	Lysosomal alpha-mannosidase	114357	1011	4324	1	1156.87	3	3467.58	3467.56	0.0235	639	668	0	33.73	0.003	R	QTFFWYNASIGDNESDQASGAYIFRPNQQK	3.000000200000000000000000000000.0	1	645(NAS)/	645(NAS)/651(NES)/	P	Gln->pyro-Glu (N-term Q); delta:H(1)N(-1)18O(1) (N)	3464.57	127122	144.759
170	OGFD3_HUMAN	OGFOD3	2-oxoglutarate and iron-dependent oxygenase domain-containing protein 3	35852	319	428	1	603.755	2	1205.5	1205.5	-0.0022	259	268	0	51.79	1e-05	R	FMFMEEGANK	0.0000000020.0	1	267(NKT)/	267(NKT)/	T	delta:H(1)N(-1)18O(1) (N)	1202.51	126384	98.9723
171	PPT1_HUMAN	PPT1	Palmitoyl-protein thioesterase 1	34627	306	3154	1	741.361	3	2221.06	2221.06	-0.0035	192	209	1	29.67	0.012	K	EDVYRNHSIFLADINQER	0.000002000000000000.0	1	197(NHS)/	197(NHS)/	G	delta:H(1)N(-1)18O(1) (N)	2218.08	124999	104.891
172	CBPD_HUMAN	CPD	Carboxypeptidase D	153919	1380	441	1	614.299	2	1226.58	1226.58	0.0019	516	525	0	45.69	0.00021	R	FANEYPNITR	0.0000002000.0	1	522(NIT)/	522(NIT)/	L	delta:H(1)N(-1)18O(1) (N)	1223.59	124787	82.5785
173	SAP_HUMAN	PSAP	Prosaposin	59899	524	310	1	539.287	2	1076.56	1076.56	0.0003	328	336	1	52.75	7.2e-05	K	LIDNNKTEK	0.000020000.0	1	332(NKT)/	332(NKT)/	E	delta:H(1)N(-1)18O(1) (N)	1073.57	123445	2.02216
174	LMAN2_HUMAN	LMAN2	Vesicular integral-membrane protein VIP36	40545	356	5674	1	942.653	5	4708.23	4708.2	0.031	152	192	1	29.7	0.0088	K	DNFHGLAIFLDTYPNDETTERVFPYISVMVNNGSLSYDHSK	0.00000000000000000000000000000002000000000.0	1	183(NGS)/	183(NGS)/	D	delta:H(1)N(-1)18O(1) (N)	4705.21	123339	150.607
175	TSN3_HUMAN	TSPAN3	Tetraspanin-3	28797	253	439	1	612.273	2	1222.53	1222.53	-0.0006	167	176	0	38.97	0.00051	K	NQSVPLSCCR	0.2000000000.0	1	167(NQS)/	167(NQS)/	E	delta:H(1)N(-1)18O(1) (N)	1219.54	123253	55.4838
176	ITAX_HUMAN	ITGAX	Integrin alpha-X	128946	1163	143	1	447.762	2	893.509	893.511	-0.0019	734	741	0	23.59	0.016	R	LNFTLVGK	0.02000000.0	1	735(NFT)/	735(NFT)/	P	delta:H(1)N(-1)18O(1) (N)	890.523	123203	101.636
177	UPAR_HUMAN	PLAUR	Urokinase plasminogen activator surface receptor	38607	335	149	1	450.71	2	899.405	899.406	-0.0004	255	261	0	37.77	0.00077	K	NQSYMVR	0.2000000.0	1	255(NQS)/	255(NQS)/	G	delta:H(1)N(-1)18O(1) (N)	896.417	123172	49.7369
178	HEXB_HUMAN	HEXB	Beta-hexosaminidase subunit beta	63527	556	4826	1	815.603	5	4072.98	4072.97	0.0107	65	100	1	77.62	2e-07	K	MTPNLLHLAPENFYISHSPNSTAGPSCTLLEEAFRR	0.000000000000000000020000000000000000.0	1	84(NST)/	84(NST)/	Y	delta:H(1)N(-1)18O(1) (N)	4069.98	123020	139.719
179	TM87A_HUMAN	TMEM87A	Transmembrane protein 87A	63788	555	607	1	644.809	2	1287.6	1287.61	-0.0028	124	133	0	24.58	0.024	K	LFQNCSELFK	0.0002000000.0	1	127(NCS)/	127(NCS)/	T	delta:H(1)N(-1)18O(1) (N)	1284.62	122211	105.175
180	SEM4D_HUMAN	SEMA4D	Semaphorin-4D	97457	862	3796	1	716.361	4	2861.41	2861.4	0.0122	36	59	0	61.54	9.5e-06	R	EVHLVQFHEPDIYNYSALLLSEDK	0.000000000000020000000000.0	1	49(NYS)/	49(NYS)/	D	delta:H(1)N(-1)18O(1) (N)	2858.41	121984	139.277
181	MPRI_HUMAN	IGF2R	Cation-independent mannose-6-phosphate receptor	281155	2491	2448	1	547.596	3	1639.77	1639.77	-0.0044	1755	1767	0	41.38	0.00066	K	HFNYTSLIAFHCK	0.0020000000000.0	1	1757(NYT)/	1757(NYT)/	R	delta:H(1)N(-1)18O(1) (N)	1636.78	121742	112.055
182	PERE_HUMAN	EPX	Eosinophil peroxidase	81958	715	2776	1	480.276	4	1917.07	1917.08	-0.0057	325	340	2	55.55	1.1e-05	R	LRNRTNYLGLLAINQR	0.0020000000000000.0	1	327(NRT)/	327(NRT)/	F	delta:H(1)N(-1)18O(1) (N)	1914.09	121711	107.141
183	RCN1_HUMAN	RCN1	Reticulocalbin-1	38866	331	4497	1	730.348	5	3646.71	3646.72	-0.0121	36	66	1	45.95	0.00022	K	ERVVRPDSELGERPPEDNQSFQYDHEAFLGK	0.0000000000000000020000000000000.0	1	53(NQS)/	53(NQS)/	E	delta:H(1)N(-1)18O(1) (N)	3643.73	118782	96.2902
184	NICA_HUMAN	NCSTN	Nicastrin	79103	709	3724	1	692.352	4	2765.38	2765.39	-0.0093	53	78	0	39.5	0.0014	R	LLNATHQIGCQSSISGDTGVIHVVEK	0.00200000000000000000000000.0	1	55(NAT)/	55(NAT)/	E	delta:H(1)N(-1)18O(1) (N)	2762.4	118612	98.5525
185	TIMP1_HUMAN	TIMP1	Metalloproteinase inhibitor 1	23840	207	1978	1	745.877	2	1489.74	1489.74	-0.0008	99	111	1	31.18	0.01	R	SHNRSEEFLIAGK	0.0020000000000.0	1	101(NRS)/	101(NRS)/	L	delta:H(1)N(-1)18O(1) (N)	1486.75	118267	68.1347
186	AMPN_HUMAN	ANPEP	Aminopeptidase N	109870	967	574	1	643.353	2	1284.69	1284.7	-0.0041	231	241	0	25.4	0.027	K	AEFNITLIHPK	0.00020000000.0	1	234(NIT)/	234(NIT)/	D	delta:H(1)N(-1)18O(1) (N)	1281.71	117232	104.508
187	APMAP_HUMAN	APMAP	Adipocyte plasma membrane-associated protein	46622	416	2717	1	609.963	3	1826.87	1826.87	-0.0049	196	211	1	64.42	3.9e-06	K	NMSFVNDLTVTQDGRK	0.2000000000000000.0	1	196(NMS)/	196(NMS)/	I	delta:H(1)N(-1)18O(1) (N)	1823.88	117118	108.022
188	ITB2_HUMAN	ITGB2	Integrin beta-2	87976	769	4516	1	1228.92	3	3683.75	3683.73	0.0216	224	257	1	48.52	0.00014	K	QLISGNLDAPEGGLDAMMQVAACPEEIGWRNVTR	3.0000000000000000000000000000002000.0	1	254(NVT)/	254(NVT)/	L	Gln->pyro-Glu (N-term Q); delta:H(1)N(-1)18O(1) (N)	3680.74	116510	152.594
189	SEM4D_HUMAN	SEMA4D	Semaphorin-4D	97457	862	2011	1	754.396	2	1506.78	1506.78	-0.0038	68	81	0	59.47	1.5e-05	R	EAVFAVNALNISEK	0.00000000020000.0	1	77(NIS)/	77(NIS)/	Q	delta:H(1)N(-1)18O(1) (N)	1503.79	116432	116.788
190	BASI_HUMAN	BSG	Basigin	42573	385	2877	1	995.492	2	1988.97	1988.97	-0.0036	153	170	0	92.44	6.7e-09	K	ILLTCSLNDSATEVTGHR	0.000000020000000000.0	1	160(NDS)/	160(NDS)/	W	delta:H(1)N(-1)18O(1) (N)	1985.98	115952	100.567
191	P4HA1_HUMAN	P4HA1	Prolyl 4-hydroxylase subunit alpha-1	61296	534	2318	1	800.38	2	1598.74	1598.75	-0.005	105	118	0	51.28	6.3e-05	K	DMSDGFISNLTIQR	0.00000000200000.0	1	113(NLT)/	113(NLT)/	Q	delta:H(1)N(-1)18O(1) (N)	1595.76	115754	124.547
192	RPN2_HUMAN	RPN2	Dolichyl-diphosphooligosaccharide--protein glycosyltransferase subunit 2	69355	631	4363	1	1173.89	3	3518.64	3518.62	0.0192	77	109	0	43.91	0.00035	R	SNLDPSNVDSLFYAAQASQALSGCEISISNETK	0.000000000000000000000000000002000.0	1	106(NET)/	106(NET)/	D	delta:H(1)N(-1)18O(1) (N)	3515.64	115164	144.81
193	SIL1_HUMAN	SIL1	Nucleotide exchange factor SIL1	52337	461	435	1	609.274	2	1216.53	1216.53	-0.0006	192	202	0	54.22	1.2e-05	K	FNSSSSSLEEK	0.02000000000.0	1	193(NSS)/	193(NSS)/	I	delta:H(1)N(-1)18O(1) (N)	1213.55	115063	49.7113
194	MCP_HUMAN	CD46	Membrane cofactor protein	44745	392	4487	1	911.174	4	3640.67	3640.68	-0.0097	67	96	1	24.63	0.026	K	GYFYIPPLATHTICDRNHTWLPVSDDACYR	0.000000000000000020000000000000.0	1	83(NHT)/	83(NHT)/	E	delta:H(1)N(-1)18O(1) (N)	3637.69	114832	125.125
195	GNS_HUMAN	GNS	N-acetylglucosamine-6-sulfatase	62840	552	2872	1	663.658	3	1987.95	1987.96	-0.0038	275	291	1	37.74	0.0021	K	TPMTNSSIQFLDNAFRK	0.00402000000000000.0	1	279(NSS)/	279(NSS)/	R	Oxidation (M); delta:H(1)N(-1)18O(1) (N)	1984.97	114762	118.146
196	MPZL1_HUMAN	MPZL1	Myelin protein zero-like protein 1	29235	269	391	1	583.8	2	1165.59	1165.59	-0.0014	45	55	0	56.83	1.7e-05	K	EIFVANGTQGK	0.00000200000.0	1	50(NGT)/	50(NGT)/	L	delta:H(1)N(-1)18O(1) (N)	1162.6	114220	62.4453
197	PERM_HUMAN	MPO	Myeloperoxidase	84784	745	3848	1	732.416	4	2925.63	2925.64	-0.0091	130	154	2	26.28	0.0047	K	LRSLWRRPFNVTDVLTPAQLNVLSK	0.0000000002000000000000000.0	1	139(NVT)/	139(NVT)/	S	delta:H(1)N(-1)18O(1) (N)	2922.66	114172	128.391
198	NICA_HUMAN	NCSTN	Nicastrin	79103	709	1859	1	477.584	3	1429.73	1429.73	-0.0004	262	274	1	55.79	2.8e-05	K	PINTTGTLKPDDR	0.0020000000000.0	1	264(NTT)/	264(NTT)/	V	delta:H(1)N(-1)18O(1) (N)	1426.74	112514	54.6611
199	CD166_HUMAN	ALCAM	CD166 antigen	65745	583	3348	1	1217.1	2	2432.19	2432.2	-0.0102	473	493	0	55.97	3.4e-05	K	IIISPEENVTLTCTAENQLER	0.000000020000000000000.0	1	480(NVT)/	480(NVT)/	T	delta:H(1)N(-1)18O(1) (N)	2429.21	109778	121.915
200	NICA_HUMAN	NCSTN	Nicastrin	79103	709	1025	1	669.836	2	1337.66	1337.66	-0.0039	529	539	0	48.28	0.00015	K	ANNSWFQSILR	0.02000000000.0	1	530(NNS)/	530(NNS)/	Q	delta:H(1)N(-1)18O(1) (N)	1334.67	109044	126.802
201	AGRE2_HUMAN	ADGRE2	Adhesion G protein-coupled receptor E2	93036	823	4451	1	1204.3	3	3609.88	3609.87	0.0122	291	323	1	44.75	0.00024	R	DYKPGLANNTIQSILQALDELLEAPGDLETLPR	0.000000020000000000000000000000000.0	1	298(NNT)/	298(NNT)/	L	delta:H(1)N(-1)18O(1) (N)	3606.88	108718	160.112
202	TIMP1_HUMAN	TIMP1	Metalloproteinase inhibitor 1	23840	207	2633	1	878.441	2	1754.87	1754.87	-0.0056	46	60	0	75.23	3.7e-07	K	FVGTPEVNQTTLYQR	0.000000020000000.0	1	53(NQT)/	53(NQT)/	Y	delta:H(1)N(-1)18O(1) (N)	1751.88	107951	95.664
203	NOMO1_HUMAN	NOMO1	Nodal modulator 1	135209	1222	2572	1	564.963	3	1691.87	1691.86	0.0044	367	381	0	46.37	0.00031	R	LENITTGTYTIHAQK	0.002000000000000.0	1	369(NIT)/	369(NIT)/	E	delta:H(1)N(-1)18O(1) (N)	1688.87	106424	83.0482
204	NOMO2_HUMAN	NOMO2	Nodal modulator 2	140435	1267	2572	1	564.963	3	1691.87	1691.86	0.0044	367	381	0	46.37	0.00031	R	LENITTGTYTIHAQK	0.002000000000000.0	1	369(NIT)/	369(NIT)/	E	delta:H(1)N(-1)18O(1) (N)	1688.87	106424	83.0482
205	NOMO3_HUMAN	NOMO3	Nodal modulator 3	135019	1222	2572	1	564.963	3	1691.87	1691.86	0.0044	367	381	0	46.37	0.00031	R	LENITTGTYTIHAQK	0.002000000000000.0	1	369(NIT)/	369(NIT)/	E	delta:H(1)N(-1)18O(1) (N)	1688.87	106424	83.0482
206	APMAP_HUMAN	APMAP	Adipocyte plasma membrane-associated protein	46622	416	1853	1	713.857	2	1425.7	1425.7	-0.0037	157	170	0	65.89	2.7e-06	R	AGPNGTLFVADAYK	0.00020000000000.0	1	160(NGT)/	160(NGT)/	G	delta:H(1)N(-1)18O(1) (N)	1422.71	106350	101.356
207	PO210_HUMAN	NUP210	Nuclear pore membrane glycoprotein 210	205895	1887	3577	1	876.096	3	2625.27	2625.26	0.0077	678	701	0	36.31	0.003	K	FFQNVTAEDTDSIGLALFAPHSSR	0.000200000000000000000000.0	1	681(NVT)/	681(NVT)/	N	delta:H(1)N(-1)18O(1) (N)	2622.27	105913	137.824
208	CHPF2_HUMAN	CHPF2	Chondroitin sulfate glucuronyltransferase	86636	772	436	1	609.849	2	1217.68	1217.69	-0.004	111	122	0	76.75	2.4e-07	R	ATLSTLAVAVNR	0.000000000020.0	1	121(NRT)/	121(NRT)/	T	delta:H(1)N(-1)18O(1) (N)	1214.7	105771	97.5108
209	VPP2_HUMAN	ATP6V0A2	V-type proton ATPase 116 kDa subunit a isoform 2	99102	856	438	1	611.312	2	1220.61	1220.61	-0.0025	501	510	0	36.76	0.0027	K	MVLWNDSVVR	0.0000200000.0	1	505(NDS)/	505(NDS)/	H	delta:H(1)N(-1)18O(1) (N)	1217.62	104220	111.365
210	LYAM1_HUMAN	SELL	L-selectin	43641	372	1010	1	667.852	2	1333.69	1333.69	-0.0026	94	105	0	45.41	0.00034	K	IGGIWTWVGTNK	0.000000000020.0	1	104(NKS)/	104(NKS)/	S	delta:H(1)N(-1)18O(1) (N)	1330.7	102685	123.948
211	ARSB_HUMAN	ARSB	Arylsulfatase B	60163	533	523	1	639.833	2	1277.65	1277.65	-0.0025	181	191	0	69.7	1.2e-06	R	CTLIDALNVTR	0.00000002000.0	1	188(NVT)/	188(NVT)/	C	delta:H(1)N(-1)18O(1) (N)	1274.67	102652	115.703
212	PIGT_HUMAN	PIGT	GPI transamidase component PIG-T	66228	578	2417	1	545.605	3	1633.79	1633.8	-0.0042	159	172	0	68.72	1.8e-06	K	PLGLANDTDHYFLR	0.00000200000000.0	1	164(NDT)/	164(NDT)/	Y	delta:H(1)N(-1)18O(1) (N)	1630.81	101845	111.238
213	NICA_HUMAN	NCSTN	Nicastrin	79103	709	3031	1	709.729	3	2126.16	2126.16	0.0054	262	281	2	99.84	5.3e-10	K	PINTTGTLKPDDRVVVAATR	0.00200000000000000000.0	1	264(NTT)/	264(NTT)/	L	delta:H(1)N(-1)18O(1) (N)	2123.17	101259	85.5973
214	PROF1_HUMAN	PFN1	Profilin-1	15216	140	1582	1	691.857	2	1381.7	1381.7	0.0029	92	105	0	31.74	0.0094	K	STGGAPTFNVTVTK	0.00000000200000.0	1	100(NVT)/	100(NVT)/	T	delta:H(1)N(-1)18O(1) (N)	1378.71	101118	86.8393
215	ENPL_HUMAN	HSP90B1	Endoplasmin	92696	803	2022	1	506.903	3	1517.69	1517.69	-0.004	475	486	1	31.23	0.0043	K	IADDKYNDTFWK	0.000000200000.0	1	481(NDT)/	481(NDT)/	E	delta:H(1)N(-1)18O(1) (N)	1514.7	100126	94.3442
216	HYOU1_HUMAN	HYOU1	Hypoxia up-regulated protein 1	111494	999	191	1	474.748	2	947.481	947.481	0.0001	869	877	0	37.62	0.0027	K	NATLAEQAK	0.200000000.0	1	869(NAT)/	869(NAT)/	L	delta:H(1)N(-1)18O(1) (N)	944.493	98953.5	22.3945
217	ERO1A_HUMAN	ERO1A	ERO1-like protein alpha	55213	468	3760	1	705.349	4	2817.37	2817.37	-0.0047	276	299	2	33.45	0.0052	K	KWGHNITEFQQRFDGILTEGEGPR	0.000020000000000000000000.0	1	280(NIT)/	280(NIT)/	R	delta:H(1)N(-1)18O(1) (N)	2814.38	97773.8	123.572
218	GLCM_HUMAN	GBA	Glucosylceramidase	60134	536	3892	1	746.385	4	2981.51	2981.52	-0.0096	87	113	1	42.05	0.00066	R	RMELSMGPIQANHTGTGLLLTLQPEQK	0.000004000002000000000000000.0	1	98(NHT)/	98(NHT)/	F	Oxidation (M); delta:H(1)N(-1)18O(1) (N)	2978.53	97657.4	116.673
219	BGAL_HUMAN	GLB1	Beta-galactosidase	76483	677	412	1	595.335	2	1188.66	1188.66	-0.0038	458	468	0	35.2	0.0026	R	NNVITLNITGK	0.00000020000.0	1	464(NIT)/	464(NIT)/	A	delta:H(1)N(-1)18O(1) (N)	1185.67	96741.1	98.4818
220	CD63_HUMAN	CD63	CD63 antigen	26474	238	375	1	572.286	2	1142.56	1142.56	0.0002	129	138	0	37.71	0.0014	K	NNHTASILDR	0.0200000000.0	1	130(NHT)/	130(NHT)/	M	delta:H(1)N(-1)18O(1) (N)	1139.57	96238.6	51.6297
221	PGLT1_HUMAN	POGLUT1	Protein O-glucosyltransferase 1	46615	392	4264	1	1132.14	3	3393.4	3393.41	-0.0149	42	69	0	39.27	0.00012	R	SLENYEPCSSQNCSCYHGVIEEDLTPFR	0.0000000000020000000000000000.0	1	53(NCS)/	53(NCS)/	G	delta:H(1)N(-1)18O(1) (N)	3390.42	96067.1	120.051
222	PPT1_HUMAN	PPT1	Palmitoyl-protein thioesterase 1	34627	306	177	1	471.245	2	940.474	940.475	-0.0008	210	217	1	41.57	0.00059	R	GINESYKK	0.00200000.0	1	212(NES)/	212(NES)/	N	delta:H(1)N(-1)18O(1) (N)	937.487	95104.4	6.03042
223	CD166_HUMAN	ALCAM	CD166 antigen	65745	583	3316	1	798.023	3	2391.05	2391.06	-0.0108	153	172	1	86.27	1.3e-08	K	KLGDCISEDSYPDGNITWYR	0.00000000000000200000.0	1	167(NIT)/	167(NIT)/	N	delta:H(1)N(-1)18O(1) (N)	2388.07	94081.8	112.37
224	CD44_HUMAN	CD44	CD44 antigen	82001	742	2224	1	794.37	2	1586.72	1586.72	0.004	55	68	0	33.72	0.0028	K	AFNSTLPTMAQMEK	0.00200000400000.0	1	57(NST)/	57(NST)/	A	Oxidation (M); delta:H(1)N(-1)18O(1) (N)	1583.73	93747.1	90.5465
225	ASAH1_HUMAN	ASAH1	Acid ceramidase	45087	395	3265	1	780.406	3	2338.2	2338.19	0.0094	275	296	0	37.81	0.0017	K	ILAPAYFILGGNQSGEGCVITR	0.0000000000020000000000.0	1	286(NQS)/	286(NQS)/	D	delta:H(1)N(-1)18O(1) (N)	2335.2	93652.1	138.347
226	CD47_HUMAN	CD47	Leukocyte surface antigen CD47	35590	323	3067	1	714.986	3	2141.94	2141.94	-0.0056	103	121	0	38.93	0.0006	K	SDAVSHTGNYTCEVTELTR	0.0000000020000000000.0	1	111(NYT)/	111(NYT)/	E	delta:H(1)N(-1)18O(1) (N)	2138.95	92351.5	95.0666
227	CD63_HUMAN	CD63	CD63 antigen	26474	238	1916	1	730.769	2	1459.52	1459.53	-0.0038	145	156	0	28.1	0.0015	K	CCGAANYTDWEK	1.000002000000.0	1	150(NYT)/	150(NYT)/	I	ammonia-loss (N-term C); delta:H(1)N(-1)18O(1) (N)	1456.54	91460.8	102.365
228	EDEM3_HUMAN	EDEM3	ER degradation-enhancing alpha-mannosidase-like protein 3	105225	932	6195	1	1216.83	4	4863.31	4863.27	0.031	510	550	2	32.18	0.0041	K	KNTTSEYTELDDSNFDWTCPNTQILFPNDPLYAQSIREPLK	0.02000000000000000000000000000000000000000.0	1	511(NTT)/	511(NTT)/	N	delta:H(1)N(-1)18O(1) (N)	4860.29	91297.9	140.73
229	PTPRJ_HUMAN	PTPRJ	Receptor-type tyrosine-protein phosphatase eta	147048	1337	2697	1	603.292	3	1806.85	1806.86	-0.0065	930	945	0	23.94	0.044	R	ACVAGFTNITFHPQNK	0.0000000200000000.0	1	937(NIT)/	937(NIT)/	G	delta:H(1)N(-1)18O(1) (N)	1803.87	88684.8	99.5741
230	LYAG_HUMAN	GAA	Lysosomal alpha-glucosidase	106112	952	2172	1	788.924	2	1575.83	1575.84	-0.0055	465	479	0	32.55	0.0065	R	GVFITNETGQPLIGK	0.000002000000000.0	1	470(NET)/	470(NET)/	V	delta:H(1)N(-1)18O(1) (N)	1572.85	88543.2	108.835
231	P2RX4_HUMAN	P2RX4	P2X purinoceptor 4	44139	388	2096	1	517.298	3	1548.87	1548.88	-0.0042	203	215	1	45.77	0.00014	K	RNILPNITTTYLK	0.0000020000000.0	1	208(NIT)/	208(NIT)/	S	delta:H(1)N(-1)18O(1) (N)	1545.89	87545.1	111.819
232	MA2B1_HUMAN	MAN2B1	Lysosomal alpha-mannosidase	114357	1011	3578	1	657.34	4	2625.33	2625.34	-0.0076	917	940	1	38.07	0.002	R	LEHQFAVGEDSGRNLSAPVTLNLR	0.000000000000020000000000.0	1	930(NLS)/	930(NLS)/	D	delta:H(1)N(-1)18O(1) (N)	2622.35	86826.2	108.595
233	PLBL2_HUMAN	PLBD2	Putative phospholipase B-like 2	65886	589	2537	1	561.267	3	1680.78	1680.78	-0.003	464	477	1	46.2	0.00023	R	RNQSLVQDMDSMVR	0.02000000000000.0	1	465(NQS)/	465(NQS)/	L	delta:H(1)N(-1)18O(1) (N)	1677.79	86608.3	106.735
234	A1AT_HUMAN	SERPINA1	Alpha-1-antitrypsin	46878	418	4520	1	924.464	4	3693.83	3693.8	0.0233	94	125	0	35.52	0.0031	K	ADTHDEILEGLNFNLTEIPEAQIHEGFQELLR	0.00000000000002000000000000000000.0	1	107(NLT)/	107(NLT)/	T	delta:H(1)N(-1)18O(1) (N)	3690.82	86604.5	152.492
235	AMPN_HUMAN	ANPEP	Aminopeptidase N	109870	967	3444	1	823.057	3	2466.15	2466.16	-0.0087	253	274	0	26.08	0.027	K	GPSTPLPEDPNWNVTEFHTTPK	0.0000000000002000000000.0	1	265(NVT)/	265(NVT)/	M	delta:H(1)N(-1)18O(1) (N)	2463.17	86356.7	111.163
236	CD48_HUMAN	CD48	CD48 antigen	28121	243	3052	1	712.347	3	2134.02	2134.03	-0.0066	175	192	0	60.61	1.1e-05	K	ELQNSVLETTLMPHNYSR	0.000000000000002000.0	1	189(NYS)/	189(NYS)/	C	delta:H(1)N(-1)18O(1) (N)	2131.04	85765.8	111.794
237	STT3A_HUMAN	STT3A	Dolichyl-diphosphooligosaccharide--protein glycosyltransferase subunit STT3A	81104	705	3004	1	1055.97	2	2109.93	2109.92	0.0146	522	538	0	74.94	1.9e-07	K	VMSWWDYGYQITAMANR	0.04000000000000020.0	1	537(NRT)/	537(NRT)/	T	Oxidation (M); delta:H(1)N(-1)18O(1) (N)	2106.93	84820	144.193
238	IL2RG_HUMAN	IL2RG	Cytokine receptor common subunit gamma	42830	369	2604	1	577.955	3	1730.84	1730.84	-0.0032	178	190	0	46.45	0.00025	R	FLNHCLEHLVQYR	0.0020000000000.0	1	180(NHC)/	180(NHC)/	T	delta:H(1)N(-1)18O(1) (N)	1727.86	84685.3	107.92
239	T106B_HUMAN	TMEM106B	Transmembrane protein 106B	31393	274	2540	1	563.313	3	1686.92	1686.92	-0.0037	179	193	1	39.64	0.0011	K	ARLNNITIIGPLDMK	0.000020000000040.0	1	183(NIT)/	183(NIT)/	Q	Oxidation (M); delta:H(1)N(-1)18O(1) (N)	1683.93	83895.3	108.074
240	DAF_HUMAN	CD55	Complement decay-accelerating factor	42400	381	2401	1	815.836	2	1629.66	1629.66	-0.0045	84	96	0	53.34	6.7e-06	K	GSQWSDIEEFCNR	0.0000000000020.0	1	95(NRS)/	95(NRS)/	S	delta:H(1)N(-1)18O(1) (N)	1626.67	83799.9	109.179
241	PPAL_HUMAN	ACP2	Lysosomal acid phosphatase	48713	423	1834	1	710.881	2	1419.75	1419.75	-0.0051	267	279	0	35.7	0.0028	K	NLTLMATTSQLPK	0.2000000000000.0	1	267(NLT)/	267(NLT)/	L	delta:H(1)N(-1)18O(1) (N)	1416.76	83695.7	110.164
242	FUT11_HUMAN	FUT11	Alpha-(1,3)-fucosyltransferase 11	56294	492	411	1	594.809	2	1187.6	1187.61	-0.0043	164	173	0	24.8	0.034	R	LFNLTSTFSR	0.0020000000.0	1	166(NLT)/	166(NLT)/	H	delta:H(1)N(-1)18O(1) (N)	1184.62	82981.7	119.312
243	RNAS2_HUMAN	RNASE2	Non-secretory ribonuclease	18855	161	4063	1	1053.5	3	3157.47	3157.45	0.0214	66	93	0	28.41	0.014	K	NQNTFLLTTFANVVNVCGNPNMTCPSNK	0.0000000000000000000020000000.0	1	86(NMT)/	80(NVC)/86(NMT)/92(NKT)/	T	delta:H(1)N(-1)18O(1) (N)	3154.46	82661.3	146.7
244	ARSB_HUMAN	ARSB	Arylsulfatase B	60163	533	2646	1	592.292	3	1773.85	1773.86	-0.0042	363	378	1	24.26	0.043	R	GHTNGTKPLDGFDVWK	0.0002000000000000.0	1	366(NGT)/	366(NGT)/	T	delta:H(1)N(-1)18O(1) (N)	1770.87	82311.3	99.266
245	GRN_HUMAN	GRN	Granulins	68518	593	343	1	554.784	2	1107.55	1107.55	-0.0004	264	273	0	41.47	0.00073	K	ENATTDLLTK	0.0200000000.0	1	265(NAT)/	265(NAT)/	L	delta:H(1)N(-1)18O(1) (N)	1104.57	82023.6	72.971
246	SCRB2_HUMAN	SCARB2	Lysosome membrane protein 2	54712	478	2890	1	1003.44	2	2004.87	2004.88	-0.0059	245	262	0	27.58	0.0059	K	CNMINGTDGDSFHPLITK	1.000020000000000000.0	1	249(NGT)/	249(NGT)/	D	ammonia-loss (N-term C); delta:H(1)N(-1)18O(1) (N)	2001.89	81724.5	117.426
247	LAMC1_HUMAN	LAMC1	Laminin subunit gamma-1	183191	1609	260	1	509.804	2	1017.59	1017.6	-0.0022	647	655	0	59.82	5.3e-06	K	LLNNLTSIK	0.000200000.0	1	650(NLT)/	650(NLT)/	I	delta:H(1)N(-1)18O(1) (N)	1014.61	81536.3	94.2546
248	LAMP1_HUMAN	LAMP1	Lysosome-associated membrane glycoprotein 1	45367	417	169	1	464.771	2	927.528	927.528	0	255	262	0	55.32	2.2e-05	R	LLNINPNK	0.00000020.0	1	261(NKT)/	261(NKT)/	T	delta:H(1)N(-1)18O(1) (N)	924.539	81453.7	70.6642
249	CD48_HUMAN	CD48	CD48 antigen	28121	243	368	1	566.247	2	1130.48	1130.48	-0.0007	102	110	0	43.98	0.00011	K	EDNSTYIMR	0.002000000.0	1	104(NST)/	104(NST)/	V	delta:H(1)N(-1)18O(1) (N)	1127.49	81385.7	65.0067
250	STIM1_HUMAN	STIM1	Stromal interaction molecule 1	77660	685	1929	1	734.896	2	1467.78	1467.77	0.0044	167	180	0	68.41	1.4e-06	R	LAVTNTTMTGTVLK	0.00002004000000.0	1	171(NTT)/	171(NTT)/	M	Oxidation (M); delta:H(1)N(-1)18O(1) (N)	1464.79	81026.1	81.6015
251	TFR1_HUMAN	TFRC	Transferrin receptor protein 1	85274	760	2792	1	647.333	3	1938.98	1938.98	-0.0043	242	258	0	66.97	2.6e-06	K	DFEDLYTPVNGSIVIVR	0.00000000020000000.0	1	251(NGS)/	251(NGS)/	A	delta:H(1)N(-1)18O(1) (N)	1935.99	80011.1	130.892
252	CD33_HUMAN	CD33	Myeloid cell surface antigen CD33	40313	364	902	1	440.882	3	1319.63	1319.63	-0.0001	110	119	2	31.26	0.0064	R	RRDNGSYFFR	0.0002000000.0	1	113(NGS)/	113(NGS)/	M	delta:H(1)N(-1)18O(1) (N)	1316.64	78700.7	72.3816
253	MBRL_HUMAN	TMEM259	Membralin	68130	620	3754	1	932.785	3	2795.33	2795.34	-0.0088	178	202	1	29.6	0.012	K	VFKPPSSTEALNDSQEFPFPETPTK	0.0000000000020000000000000.0	1	189(NDS)/	189(NDS)/	V	delta:H(1)N(-1)18O(1) (N)	2792.35	78109.3	116.827
254	PO210_HUMAN	NUP210	Nuclear pore membrane glycoprotein 210	205895	1887	2095	1	774.845	2	1547.68	1547.68	-0.005	43	55	0	43.37	0.00023	R	VNFTLEASEGCYR	0.0200000000000.0	1	44(NFT)/	44(NFT)/	W	delta:H(1)N(-1)18O(1) (N)	1544.69	77920.6	98.8703
255	JAM1_HUMAN	F11R	Junctional adhesion molecule A	32962	299	4517	1	1229.89	3	3686.66	3686.65	0.0161	182	215	0	30.14	0.0054	R	AFSNSSYVLNPTTGELVFDPLSASDTGEYSCEAR	0.0002000000000000000000000000000000.0	1	185(NSS)/	185(NSS)/	N	delta:H(1)N(-1)18O(1) (N)	3683.66	77781.2	139.655
256	CATL1_HUMAN	CTSL	Cathepsin L1	37996	333	2043	1	764.874	2	1527.73	1527.73	-0.0018	217	230	0	29.53	0.012	K	YSVANDTGFVDIPK	0.00002000000000.0	1	221(NDT)/	221(NDT)/	Q	delta:H(1)N(-1)18O(1) (N)	1524.75	77755.4	107.984
257	ASAH1_HUMAN	ASAH1	Acid ceramidase	45087	395	1939	1	737.345	2	1472.68	1472.68	-0.0007	255	267	0	47.8	9.1e-05	R	TVLENSTSYEEAK	0.0000200000000.0	1	259(NST)/	259(NST)/	N	delta:H(1)N(-1)18O(1) (N)	1469.69	77721.9	69.3646
258	CL12A_HUMAN	CLEC12A	C-type lectin domain family 12 member A	31255	265	1973	1	745.397	2	1488.78	1488.78	-0.0036	205	217	0	37.87	0.002	R	VDNIINSSAWVIR	0.0000020000000.0	1	210(NSS)/	210(NSS)/	N	delta:H(1)N(-1)18O(1) (N)	1485.79	76983.8	122.586
259	HPT_HUMAN	HP	Haptoglobin	45861	406	2690	1	600.003	3	1796.99	1796.99	-0.0052	236	251	0	31.19	0.0047	K	VVLHPNYSQVDIGLIK	0.0000020000000000.0	1	241(NYS)/	241(NYS)/	L	delta:H(1)N(-1)18O(1) (N)	1794	75974.9	111.62
260	ENPL_HUMAN	HSP90B1	Endoplasmin	92696	803	372	1	381.527	3	1141.56	1141.56	-0.0009	494	503	0	43.48	0.00031	K	LGVIEDHSNR	0.0000000020.0	1	502(NRT)/	502(NRT)/	T	delta:H(1)N(-1)18O(1) (N)	1138.57	75500.3	46.2899
261	ENPLL_HUMAN	HSP90B2P	Putative endoplasmin-like protein	46343	399	372	1	381.527	3	1141.56	1141.56	-0.0009	151	160	0	43.48	0.00031	K	LGVIEDHSNR	0.0000000020.0	1	159(NRT)/	159(NRT)/	T	delta:H(1)N(-1)18O(1) (N)	1138.57	75500.3	46.2899
262	ITA4_HUMAN	ITGA4	Integrin alpha-4	116252	1032	406	1	395.888	3	1184.64	1184.64	-0.0007	637	646	1	36.62	0.002	K	IGFLKPHENK	0.0000000020.0	1	645(NKT)/	645(NKT)/	T	delta:H(1)N(-1)18O(1) (N)	1181.66	74584.9	53.2848
263	DIAC_HUMAN	CTBS	Di-N-acetylchitobiase	44416	385	1921	1	732.862	2	1463.71	1463.71	-0.0038	297	309	0	26.78	0.026	K	QINSSISGNLWDK	0.0020000000000.0	1	299(NSS)/	299(NSS)/	D	delta:H(1)N(-1)18O(1) (N)	1460.73	74509.4	99.8134
264	P4HA1_HUMAN	P4HA1	Prolyl 4-hydroxylase subunit alpha-1	61296	534	2350	1	808.377	2	1614.74	1614.74	-0.0056	105	118	0	81.09	5.1e-08	K	DMSDGFISNLTIQR	0.04000000200000.0	1	113(NLT)/	113(NLT)/	Q	Oxidation (M); delta:H(1)N(-1)18O(1) (N)	1611.76	74194.6	119.338
265	SEM4A_HUMAN	SEMA4A	Semaphorin-4A	84661	761	1828	1	709.815	2	1417.61	1417.62	-0.0036	119	129	0	47.15	7.8e-05	K	SNETQCFNFIR	0.02000000000.0	1	120(NET)/	120(NET)/	V	delta:H(1)N(-1)18O(1) (N)	1414.63	74094.5	100.427
266	BGAL_HUMAN	GLB1	Beta-galactosidase	76483	677	3914	1	1002.82	3	3005.45	3005.43	0.0202	230	257	1	33.07	0.0066	K	CGALQGLYTTVDFGTGSNITDAFLSQRK	1.0000000000000000020000000000.0	1	247(NIT)/	247(NIT)/	C	ammonia-loss (N-term C); delta:H(1)N(-1)18O(1) (N)	3002.44	74031.2	149.661
267	SIGL5_HUMAN	SIGLEC5	Sialic acid-binding Ig-like lectin 5	61589	551	474	1	627.298	2	1252.58	1252.58	-0.0006	371	382	0	43.79	0.00034	K	PLEGNSSQGSFK	0.000020000000.0	1	375(NSS)/	375(NSS)/	V	delta:H(1)N(-1)18O(1) (N)	1249.59	73726.4	50.1581
268	A1AT_HUMAN	SERPINA1	Alpha-1-antitrypsin	46878	418	2635	1	879.947	2	1757.88	1757.88	0.004	268	283	0	25.61	0.034	K	YLGNATAIFFLPDEGK	0.0002000000000000.0	1	271(NAT)/	271(NAT)/	L	delta:H(1)N(-1)18O(1) (N)	1754.89	73252.6	138.793
269	SEM4D_HUMAN	SEMA4D	Semaphorin-4D	97457	862	3732	1	925.131	3	2772.37	2772.35	0.0178	608	631	1	38.93	0.0017	K	NLLIFNLSEGDSGVYQCLSEERVK	0.000002000000000000000000.0	1	613(NLS)/	613(NLS)/	N	delta:H(1)N(-1)18O(1) (N)	2769.36	73170.4	140.984
270	TOIP2_HUMAN	TOR1AIP2	Torsin-1A-interacting protein 2	51460	470	2909	1	676.351	3	2026.03	2026.04	-0.0043	284	302	0	36.65	0.0031	K	HLNASNPTEPATIIFTAAR	0.0020000000000000000.0	1	286(NAS)/	286(NAS)/	E	delta:H(1)N(-1)18O(1) (N)	2023.05	72485	113.387
271	SE1L1_HUMAN	SEL1L	Protein sel-1 homolog 1	89212	794	3350	1	812.367	3	2434.08	2434.09	-0.0078	419	439	0	21.95	0.035	K	MYSEGSDIVPQSNETALHYFK	0.400000000000200000000.0	1	431(NET)/	431(NET)/	K	Oxidation (M); delta:H(1)N(-1)18O(1) (N)	2431.1	71721.2	110.113
272	LAMP1_HUMAN	LAMP1	Lysosome-associated membrane glycoprotein 1	45367	417	2012	1	754.875	2	1507.74	1507.74	-0.0045	83	96	0	49.94	0.00012	K	ENTSDPSLVIAFGR	0.02000000000000.0	1	84(NTS)/	84(NTS)/	G	delta:H(1)N(-1)18O(1) (N)	1504.75	71005.8	113.221
273	DPP2_HUMAN	DPP7	Dipeptidyl peptidase 2	54763	492	3195	1	754.682	3	2261.03	2261.03	-0.0055	308	327	0	51.81	6e-05	R	ALAGLVYNASGSEHCYDIYR	0.00000002000000000000.0	1	315(NAS)/	315(NAS)/	L	delta:H(1)N(-1)18O(1) (N)	2258.04	70233.2	111.557
274	CTL1_HUMAN	SLC44A1	Choline transporter-like protein 1	74793	657	2554	1	845.403	2	1688.79	1688.8	-0.0058	131	145	0	37.35	0.0016	K	FAEINGSALCSYNLK	0.000020000000000.0	1	135(NGS)/	135(NGS)/	P	delta:H(1)N(-1)18O(1) (N)	1685.81	70178	110.189
275	PRTN3_HUMAN	PRTN3	Myeloblastin	28245	256	4669	1	785.206	5	3920.99	3920.97	0.0222	160	193	0	53.66	3.6e-05	R	VGAHDPPAQVLQELNVTVVTFFCRPHNICTFVPR	0.0000000000000020000000000000000000.0	1	174(NVT)/	174(NVT)/186(NIC)/	R	delta:H(1)N(-1)18O(1) (N)	3917.98	69895.1	155.127
276	GT251_HUMAN	COLGALT1	Procollagen galactosyltransferase 1	71933	622	3084	1	716.678	3	2147.01	2147.02	-0.0066	84	102	0	30.05	0.011	R	TALWVATDHNMDNTSTVLR	0.0000000000002000000.0	1	96(NTS)/	96(NTS)/	E	delta:H(1)N(-1)18O(1) (N)	2144.03	69555.3	107.192
277	PPT1_HUMAN	PPT1	Palmitoyl-protein thioesterase 1	34627	306	3916	1	754.116	4	3012.44	3012.45	-0.0105	192	216	2	26.2	0.03	K	EDVYRNHSIFLADINQERGINESYK	0.0000020000000000000000000.0	1	197(NHS)/	197(NHS)/212(NES)/	K	delta:H(1)N(-1)18O(1) (N)	3009.46	69542.8	108.46
278	SORL_HUMAN	SORL1	Sortilin-related receptor	253798	2214	238	1	502.269	2	1002.52	1002.52	-0.0004	1887	1895	0	28.62	0.016	K	SLTTSLHNK	0.000000020.0	1	1894(NKT)/	1894(NKT)/	T	delta:H(1)N(-1)18O(1) (N)	999.535	67381.7	38.526
279	CYTF_HUMAN	CST7	Cystatin-F	16899	145	2341	1	537.239	3	1608.7	1608.7	-0.0013	107	119	0	20.58	0.034	R	LDDCDFQTNHTLK	0.0000000020000.0	1	115(NHT)/	115(NHT)/	Q	delta:H(1)N(-1)18O(1) (N)	1605.71	66722	75.7152
280	SCRB1_HUMAN	SCARB1	Scavenger receptor class B member 1	61636	552	5272	1	1161.25	4	4640.97	4640.94	0.0323	243	281	0	32.27	0.00068	K	VDFWHSDQCNMINGTSGQMWPPFMTPESSLEFYSPEACR	0.000000000000200000000000000000000000000.0	1	255(NGT)/	255(NGT)/	S	delta:H(1)N(-1)18O(1) (N)	4637.95	64696.8	149.686
281	HYOU1_HUMAN	HYOU1	Hypoxia up-regulated protein 1	111494	999	380	1	575.293	2	1148.57	1148.58	-0.0029	860	868	0	28.73	0.014	K	VINETWAWK	0.002000000.0	1	862(NET)/	862(NET)/	N	delta:H(1)N(-1)18O(1) (N)	1145.59	64586.4	103.208
282	CD4_HUMAN	CD4	T-cell surface glycoprotein CD4	51705	458	1980	1	746.354	2	1490.69	1490.7	-0.0037	325	337	0	35.08	0.0022	K	NLTCEVWGPTSPK	0.2000000000000.0	1	325(NLT)/	325(NLT)/	L	delta:H(1)N(-1)18O(1) (N)	1487.71	64197.3	98.8449
283	KDEL2_HUMAN	KDELC2	KDEL motif-containing protein 2	58934	507	3017	1	1059.04	2	2116.06	2116.07	-0.0066	288	307	0	30.87	0.012	R	GVTNDLLSIQGNTGPSWINK	0.00000000000000000020.0	1	306(NKT)/	306(NKT)/	T	delta:H(1)N(-1)18O(1) (N)	2113.08	64033.1	122.773
284	AT1B3_HUMAN	ATP1B3	Sodium/potassium-transporting ATPase subunit beta-3	31834	279	3374	1	819.11	3	2454.31	2454.32	-0.0078	222	244	0	75.49	1.9e-07	K	LHVGYLQPLVAVQVSFAPNNTGK	0.00000000000000000020000.0	1	240(NNT)/	240(NNT)/	E	delta:H(1)N(-1)18O(1) (N)	2451.33	62701.3	127.011
285	EF1A1_HUMAN	EEF1A1	Elongation factor 1-alpha 1	50451	462	2699	1	904.471	2	1806.93	1806.93	-0.0056	274	290	0	40.32	0.0012	K	PGMVVTFAPVNVTTEVK	0.00400000002000000.0	1	284(NVT)/	284(NVT)/	S	Oxidation (M); delta:H(1)N(-1)18O(1) (N)	1803.94	62570.3	112.017
286	EF1A3_HUMAN	EEF1A1P5	Putative elongation factor 1-alpha-like 3	50495	462	2699	1	904.471	2	1806.93	1806.93	-0.0056	274	290	0	40.32	0.0012	K	PGMVVTFAPVNVTTEVK	0.00400000002000000.0	1	284(NVT)/	284(NVT)/	S	Oxidation (M); delta:H(1)N(-1)18O(1) (N)	1803.94	62570.3	112.017
287	LAMP2_HUMAN	LAMP2	Lysosome-associated membrane glycoprotein 2	45503	410	29	1	383.216	2	764.417	764.417	0.0001	274	280	0	39.81	0.00084	R	LNSSTIK	0.0200000.0	1	275(NSS)/	275(NSS)/	Y	delta:H(1)N(-1)18O(1) (N)	761.428	61981.2	11.8822
288	ASPH_HUMAN	ASPH	Aspartyl/asparaginyl beta-hydroxylase	86266	758	1547	1	689.376	2	1376.74	1376.74	-0.0056	446	457	0	37.69	0.0023	R	LVQLFPNDTSLK	0.000000200000.0	1	452(NDT)/	452(NDT)/	N	delta:H(1)N(-1)18O(1) (N)	1373.76	61337.3	113.336
289	NEMP1_HUMAN	NEMP1	Nuclear envelope integral membrane protein 1	51405	444	2230	1	795.399	2	1588.78	1588.79	-0.0041	124	137	0	28.8	0.016	K	LNDTYVNVGLYSTK	0.02000000000000.0	1	125(NDT)/	125(NDT)/	T	delta:H(1)N(-1)18O(1) (N)	1585.8	61278.2	102.07
290	ATRN_HUMAN	ATRN	Attractin	163450	1429	385	1	577.758	2	1153.5	1153.5	0.0013	1071	1079	0	22.44	0.032	K	CINQSICEK	0.002000000.0	1	1073(NQS)/	1073(NQS)/	C	delta:H(1)N(-1)18O(1) (N)	1150.51	61259.8	49.7752
291	ASPG_HUMAN	AGA	N(4)-(beta-N-acetylglucosaminyl)-L-asparaginase	37812	346	3553	1	874.064	3	2619.17	2619.18	-0.008	296	319	0	23.04	0.029	K	HFPEFFGAVICANVTGSYGAACNK	0.000000000000200000000000.0	1	308(NVT)/	308(NVT)/	L	delta:H(1)N(-1)18O(1) (N)	2616.19	60311.8	132.387
292	BST2_HUMAN	BST2	Bone marrow stromal antigen 2	20041	180	3835	1	971.116	3	2910.33	2910.31	0.0176	80	106	0	25.26	0.023	K	GFQDVEAQAATCNHTVMALMASLDAEK	0.000000000000200000000000000.0	1	92(NHT)/	92(NHT)/	A	delta:H(1)N(-1)18O(1) (N)	2907.32	59699.6	147.332
293	P2RX4_HUMAN	P2RX4	P2X purinoceptor 4	44139	388	344	1	554.809	2	1107.6	1107.61	-0.002	181	190	0	25.72	0.023	K	AAENFTLLVK	0.0002000000.0	1	184(NFT)/	184(NFT)/	N	delta:H(1)N(-1)18O(1) (N)	1104.62	59291.1	106.76
294	SIGL5_HUMAN	SIGLEC5	Sialic acid-binding Ig-like lectin 5	61589	551	2808	1	977.528	2	1953.04	1953.05	-0.0053	227	243	0	24.68	0.031	R	TVQLNVSYAPQTITIFR	0.00002000000000000.0	1	231(NVS)/	231(NVS)/	N	delta:H(1)N(-1)18O(1) (N)	1950.06	58402.1	125.519
295	ERAP2_HUMAN	ERAP2	Endoplasmic reticulum aminopeptidase 2	111075	960	2714	1	912.421	2	1822.83	1822.83	-0.0049	114	129	0	76.44	2.6e-07	K	DLEITNATLQSEEDSR	0.0000020000000000.0	1	119(NAT)/	119(NAT)/	Y	delta:H(1)N(-1)18O(1) (N)	1819.84	58383.1	100.017
296	DNS2A_HUMAN	DNASE2	Deoxyribonuclease-2-alpha	40069	360	3924	1	755.12	4	3016.45	3016.46	-0.0065	203	230	0	32.86	0.0072	K	GHHVSQEPWNSSITLTSQAGAVFQSFAK	0.0000000002000000000000000000.0	1	212(NSS)/	212(NSS)/	F	delta:H(1)N(-1)18O(1) (N)	3013.47	57170.9	132.628
297	INSR_HUMAN	INSR	Insulin receptor	158912	1382	284	1	526.767	2	1051.52	1051.52	0.0007	915	924	0	46.79	0.00018	R	GLSPGNYSVR	0.0000020000.0	1	920(NYS)/	920(NYS)/	I	delta:H(1)N(-1)18O(1) (N)	1048.53	56552	70.9199
298	PPAL_HUMAN	ACP2	Lysosomal acid phosphatase	48713	423	404	1	592.278	2	1182.54	1182.54	0.0008	162	170	0	70.86	4.3e-07	R	YEQLQNETR	0.000002000.0	1	167(NET)/	167(NET)/	Q	delta:H(1)N(-1)18O(1) (N)	1179.55	56406.7	48.7293
299	CREG1_HUMAN	CREG1	Protein CREG1	24173	220	383	1	576.77	2	1151.53	1151.53	-0.0007	159	168	0	35.16	0.0022	K	VNETEMDIAK	0.0200000000.0	1	160(NET)/	160(NET)/	H	delta:H(1)N(-1)18O(1) (N)	1148.54	56009.2	64.6395
300	PLOD3_HUMAN	PLOD3	Procollagen-lysine,2-oxoglutarate 5-dioxygenase 3	85302	738	442	1	618.791	2	1235.57	1235.57	-0.003	58	67	0	35.06	0.0021	R	SAEFFNYTVR	0.0000020000.0	1	63(NYT)/	63(NYT)/	T	delta:H(1)N(-1)18O(1) (N)	1232.58	55674.3	105.045
301	NOMO1_HUMAN	NOMO1	Nodal modulator 1	135209	1222	3251	1	776.054	3	2325.14	2325.15	-0.0086	361	381	1	36.07	0.0034	K	ADGSFRLENITTGTYTIHAQK	0.000000002000000000000.0	1	369(NIT)/	369(NIT)/	E	delta:H(1)N(-1)18O(1) (N)	2322.16	55641.2	106.58
302	NOMO2_HUMAN	NOMO2	Nodal modulator 2	140435	1267	3251	1	776.054	3	2325.14	2325.15	-0.0086	361	381	1	36.07	0.0034	K	ADGSFRLENITTGTYTIHAQK	0.000000002000000000000.0	1	369(NIT)/	369(NIT)/	E	delta:H(1)N(-1)18O(1) (N)	2322.16	55641.2	106.58
303	NOMO3_HUMAN	NOMO3	Nodal modulator 3	135019	1222	3251	1	776.054	3	2325.14	2325.15	-0.0086	361	381	1	36.07	0.0034	K	ADGSFRLENITTGTYTIHAQK	0.000000002000000000000.0	1	369(NIT)/	369(NIT)/	E	delta:H(1)N(-1)18O(1) (N)	2322.16	55641.2	106.58
304	TM131_HUMAN	TMEM131	Transmembrane protein 131	205809	1883	399	1	588.78	2	1175.55	1175.55	0.0005	287	296	0	38.64	0.00088	R	EADNHTAFIR	0.0002000000.0	1	290(NHT)/	290(NHT)/	I	delta:H(1)N(-1)18O(1) (N)	1172.56	55428.8	54.4694
305	CD59_HUMAN	CD59	CD59 glycoprotein	14795	128	2693	1	902.899	2	1803.78	1803.79	-0.0075	40	55	0	39.25	0.00051	K	TAVNCSSDFDACLITK	0.0002000000000000.0	1	43(NCS)/	43(NCS)/	A	delta:H(1)N(-1)18O(1) (N)	1800.8	55207.2	99.5232
306	GNS_HUMAN	GNS	N-acetylglucosamine-6-sulfatase	62840	552	367	1	377.208	3	1128.6	1128.6	0.0001	356	366	1	35.06	0.0032	R	GPGIKPNQTSK	0.00000020000.0	1	362(NQT)/	362(NQT)/	M	delta:H(1)N(-1)18O(1) (N)	1125.61	55029.7	3.82116
307	SHPS1_HUMAN	SIRPA	Tyrosine-protein phosphatase non-receptor type substrate 1	55446	504	2627	1	873.417	2	1744.82	1744.82	-0.0043	108	123	0	32.55	0.0046	R	IGNITPADAGTYYCVK	0.0020000000000000.0	1	110(NIT)/	110(NIT)/	F	delta:H(1)N(-1)18O(1) (N)	1741.83	54683.5	98.1542
308	CEAM1_HUMAN	CEACAM1	Carcinoembryonic antigen-related cell adhesion molecule 1	57981	526	1944	1	737.905	2	1473.8	1473.79	0.0031	374	387	0	25.01	0.031	K	LSQGNTTLSINPVK	0.00002000000000.0	1	378(NTT)/	378(NTT)/	R	delta:H(1)N(-1)18O(1) (N)	1470.8	54487.5	87.9806
309	PLBL2_HUMAN	PLBD2	Putative phospholipase B-like 2	65886	589	2631	1	876.923	2	1751.83	1751.84	-0.0049	509	524	0	69.66	1.1e-06	R	SDLNPANGSYPFQALR	0.0000002000000000.0	1	515(NGS)/	515(NGS)/	Q	delta:H(1)N(-1)18O(1) (N)	1748.85	54406.5	115.063
310	PERM_HUMAN	MPO	Myeloperoxidase	84784	745	3631	1	666.092	4	2660.34	2660.35	-0.004	352	374	2	41.36	0.00095	R	NLRNMSNQLGLLAVNQRFQDNGR	0.00020000000000000000000.0	1	355(NMS)/	355(NMS)/	A	delta:H(1)N(-1)18O(1) (N)	2657.36	54111.3	119.859
311	FKBP7_HUMAN	FKBP7	Peptidyl-prolyl cis-trans isomerase FKBP7	30332	259	1956	1	495.585	3	1483.73	1483.73	-0.0001	37	48	0	58.28	1.5e-05	K	IEVLHRPENCSK	0.000000002000.0	1	45(NCS)/	45(NCS)/	T	delta:H(1)N(-1)18O(1) (N)	1480.75	53951.8	49.9664
312	MA2B1_HUMAN	MAN2B1	Lysosomal alpha-mannosidase	114357	1011	3050	1	712.327	3	2133.96	2133.96	-0.004	820	839	1	71.53	4.9e-07	K	DDGRGVSEPLMENGSGAWVR	0.00000000000020000000.0	1	832(NGS)/	832(NGS)/	G	delta:H(1)N(-1)18O(1) (N)	2130.98	53903.1	102.965
313	BASI_HUMAN	BSG	Basigin	42573	385	204	1	484.223	2	966.432	966.433	-0.0003	265	273	0	27.83	0.0096	K	ALMNGSESR	0.000200000.0	1	268(NGS)/	268(NGS)/	F	delta:H(1)N(-1)18O(1) (N)	963.444	53737.2	32.5338
314	RNAS2_HUMAN	RNASE2	Non-secretory ribonuclease	18855	161	4067	1	1054.49	3	3160.46	3160.44	0.0208	66	93	0	27.95	0.016	K	NQNTFLLTTFANVVNVCGNPNMTCPSNK	0.0000000000000000000020000020.0	2	86(NMT)/92(NKT)/	80(NVC)/86(NMT)/92(NKT)/	T	2 delta:H(1)N(-1)18O(1) (N)	3154.46	53236.4	147.13
315	CLPT1_HUMAN	CLPTM1	Cleft lip and palate transmembrane protein 1	76277	669	2632	1	877.445	2	1752.88	1752.88	-0.0067	290	304	0	56.09	3e-05	K	DYYPINESLASLPLR	0.000002000000000.0	1	295(NES)/	295(NES)/	V	delta:H(1)N(-1)18O(1) (N)	1749.89	53048.3	132.845
316	G3P_HUMAN	GAPDH	Glyceraldehyde-3-phosphate dehydrogenase	36201	335	3253	1	776.063	3	2325.17	2325.17	-0.0037	228	248	1	57.87	2.1e-05	K	LTGMAFRVPTANVSVVDLTCR	0.000400000002000000000.0	1	239(NVS)/	239(NVS)/	L	Oxidation (M); delta:H(1)N(-1)18O(1) (N)	2322.18	52984	119.63
317	PLXB2_HUMAN	PLXNB2	Plexin-B2	207734	1838	2031	1	761.907	2	1521.8	1521.8	-0.0048	1000	1013	0	56.8	2.6e-05	R	SINVTGQGFSLIQR	0.00200000000000.0	1	1002(NVT)/	1002(NVT)/	F	delta:H(1)N(-1)18O(1) (N)	1518.82	52956.7	113.772
318	GILT_HUMAN	IFI30	Gamma-interferon-inducible lysosomal thiol reductase	28572	250	3190	1	1130.54	2	2259.07	2259.05	0.0129	57	76	0	72.33	6.6e-07	K	SNAPLVNVTLYYEALCGGCR	0.00000020000000000000.0	1	63(NVT)/	63(NVT)/	A	delta:H(1)N(-1)18O(1) (N)	2256.07	52584	146.488
319	PERM_HUMAN	MPO	Myeloperoxidase	84784	745	3176	1	1127.54	2	2253.07	2253.06	0.0089	726	745	1	40.4	0.0011	R	DFVNCSTLPALNLASWREAS	0.00020000000000000000.0	1	729(NCS)/	729(NCS)/	-	delta:H(1)N(-1)18O(1) (N)	2250.07	52292.9	143.518
320	GNS_HUMAN	GNS	N-acetylglucosamine-6-sulfatase	62840	552	156	1	454.229	2	906.444	906.444	-0.0002	402	409	0	43.09	0.00059	R	GASNLTWR	0.00020000.0	1	405(NLT)/	405(NLT)/	S	delta:H(1)N(-1)18O(1) (N)	903.456	51980.5	71.2506
321	EFC14_HUMAN	EFCAB14	EF-hand calcium-binding domain-containing protein 14	55339	495	473	1	625.818	2	1249.62	1249.63	-0.0039	150	159	0	45.77	0.00033	K	VWINITEMNK	0.0002000000.0	1	153(NIT)/	153(NIT)/	Q	delta:H(1)N(-1)18O(1) (N)	1246.64	51452.5	113.311
322	SPCS3_HUMAN	SPCS3	Signal peptidase complex subunit 3	20358	180	5053	1	1092.34	4	4365.32	4365.29	0.0278	138	178	1	16.93	0.047	K	GNRNVTLTLSWNVVPNAGILPLVTGSGHVSVPFPDTYEITK	0.00020000000000000000000000000000000000000.0	1	141(NVT)/	141(NVT)/	S	delta:H(1)N(-1)18O(1) (N)	4362.3	51279.7	148.921
323	ITAM_HUMAN	ITGAM	Integrin alpha-M	128410	1152	75	1	406.207	2	810.4	810.401	-0.0009	689	695	0	36.47	0.0016	R	AVFNETK	0.0002000.0	1	692(NET)/	692(NET)/	N	delta:H(1)N(-1)18O(1) (N)	807.413	50834.6	40.0245
324	PPT1_HUMAN	PPT1	Palmitoyl-protein thioesterase 1	34627	306	76	1	407.198	2	812.381	812.38	0.0006	210	216	0	33.04	0.0025	R	GINESYK	0.0020000.0	1	212(NES)/	212(NES)/	K	delta:H(1)N(-1)18O(1) (N)	809.392	50745.1	33.2318
325	TXND5_HUMAN	TXNDC5	Thioredoxin domain-containing protein 5	48283	432	2643	1	884.907	2	1767.8	1767.8	-0.0022	376	390	1	26.26	0.02	K	IAEVDCTAERNICSK	0.000000000020000.0	1	386(NIC)/	386(NIC)/	Y	delta:H(1)N(-1)18O(1) (N)	1764.81	49717	71.9037
326	KDEL1_HUMAN	KDELC1	KDEL motif-containing protein 1	58519	502	264	1	511.267	2	1020.52	1020.52	-0.0019	413	421	0	31.75	0.0092	K	SNLSDLLEK	0.020000000.0	1	414(NLS)/	414(NLS)/	L	delta:H(1)N(-1)18O(1) (N)	1017.53	49435.4	103.625
327	PLD4_HUMAN	PLD4	Phospholipase D4	55990	506	2663	1	595.988	3	1784.94	1784.95	-0.0048	410	425	0	28.64	0.015	K	VFIVPVGNHSNIPFSR	0.0000000200000000.0	1	417(NHS)/	417(NHS)/	V	delta:H(1)N(-1)18O(1) (N)	1781.96	49197.6	113.016
328	PTPRC_HUMAN	PTPRC	Receptor-type tyrosine-protein phosphatase C	148644	1304	2754	1	939.922	2	1877.83	1877.84	-0.0056	325	339	0	30.55	0.006	K	NIETFTCDTQNITYR	0.000000000020000.0	1	335(NIT)/	335(NIT)/	F	delta:H(1)N(-1)18O(1) (N)	1874.85	48890.5	101.002
329	TM2D3_HUMAN	TM2D3	TM2 domain-containing protein 3	28070	247	472	1	625.795	2	1249.58	1249.58	-0.0008	152	161	1	42.19	0.00045	R	QRYPANCTVR	3.0000020000.0	1	157(NCT)/	157(NCT)/	D	Gln->pyro-Glu (N-term Q); delta:H(1)N(-1)18O(1) (N)	1246.59	47894.1	53.336
330	CD47_HUMAN	CD47	Leukocyte surface antigen CD47	35590	323	478	1	630.305	2	1258.6	1258.6	-0.0016	64	74	0	34.94	0.0023	R	DIYTFDGALNK	0.00000000020.0	1	73(NKS)/	73(NKS)/	S	delta:H(1)N(-1)18O(1) (N)	1255.61	47642.8	106.772
331	PTPRJ_HUMAN	PTPRJ	Receptor-type tyrosine-protein phosphatase eta	147048	1337	2904	1	1013.46	2	2024.9	2024.91	-0.0058	904	921	0	23.53	0.026	K	YEIDVGNESTTLGYYNGK	0.000000200000000000.0	1	910(NES)/	910(NES)/	L	delta:H(1)N(-1)18O(1) (N)	2021.92	46898.7	108.861
332	GSLG1_HUMAN	GLG1	Golgi apparatus protein 1	138341	1179	6557	1	1286.88	4	5143.47	5143.44	0.0316	651	694	1	66.54	1.7e-06	K	TETGQELECLQDHLDDLVVECRDIVGNLTELESEDIQIEALLMR	0.00000000000000000000000000200000000000000000.0	1	677(NLT)/	677(NLT)/	A	delta:H(1)N(-1)18O(1) (N)	5140.45	46134	159.333
333	MCEM1_HUMAN	MCEMP1	Mast cell-expressed membrane protein 1	21443	187	2713	1	912.407	2	1822.8	1822.8	-0.0056	121	135	0	44.59	0.00025	R	ELWNVSNSVQACEER	0.000200000000000.0	1	124(NVS)/	124(NVS)/	Q	delta:H(1)N(-1)18O(1) (N)	1819.82	45768.6	100.747
334	CREG1_HUMAN	CREG1	Protein CREG1	24173	220	393	1	584.768	2	1167.52	1167.52	-0.0011	159	168	0	49.25	7.8e-05	K	VNETEMDIAK	0.0200040000.0	1	160(NET)/	160(NET)/	H	Oxidation (M); delta:H(1)N(-1)18O(1) (N)	1164.53	45567.7	41.8789
335	T106B_HUMAN	TMEM106B	Transmembrane protein 106B	31393	274	1918	1	730.898	2	1459.78	1459.78	-0.0025	181	193	0	35.24	0.0034	R	LNNITIIGPLDMK	0.0020000000040.0	1	183(NIT)/	183(NIT)/	Q	Oxidation (M); delta:H(1)N(-1)18O(1) (N)	1456.8	45184.5	113.272
336	CR1_HUMAN	CR1	Complement receptor type 1	230473	2039	2626	1	873.407	2	1744.8	1744.81	-0.0054	1906	1920	0	37.53	0.0015	K	EVNCSFPLFMNGISK	0.002000000000000.0	1	1908(NCS)/	1908(NCS)/	E	delta:H(1)N(-1)18O(1) (N)	1741.82	43907.6	126.28
337	HYOU1_HUMAN	HYOU1	Hypoxia up-regulated protein 1	111494	999	2915	1	1019.92	2	2037.84	2037.84	-0.0034	595	613	0	17.05	0.027	K	ENGTDTVQEEEESPAEGSK	0.0200000000000000000.0	1	596(NGT)/	596(NGT)/	D	delta:H(1)N(-1)18O(1) (N)	2034.85	42966.7	55.5222
338	NHLC3_HUMAN	NHLRC3	NHL repeat-containing protein 3	38544	347	3147	1	739.699	3	2216.07	2216.08	-0.0081	193	212	0	25.68	0.034	K	LSQDFMILWLHGENGTGPAK	0.00000000000002000000.0	1	206(NGT)/	206(NGT)/	F	delta:H(1)N(-1)18O(1) (N)	2213.09	42949.8	132.743
339	HYOU1_HUMAN	HYOU1	Hypoxia up-regulated protein 1	111494	999	4260	1	1131.19	3	3390.56	3390.54	0.0209	220	249	0	23.12	0.038	K	DINTTAQNIMFYDMGSGSTVCTIVTYQMVK	0.002000000000000000000000000000.0	1	222(NTT)/	222(NTT)/	T	delta:H(1)N(-1)18O(1) (N)	3387.55	42752.1	149.725
340	SPP2A_HUMAN	SPPL2A	Signal peptide peptidase-like 2A	59017	520	2753	1	623.966	3	1868.88	1868.88	-0.0054	144	159	1	34.65	0.0032	K	DFRDMNQTLGDNITVK	0.0000020000000000.0	1	149(NQT)/	149(NQT)/155(NIT)/	M	delta:H(1)N(-1)18O(1) (N)	1865.89	41175.5	107.002
341	ICAM3_HUMAN	ICAM3	Intercellular adhesion molecule 3	60472	547	3121	1	1089.04	2	2176.06	2176.07	-0.0102	192	211	0	52.78	7.2e-05	R	TELDMQPQGLGLFVNTSAPR	0.00000000000000200000.0	1	206(NTS)/	206(NTS)/	Q	delta:H(1)N(-1)18O(1) (N)	2173.08	39790.7	126.216
342	CAP7_HUMAN	AZU1	Azurocidin	27325	251	3531	1	867.802	3	2600.38	2600.37	0.0166	124	148	0	45.15	0.00022	R	EANLTSSVTILPLPLQNATVEAGTR	0.0020000000000000200000000.0	2	126(NLT)/140(NAT)/	126(NLT)/140(NAT)/	C	2 delta:H(1)N(-1)18O(1) (N)	2594.39	34278.6	140.291
343	INSR_HUMAN	INSR	Insulin receptor	158912	1382	3678	1	901.457	3	2701.35	2701.36	-0.0099	414	436	1	29.84	0.015	R	LIRGETLEIGNYSFYALDNQNLR	0.00000000002000000000000.0	1	424(NYS)/	424(NYS)/	Q	delta:H(1)N(-1)18O(1) (N)	2698.37	34268.5	125.265
344	PO210_HUMAN	NUP210	Nuclear pore membrane glycoprotein 210	205895	1887	353	1	560.769	2	1119.52	1119.52	-0.0003	1438	1447	0	61.61	6.9e-06	K	GPTNNTCVVR	0.0002000000.0	1	1441(NNT)/	1441(NNT)/1442(NTC)/	T	delta:H(1)N(-1)18O(1) (N)	1116.53	33300.4	38.9858
345	CEAM6_HUMAN	CEACAM6	Carcinoembryonic antigen-related cell adhesion molecule 6	37457	344	4323	1	1156.56	3	3466.66	3466.64	0.0195	161	190	0	33.61	0.0054	K	DAVAFTCEPEVQNTTYLWWVNGQSLPVSPR	0.000000000000200000000000000000.0	1	173(NTT)/	173(NTT)/	L	delta:H(1)N(-1)18O(1) (N)	3463.65	32481.5	148.23
346	NRROS_HUMAN	NRROS	Negative regulator of reactive oxygen species	77457	692	3162	1	1116.11	2	2230.21	2230.2	0.0123	406	426	0	30.13	0.006	R	LFNLSSNQLLGVPPGLFANAR	0.002000000000000000000.0	1	408(NLS)/	408(NLS)/	N	delta:H(1)N(-1)18O(1) (N)	2227.21	31303.2	147.632
347	TTC17_HUMAN	TTC17	Tetratricopeptide repeat protein 17	130674	1141	2013	1	755.881	2	1509.75	1509.75	-0.0025	631	644	0	47.42	0.00023	R	AVGNSTFAIACLQR	0.00020000000000.0	1	634(NST)/	634(NST)/	A	delta:H(1)N(-1)18O(1) (N)	1506.76	30312.4	106.938
348	HYOU1_HUMAN	HYOU1	Hypoxia up-regulated protein 1	111494	999	4026	1	1041.86	3	3122.55	3122.53	0.0193	132	158	0	33.85	0.0052	R	QTVHFQISSQLQFSPEEVLGMVLNYSR	3.000000000000000000000002000.0	1	155(NYS)/	155(NYS)/	S	Gln->pyro-Glu (N-term Q); delta:H(1)N(-1)18O(1) (N)	3119.54	29069.3	159.085
349	ELNE_HUMAN	ELANE	Neutrophil elastase	29127	267	3255	1	1166.64	2	2331.26	2331.25	0.0118	162	182	1	32.97	0.0034	R	NRGIASVLQELNVTVVTSLCR	0.000000000002000000000.0	1	173(NVT)/	173(NVT)/	R	delta:H(1)N(-1)18O(1) (N)	2328.26	28125.8	152.517
350	GALNS_HUMAN	GALNS	N-acetylgalactosamine-6-sulfatase	58445	522	3116	1	1085.57	2	2169.12	2169.11	0.0094	200	218	0	26.9	0.023	K	TGEANLTQIYLQEALDFIK	0.0000200000000000000.0	1	204(NLT)/	204(NLT)/	R	delta:H(1)N(-1)18O(1) (N)	2166.12	26881.9	157.767
351	SIGL6_HUMAN	SIGLEC6	Sialic acid-binding Ig-like lectin 6	50451	453	2729	1	921.512	2	1841.01	1841.01	-0.0053	255	271	0	27.87	0.011	K	ILQNTSSLPVLEGQALR	0.00020000000000000.0	1	258(NTS)/	258(NTS)/	L	delta:H(1)N(-1)18O(1) (N)	1838.03	25392.7	117.234
352	ENPL_HUMAN	HSP90B1	Endoplasmin	92696	803	1961	1	744.873	2	1487.73	1487.74	-0.0038	435	448	0	26.66	0.027	K	GVVDSDDLPLNVSR	0.00000000002000.0	1	445(NVS)/	445(NVS)/	E	delta:H(1)N(-1)18O(1) (N)	1484.75	25366.4	100.848
0	2A5D_HUMAN	PPP2R5D	Serine/threonine-protein phosphatase 2A 56 kDa regulatory subunit delta isoform	70289	602	4144	1	1086.16	3	3255.46	3255.47	-0.008	27	57	0	22.86	0.028	K	DGGGENTEEAQPQPQPQPQPQAQSQPPSSNK		0			R
0	ATF2_HUMAN	ATF2	Cyclic AMP-dependent transcription factor ATF-2	54789	505	4915	1	834.204	5	4165.98	4165.99	-0.0014	305	343	1	37.36	0.0018	R	TQSEESRPQSLQQPATSTTETPASPAHTTPQTQSTSGRR		0			R
0	CAPR1_HUMAN	CAPRIN1	Caprin-1	78489	709	7510	1	1438.26	5	7186.24	7186.29	-0.0435	537	599	0	29.33	0.0022	K	QQNQYQASYNQSFSSQPHQVEQTELQQEQLQTVVGTYHGSPDQSHQVTGNHQQPPQQNTGFPR	2.000000000000000000000000000000000000000000000000000000000000000.0	0			S	Gln->pyro-Glu (N-term Q)
0	CARF_HUMAN	CDKN2AIP	CDKN2A-interacting protein	61544	580	4365	1	881.651	4	3522.57	3522.58	-0.0054	193	229	1	23.96	0.022	R	SSGISSQNSSTSDGDRSVSSQSSSSVSSQVTTAGSGK		0			A
0	CCNK_HUMAN	CCNK	Cyclin-K	64598	580	5951	1	1211.09	4	4840.34	4840.34	0.0017	263	305	0	35.42	0.0023	K	QQMPHHTPHQLQQPPSLQPTPQVPQVQQSQPSQSSEPSQPQQK	2.0000000000000000000000000000000000000000000.0	0			D	Gln->pyro-Glu (N-term Q)
0	COQ9_HUMAN	COQ9	Ubiquinone biosynthesis protein COQ9, mitochondrial	35658	318	6991	1	978.596	6	5865.53	5865.52	0.0125	52	102	2	28.41	0.0017	K	QQPPNSFSQQHSETQGAEKPDPESSHSPPRYTDQGGEEEEDYESEEQLQHR		0			I
0	DOP2_HUMAN	DOPEY2	Protein dopey-2	260348	2298	11	1	724.446	1	723.439	723.439	-0.0004	1744	1749	0	21.43	0.017	K	RPPQVK		0			G
0	FUBP1_HUMAN	FUBP1	Far upstream element-binding protein 1	67690	644	7014	1	1476.42	4	5901.66	5901.7	-0.0347	528	584	0	26.3	0.0079	K	AGTDPNSAAWAAYYAHYYQQQAQPPPAAPAGAPTTTQTNGQGDQQNPAPAGQVDYTK		0			A
0	GLU2B_HUMAN	PRKCSH	Glucosidase 2 subunit beta	60357	528	7280	1	1301.93	5	6504.61	6504.64	-0.0339	60	117	2	28.78	0.0013	K	DGSDEPGTAACPNGSFHCTNTGYKPLYIPSNRVNDGVCDCCDGTDEYNSGVICENTCK		0			E
0	GRN_HUMAN	GRN	Granulins	68518	593	7655	1	1294.69	6	7762.1	7762.14	-0.0464	362	428	2	17.55	0.018	K	RDVPCDNVSSCPSSDTCCQLTSGEWGCCPIPEAVCCSDHQHCCPQGYTCVAEGQCQRGSEIVAGLEK		0			M
0	HNRL1_HUMAN	HNRNPUL1	Heterogeneous nuclear ribonucleoprotein U-like protein 1	96250	856	4234	1	832.928	4	3327.68	3327.68	0.0041	691	721	0	54.46	3.7e-05	R	APQQQPPPQQPPPPQPPPQQPPPPPSYSPAR		0			N
0	ILF3_HUMAN	ILF3	Interleukin enhancer-binding factor 3	95678	894	5080	1	882.409	5	4407.01	4407.01	-0.0015	734	773	2	20.91	0.041	K	KQPHGGQQKPSYGSGYQSHQGQQQSYNQSPYSNYGPPQGK		0			Q
0	MNDA_HUMAN	MNDA	Myeloid cell nuclear differentiation antigen	46092	407	6266	1	1230.59	4	4918.33	4918.32	0.0031	151	198	1	78.44	1e-07	K	VSQEQSKPPGPSGASTSAAVDHPPLPQTSSSTPSNTSFTPNQETQAQR		0			Q
0	MNDA_HUMAN	MNDA	Myeloid cell nuclear differentiation antigen	46092	407	6785	1	1098.53	5	5487.62	5487.62	0.0043	151	203	2	35.86	0.0016	K	VSQEQSKPPGPSGASTSAAVDHPPLPQTSSSTPSNTSFTPNQETQAQRQVDAR		0			R
0	OSBP1_HUMAN	OSBP	Oxysterol-binding protein 1	90220	807	7261	1	1615.8	4	6459.17	6459.21	-0.0345	8	91	1	52.24	2.9e-05	R	GVVGPGPAAIAALGGGGAGPPVVGGGGGRGDAGPGSGAASGTVVAAAAGGPGPGAGGVAAAGPAPAPPTGGSGGSGAGGSGSAR		0			E
0	PRC2A_HUMAN	PRRC2A	Protein PRRC2A	229180	2157	5296	1	1164.85	4	4655.36	4655.38	-0.0169	658	701	0	27.76	0.01	K	QQQQHQWQQHQQGSAPPTPVPPSPPQPVTLGAVPAPQAPPPPPK		0			A
0	PRC2A_HUMAN	PRRC2A	Protein PRRC2A	229180	2157	5264	1	1160.59	4	4638.33	4638.35	-0.0192	658	701	0	25.23	0.023	K	QQQQHQWQQHQQGSAPPTPVPPSPPQPVTLGAVPAPQAPPPPPK	2.00000000000000000000000000000000000000000000.0	0			A	Gln->pyro-Glu (N-term Q)
0	PTN3_HUMAN	PTPN3	Tyrosine-protein phosphatase non-receptor type 3	105064	913	2449	1	547.621	3	1639.84	1639.83	0.0086	674	686	2	24.95	0.036	K	NRYKDVLPYDTTR		0			V
0	RAB44_HUMAN	RAB44	Ras-related protein Rab-44	77990	723	6774	1	913.279	6	5473.63	5473.62	0.0126	447	499	2	52.01	3.9e-05	R	GSPPRGAQPGAGAGPQEPTQTPPTMAEQEAQPRPSLTTAHAEEQGPPHSREPR		0			A
0	STK10_HUMAN	STK10	Serine/threonine-protein kinase 10	112749	968	7700	1	1337.75	6	8020.48	8020.52	-0.0405	312	386	2	21.63	0.0069	K	AEVMEEIEDGRDEGEEEDAVDAASTLENHTQNSSEVSPPSLNADKPLEESPSTPLAPSQSQDSVNEPCSQPSGDR		0			S
0	TNR6A_HUMAN	TNRC6A	Trinucleotide repeat-containing gene 6A protein	210967	1962	4405	1	714.509	5	3567.51	3567.52	-0.0057	194	226	1	16.85	0.043	K	NQSDINHSTSGSHYENSQRGPVSSTSDSSTNCK		0			N
0	UBAD1_HUMAN	UBALD1	UBA-like domain-containing protein 1	19056	177	7735	1	1178.84	7	8244.82	8244.85	-0.029	87	168	0	34.58	0.00051	K	ASESFHSGGSGSPMAATATSPPPHFPHAATSSSAASSWPTAASPPGGPQHHQPQPPLWTPTPPSPASDWPPLAPQQATSEPR		0			A
0	UBQL1_HUMAN	UBQLN1	Ubiquilin-1	62479	589	7472	1	1417.48	5	7082.36	7082.32	0.0452	108	177	0	44.96	0.0001	K	TQNRPQDHSAQQTNTAGSNVTTSSTPNSNSTSGSATSNPFGLGGLGGLAGLSSLGLNTTNFSELQSQMQR	0.0000000000000000000000000000000000000000000000000000000000000000000300.0	0			Q	Oxidation (M)
0	UBQL1_HUMAN	UBQLN1	Ubiquilin-1	62479	589	7449	1	1178.73	6	7066.34	7066.32	0.0222	108	177	0	21.58	0.021	K	TQNRPQDHSAQQTNTAGSNVTTSSTPNSNSTSGSATSNPFGLGGLGGLAGLSSLGLNTTNFSELQSQMQR		0			Q
	#glycopeptides	352
	#nonglycopeptides	24
	rate of glycopeptide	0.93617

## Sheet: Table S2
Supplementary Table S2. Glycopeptides and peptides identified in fraction #2 of HILIC on the Amide-80 column
Core peptide number	Entry name	Gene name	Protein description	Protein mass	Protein length (aa)	Peptide query number	pep_ rank	m/z observed	z (charge)	Peptide mass observed	Peptide mass calculated	delta mass	Peptide position_from	Peptide position_to	#missed cleavages	Score	Expectation value	Residue before peptide	Peptide sequence	Modifications (variable) 1: ammonia-loss (N-term C), 2: delta:H(1)N(-1)18O(1) (N), 3: Gln>pyroGlu (N-term Q), 4: Oxidation (M)	#Glycosylated site	Glycosite & sequon	Potential glycosite	Residue after peptide	Variable modifications	Peptide mass used for matching (Peptide mass calculated - 2.988261*#glycosite)	Intensity	Retention time (min)
1	PERM_HUMAN	MPO	Myeloperoxidase	84784	745	1032	1	718.328	2	1434.64	1434.65	-0.0072	315	327	0	78.3	8.1e-08	R	SCPACPGSNITIR	0.0000000020000.0	1	323(NIT)/	323(NIT)/	N	delta:H(1)N(-1)18O(1) (N)	1431.66	63163320	74.8331
2	PERM_HUMAN	MPO	Myeloperoxidase	84784	745	2210	1	705.731	3	2114.17	2114.16	0.0099	136	154	0	88.59	7.3e-09	R	RPFNVTDVLTPAQLNVLSK	0.0002000000000000000.0	1	139(NVT)/	139(NVT)/	S	delta:H(1)N(-1)18O(1) (N)	2111.17	49082396	122.573
3	PRG2_HUMAN	PRG2	Bone marrow proteoglycan	25874	222	1042	1	719.319	2	1436.62	1436.62	0.0001	86	97	0	34.98	0.0011	K	NLTCPEEEDTVK	0.200000000000.0	1	86(NLT)/	86(NLT)/	V	delta:H(1)N(-1)18O(1) (N)	1433.63	10665783	70.0422
4	PERM_HUMAN	MPO	Myeloperoxidase	84784	745	1981	1	980.519	2	1959.02	1959.02	0.0038	352	368	1	110.22	1.1e-10	R	NLRNMSNQLGLLAVNQR	0.00024000000000000.0	1	355(NMS)/	355(NMS)/	F	Oxidation (M); delta:H(1)N(-1)18O(1) (N)	1956.03	4156829	95.0242
5	PERE_HUMAN	EPX	Eosinophil peroxidase	81958	715	1744	1	888.459	2	1774.9	1774.9	0.005	109	124	0	96.81	3.1e-09	R	SGPFNVTDVLTEPQLR	0.0000200000000000.0	1	113(NVT)/	113(NVT)/	L	delta:H(1)N(-1)18O(1) (N)	1771.91	2.82405e+06	123.097
6	PERE_HUMAN	EPX	Eosinophil peroxidase	81958	715	52	1	421.689	2	841.364	841.364	0.0001	697	703	0	23.35	0.013	R	GFVNCSR	0.0002000.0	1	700(NCS)/	700(NCS)/	I	delta:H(1)N(-1)18O(1) (N)	838.376	2.29809e+06	51.5485
7	PERM_HUMAN	MPO	Myeloperoxidase	84784	745	2011	1	983.983	2	1965.95	1965.95	0.0008	726	742	0	89.32	1.3e-08	R	DFVNCSTLPALNLASWR	0.00020000000000000.0	1	729(NCS)/	729(NCS)/	E	delta:H(1)N(-1)18O(1) (N)	1962.96	2.04352e+06	141.813
8	PTPRC_HUMAN	PTPRC	Receptor-type tyrosine-protein phosphatase C	148644	1304	1027	1	716.848	2	1431.68	1431.67	0.0064	416	426	0	49.33	0.00011	R	SFHNFTLCYIK	0.00020000000.0	1	419(NFT)/	419(NFT)/	E	delta:H(1)N(-1)18O(1) (N)	1428.69	1.45397e+06	102.881
9	GRN_HUMAN	GRN	Granulins	68518	593	305	1	554.785	2	1107.56	1107.55	0.0009	264	273	0	62.37	5.9e-06	K	ENATTDLLTK	0.0200000000.0	1	265(NAT)/	265(NAT)/	L	delta:H(1)N(-1)18O(1) (N)	1104.57	1.41081e+06	75.1925
10	PERE_HUMAN	EPX	Eosinophil peroxidase	81958	715	437	1	403.541	3	1207.6	1207.6	-0.0005	697	706	1	46.75	0.00029	R	GFVNCSRIPR	0.0002000000.0	1	700(NCS)/	700(NCS)/	L	delta:H(1)N(-1)18O(1) (N)	1204.61	1.33482e+06	76.3056
11	MA2B1_HUMAN	MAN2B1	Lysosomal alpha-mannosidase	114357	1011	1942	1	969.973	2	1937.93	1937.94	-0.0045	765	781	0	41.09	0.001	K	LNQTEPVAGNYYPVNTR	0.02000000000000000.0	1	766(NQT)/	766(NQT)/	I	delta:H(1)N(-1)18O(1) (N)	1934.95	1.10066e+06	90.071
12	AMPN_HUMAN	ANPEP	Aminopeptidase N	109870	967	660	1	660.351	2	1318.69	1318.69	-0.0009	126	136	1	70.67	1.1e-06	K	KLNYTLSQGHR	0.00200000000.0	1	128(NYT)/	128(NYT)/	V	delta:H(1)N(-1)18O(1) (N)	1315.7	1.07477e+06	57.3931
13	SAP_HUMAN	PSAP	Prosaposin	59899	524	4364	1	999.477	4	3993.88	3993.88	0.0032	193	227	1	36.08	0.0024	K	DNGDVCQDCIQMVTDIQTAVRTNSTFVQALVEHVK	0.00000000000000000000002000000000000.0	1	215(NST)/	215(NST)/	E	delta:H(1)N(-1)18O(1) (N)	3990.89	1.00992e+06	158.983
14	LAMP2_HUMAN	LAMP2	Lysosome-associated membrane glycoprotein 2	45503	410	321	1	560.798	2	1119.58	1119.58	0.0002	352	361	0	44.56	0.00032	R	VQPFNVTQGK	0.0000200000.0	1	356(NVT)/	356(NVT)/	Y	delta:H(1)N(-1)18O(1) (N)	1116.59	990545	75.8202
15	PERE_HUMAN	EPX	Eosinophil peroxidase	81958	715	1928	1	959.55	2	1917.09	1917.08	0.0063	325	340	2	91.6	2.2e-09	R	LRNRTNYLGLLAINQR	0.0020000000000000.0	1	327(NRT)/	327(NRT)/	F	delta:H(1)N(-1)18O(1) (N)	1914.09	988062	102.033
16	STT3A_HUMAN	STT3A	Dolichyl-diphosphooligosaccharide--protein glycosyltransferase subunit STT3A	81104	705	1903	1	950.974	2	1899.93	1899.93	0.0014	539	554	0	95.98	3.2e-09	R	TILVDNNTWNNTHISR	0.0000000002000000.0	1	548(NNT)/	544(NNT)/548(NNT)/	V	delta:H(1)N(-1)18O(1) (N)	1896.94	986578	92.7245
17	PERE_HUMAN	EPX	Eosinophil peroxidase	81958	715	996	1	712.872	2	1423.73	1423.72	0.0063	45	56	0	62.86	5.5e-06	K	LLVDAAYNWTQK	0.000000020000.0	1	52(NWT)/	52(NWT)/	S	delta:H(1)N(-1)18O(1) (N)	1420.74	973833	108.114
18	PPT1_HUMAN	PPT1	Palmitoyl-protein thioesterase 1	34627	306	2350	1	1111.54	2	2221.07	2221.06	0.0057	192	209	1	73.04	5.9e-07	K	EDVYRNHSIFLADINQER	0.000002000000000000.0	1	197(NHS)/	197(NHS)/	G	delta:H(1)N(-1)18O(1) (N)	2218.08	962615	101.462
19	SSRB_HUMAN	SSR2	Translocon-associated protein subunit beta	20122	183	2408	1	754.763	3	2261.27	2261.25	0.0127	80	99	1	73.22	9.5e-08	K	WDRIAPASNVSHTVVLRPLK	0.00000000200000000000.0	1	88(NVS)/	88(NVS)/	A	delta:H(1)N(-1)18O(1) (N)	2258.26	904921	93.454
20	TMED9_HUMAN	TMED9	Transmembrane emp24 domain-containing protein 9	27374	235	3580	1	798.863	4	3191.42	3191.43	-0.0038	101	128	1	84.15	2.1e-08	R	QYGSEGRFTFTSHTPGEHQICLHSNSTK	3.0000000000000000000000002000.0	1	125(NST)/	125(NST)/	F	Gln->pyro-Glu (N-term Q); delta:H(1)N(-1)18O(1) (N)	3188.44	876775	91.4738
21	LAMP2_HUMAN	LAMP2	Lysosome-associated membrane glycoprotein 2	45503	410	3980	1	882.922	4	3527.66	3527.66	0.0022	162	191	0	94	4.4e-09	K	NDVVQHYWDVLVQAFVQNGTVSTNEFLCDK	0.000000000000000002000000000000.0	1	179(NGT)/	179(NGT)/	D	delta:H(1)N(-1)18O(1) (N)	3524.67	830417	158.987
22	PTPRC_HUMAN	PTPRC	Receptor-type tyrosine-protein phosphatase C	148644	1304	1116	1	740.37	2	1478.73	1478.72	0.0077	230	241	0	45.97	0.0003	K	YANITVDYLYNK	0.002000000000.0	1	232(NIT)/	232(NIT)/	E	delta:H(1)N(-1)18O(1) (N)	1475.73	803057	103.125
23	CD47_HUMAN	CD47	Leukocyte surface antigen CD47	35590	323	1096	1	736.867	2	1471.72	1471.72	-0.0005	62	74	1	81.9	7.1e-08	K	GRDIYTFDGALNK	0.0000000000020.0	1	73(NKS)/	73(NKS)/	S	delta:H(1)N(-1)18O(1) (N)	1468.73	773558	92.0193
24	CD44_HUMAN	CD44	CD44 antigen	82001	742	1319	1	786.372	2	1570.73	1570.73	0.0037	55	68	0	41.99	0.00053	K	AFNSTLPTMAQMEK	0.00200000000000.0	1	57(NST)/	57(NST)/	A	delta:H(1)N(-1)18O(1) (N)	1567.74	746389	102.452
25	SSRB_HUMAN	SSR2	Translocon-associated protein subunit beta	20122	183	1795	1	903.029	2	1804.04	1804.05	-0.0014	83	99	0	113.28	8.2e-12	R	IAPASNVSHTVVLRPLK	0.00000200000000000.0	1	88(NVS)/	88(NVS)/	A	delta:H(1)N(-1)18O(1) (N)	1801.06	673469	85.0547
26	PGLT1_HUMAN	POGLUT1	Protein O-glucosyltransferase 1	46615	392	4358	1	998.953	4	3991.78	3991.77	0.0165	42	75	2	60.23	5.4e-06	R	SLENYEPCSSQNCSCYHGVIEEDLTPFRGGISRK	0.0000000000020000000000000000000000.0	1	53(NCS)/	53(NCS)/	M	delta:H(1)N(-1)18O(1) (N)	3988.78	670754	103.076
27	ENPL_HUMAN	HSP90B1	Endoplasmin	92696	803	3047	1	679.308	4	2713.2	2713.19	0.0145	215	237	0	68.35	7.2e-07	K	HNNDTQHIWESDSNEFSVIADPR	0.00200000000000000000000.0	1	217(NDT)/	217(NDT)/	G	delta:H(1)N(-1)18O(1) (N)	2710.2	669477	103.776
28	PERM_HUMAN	MPO	Myeloperoxidase	84784	745	4401	1	1007.98	4	4027.89	4027.9	-0.0087	315	351	1	24.51	0.032	R	SCPACPGSNITIRNQINALTSFVDASMVYGSEEPLAR	0.0000000020000000000000000000000000000.0	1	323(NIT)/	323(NIT)/	N	delta:H(1)N(-1)18O(1) (N)	4024.91	646291	155.227
29	GRN_HUMAN	GRN	Granulins	68518	593	4184	1	947.628	4	3786.48	3786.47	0.0131	229	259	0	25.84	0.0026	K	YGCCPMPNATCCSDHLHCCPQDTVCDLIQSK	0.0000000200000000000000000000000.0	1	236(NAT)/	236(NAT)/	C	delta:H(1)N(-1)18O(1) (N)	3783.48	644035	101.792
30	ELNE_HUMAN	ELANE	Neutrophil elastase	29127	267	248	1	534.806	2	1067.6	1067.6	-0.0007	82	91	0	80.79	3.9e-08	R	VVLGAHNLSR	0.0000002000.0	1	88(NLS)/	88(NLS)/	R	delta:H(1)N(-1)18O(1) (N)	1064.61	634191	63.6871
31	SORL_HUMAN	SORL1	Sortilin-related receptor	253798	2214	166	1	492.249	2	982.484	982.486	-0.0015	1703	1711	0	48.28	0.00015	R	AASNFTEIK	0.000200000.0	1	1706(NFT)/	1706(NFT)/	N	delta:H(1)N(-1)18O(1) (N)	979.497	626581	68.9257
32	PERM_HUMAN	MPO	Myeloperoxidase	84784	745	1272	1	780.909	2	1559.8	1559.8	0.0065	355	368	0	92.18	7.1e-09	R	NMSNQLGLLAVNQR	0.20000000000000.0	1	355(NMS)/	355(NMS)/	F	delta:H(1)N(-1)18O(1) (N)	1556.81	608108	105.457
33	STT3B_HUMAN	STT3B	Dolichyl-diphosphooligosaccharide--protein glycosyltransferase subunit STT3B	94241	826	2183	1	700.695	3	2099.06	2099.05	0.0099	618	636	0	31.32	0.01	R	TTLVDNNTWNNSHIALVGK	0.0000000002000000000.0	1	627(NNS)/	623(NNT)/627(NNS)/	A	delta:H(1)N(-1)18O(1) (N)	2096.07	576240	101.39
34	TIMP1_HUMAN	TIMP1	Metalloproteinase inhibitor 1	23840	207	2438	1	763.731	3	2288.17	2288.16	0.0121	46	64	1	84.68	4.1e-08	K	FVGTPEVNQTTLYQRYEIK	0.0000000200000000000.0	1	53(NQT)/	53(NQT)/	M	delta:H(1)N(-1)18O(1) (N)	2285.17	573307	102.481
35	LCAP_HUMAN	LNPEP	Leucyl-cystinyl aminopeptidase	117787	1025	2479	1	777.025	3	2328.05	2328.04	0.01	821	841	0	54.76	2.5e-05	R	SALLEFACTHNLGNCSTTAMK	0.000000000000020000000.0	1	834(NCS)/	834(NCS)/	L	delta:H(1)N(-1)18O(1) (N)	2325.06	564538	103.408
36	CAP7_HUMAN	AZU1	Azurocidin	27325	251	3288	1	734.615	4	2934.43	2934.43	-0.0036	169	193	1	30.48	0.011	R	FVNVTVTPEDQCRPNNVCTGVLTRR	0.0020000000000000000000000.0	1	171(NVT)/	171(NVT)/184(NVC)/	G	delta:H(1)N(-1)18O(1) (N)	2931.44	554991	92.4778
37	MPRI_HUMAN	IGF2R	Cation-independent mannose-6-phosphate receptor	281155	2491	2161	1	696.045	3	2085.11	2085.1	0.0113	580	598	1	115.78	2.2e-11	K	TNITLVCKPGDLESAPVLR	0.0200000000000000000.0	1	581(NIT)/	581(NIT)/	T	delta:H(1)N(-1)18O(1) (N)	2082.11	537242	102.405
38	CY24B_HUMAN	CYBB	Cytochrome b-245 heavy chain	66206	570	2042	1	663.325	3	1986.95	1986.96	-0.003	230	247	0	43.1	0.00057	R	GQTAESLAVHNITVCEQK	0.000000000020000000.0	1	240(NIT)/	240(NIT)/	I	delta:H(1)N(-1)18O(1) (N)	1983.97	523514	91.7337
39	AMPN_HUMAN	ANPEP	Aminopeptidase N	109870	967	559	1	643.359	2	1284.7	1284.7	0.0065	231	241	0	41.23	0.00052	K	AEFNITLIHPK	0.00020000000.0	1	234(NIT)/	234(NIT)/	D	delta:H(1)N(-1)18O(1) (N)	1281.71	514725	101.568
40	1C06_HUMAN	HLA-C	HLA class I histocompatibility antigen, Cw-6 alpha chain	41399	366	3694	1	820.362	4	3277.42	3277.41	0.0113	105	132	1	57.99	5.3e-06	K	LRGYYNQSEDGSHTLQWMYGCDLGPDGR	0.0000020000000000000000000000.0	1	110(NQS)/	110(NQS)/	L	delta:H(1)N(-1)18O(1) (N)	3274.42	488683	106.082
41	PO210_HUMAN	NUP210	Nuclear pore membrane glycoprotein 210	205895	1887	2189	1	703.027	3	2106.06	2106.05	0.0084	916	934	1	58.73	1.8e-05	R	IREGSGYFFLNTSTADVVK	0.0000000000200000000.0	1	926(NTS)/	926(NTS)/	V	delta:H(1)N(-1)18O(1) (N)	2103.06	482560	109.469
42	APMAP_HUMAN	APMAP	Adipocyte plasma membrane-associated protein	46622	416	1828	1	914.447	2	1826.88	1826.87	0.0086	196	211	1	54.39	4.7e-05	K	NMSFVNDLTVTQDGRK	0.2000000000000000.0	1	196(NMS)/	196(NMS)/	I	delta:H(1)N(-1)18O(1) (N)	1823.88	474930	102.756
43	RNT2_HUMAN	RNASET2	Ribonuclease T2	30089	256	1850	1	616.643	3	1846.91	1846.9	0.0076	95	109	1	68.85	1.6e-06	R	AYWPDVIHSFPNRSR	0.000000000002000.0	1	106(NRS)/	106(NRS)/	F	delta:H(1)N(-1)18O(1) (N)	1843.91	471745	103.387
44	CATL1_HUMAN	CTSL	Cathepsin L1	37996	333	1194	1	764.878	2	1527.74	1527.73	0.007	217	230	0	63.9	4.2e-06	K	YSVANDTGFVDIPK	0.00002000000000.0	1	221(NDT)/	221(NDT)/	Q	delta:H(1)N(-1)18O(1) (N)	1524.75	463811	102.695
45	TPP1_HUMAN	TPP1	Tripeptidyl-peptidase 1	61723	563	2110	1	685.337	3	2052.99	2052.98	0.0088	429	447	0	65.83	3.2e-06	K	FLSSSPHLPPSSYFNASGR	0.0000000000000020000.0	1	443(NAS)/	443(NAS)/	A	delta:H(1)N(-1)18O(1) (N)	2049.99	462014	100.663
46	PERM_HUMAN	MPO	Myeloperoxidase	84784	745	2236	1	709.689	3	2126.05	2126.04	0.0104	375	392	0	58.51	2.2e-05	R	ALLPFDNLHDDPCLLTNR	0.000000000000000020.0	1	391(NRS)/	391(NRS)/	S	delta:H(1)N(-1)18O(1) (N)	2123.05	457114	118.008
47	PERE_HUMAN	EPX	Eosinophil peroxidase	81958	715	2236	1	709.689	3	2126.05	2126.04	0.0104	347	364	0	58.51	2.2e-05	R	ALLPFDNLHDDPCLLTNR	0.000000000000000020.0	1	363(NRS)/	363(NRS)/	S	delta:H(1)N(-1)18O(1) (N)	2123.05	457114	118.008
48	TMED9_HUMAN	TMED9	Transmembrane emp24 domain-containing protein 9	27374	235	2554	1	608.785	4	2431.11	2431.11	0.0001	108	128	0	61.42	6.7e-06	R	FTFTSHTPGEHQICLHSNSTK	0.000000000000000002000.0	1	125(NST)/	125(NST)/	F	delta:H(1)N(-1)18O(1) (N)	2428.12	456892	81.1177
49	NOMO1_HUMAN	NOMO1	Nodal modulator 1	135209	1222	2475	1	776.06	3	2325.16	2325.15	0.0107	361	381	1	60.35	1.2e-05	K	ADGSFRLENITTGTYTIHAQK	0.000000002000000000000.0	1	369(NIT)/	369(NIT)/	E	delta:H(1)N(-1)18O(1) (N)	2322.16	442713	101.682
50	NOMO2_HUMAN	NOMO2	Nodal modulator 2	140435	1267	2475	1	776.06	3	2325.16	2325.15	0.0107	361	381	1	60.35	1.2e-05	K	ADGSFRLENITTGTYTIHAQK	0.000000002000000000000.0	1	369(NIT)/	369(NIT)/	E	delta:H(1)N(-1)18O(1) (N)	2322.16	442713	101.682
51	NOMO3_HUMAN	NOMO3	Nodal modulator 3	135019	1222	2475	1	776.06	3	2325.16	2325.15	0.0107	361	381	1	60.35	1.2e-05	K	ADGSFRLENITTGTYTIHAQK	0.000000002000000000000.0	1	369(NIT)/	369(NIT)/	E	delta:H(1)N(-1)18O(1) (N)	2322.16	442713	101.682
52	CATD_HUMAN	CTSD	Cathepsin D	45037	412	311	1	556.795	2	1111.57	1111.58	-0.0011	257	266	0	64.65	2.9e-06	K	GSLSYLNVTR	0.0000002000.0	1	263(NVT)/	263(NVT)/	K	delta:H(1)N(-1)18O(1) (N)	1108.59	438318	91.7107
53	TM2D3_HUMAN	TM2D3	TM2 domain-containing protein 3	28070	247	379	1	586.28	2	1170.55	1170.54	0.0053	118	126	0	41.16	0.00055	K	NFIINMTCR	0.000020000.0	1	122(NMT)/	122(NMT)/	F	delta:H(1)N(-1)18O(1) (N)	1167.55	430595	103.275
54	TFR1_HUMAN	TFRC	Transferrin receptor protein 1	85274	760	951	1	707.339	2	1412.66	1412.66	0.0067	721	732	0	49.59	0.0001	K	QNNGAFNETLFR	0.000000200000.0	1	727(NET)/	727(NET)/	N	delta:H(1)N(-1)18O(1) (N)	1409.67	422512	101.175
55	ICAM3_HUMAN	ICAM3	Intercellular adhesion molecule 3	60472	547	2319	1	1089.05	2	2176.08	2176.07	0.0048	192	211	0	66.06	3.1e-06	R	TELDMQPQGLGLFVNTSAPR	0.00000000000000200000.0	1	206(NTS)/	206(NTS)/	Q	delta:H(1)N(-1)18O(1) (N)	2173.08	410544	122.206
56	PLOD3_HUMAN	PLOD3	Procollagen-lysine,2-oxoglutarate 5-dioxygenase 3	85302	738	472	1	618.796	2	1235.58	1235.57	0.006	58	67	0	60.19	7.7e-06	R	SAEFFNYTVR	0.0000020000.0	1	63(NYT)/	63(NYT)/	T	delta:H(1)N(-1)18O(1) (N)	1232.58	391405	102.04
57	MA2B1_HUMAN	MAN2B1	Lysosomal alpha-mannosidase	114357	1011	113	1	461.25	2	920.485	920.485	0	366	373	0	44.47	0.00028	K	ANLTWSVK	0.02000000.0	1	367(NLT)/	367(NLT)/	H	delta:H(1)N(-1)18O(1) (N)	917.497	385115	86.2302
58	PERM_HUMAN	MPO	Myeloperoxidase	84784	745	235	1	528.23	2	1054.45	1054.45	0.0004	481	489	0	18.92	0.037	R	SYNDSVDPR	0.002000000.0	1	483(NDS)/	483(NDS)/	I	delta:H(1)N(-1)18O(1) (N)	1051.46	375762	53.9139
59	AMPN_HUMAN	ANPEP	Aminopeptidase N	109870	967	2721	1	823.064	3	2466.17	2466.16	0.0103	253	274	0	30.1	0.011	K	GPSTPLPEDPNWNVTEFHTTPK	0.0000000000002000000000.0	1	265(NVT)/	265(NVT)/	M	delta:H(1)N(-1)18O(1) (N)	2463.17	374737	103.604
60	LAMP2_HUMAN	LAMP2	Lysosome-associated membrane glycoprotein 2	45503	410	269	1	542.763	2	1083.51	1083.51	0.0051	46	53	0	36.74	0.0012	K	WQMNFTVR	0.00020000.0	1	49(NFT)/	49(NFT)/	Y	delta:H(1)N(-1)18O(1) (N)	1080.52	372360	104.347
61	NICA_HUMAN	NCSTN	Nicastrin	79103	709	70	1	432.26	2	862.505	862.505	-0.0005	40	46	0	40.13	0.00043	K	IYIPLNK	0.0000020.0	1	45(NKT)/	45(NKT)/	T	delta:H(1)N(-1)18O(1) (N)	859.517	364828	88.7848
62	CD63_HUMAN	CD63	CD63 antigen	26474	238	1866	1	932.453	2	1862.89	1862.88	0.0078	129	144	1	60.12	1e-05	K	NNHTASILDRMQADFK	0.0200000000000000.0	1	130(NHT)/	130(NHT)/	C	delta:H(1)N(-1)18O(1) (N)	1859.89	362560	102.57
63	TFR1_HUMAN	TFRC	Transferrin receptor protein 1	85274	760	875	1	698.826	2	1395.64	1395.63	0.0073	721	732	0	58.58	9.8e-06	K	QNNGAFNETLFR	3.000000200000.0	1	727(NET)/	727(NET)/	N	Gln->pyro-Glu (N-term Q); delta:H(1)N(-1)18O(1) (N)	1392.64	362462	113.615
64	BASI_HUMAN	BSG	Basigin	42573	385	2055	1	664.002	3	1988.98	1988.97	0.0107	153	170	0	99.53	1.4e-09	K	ILLTCSLNDSATEVTGHR	0.000000020000000000.0	1	160(NDS)/	160(NDS)/	W	delta:H(1)N(-1)18O(1) (N)	1985.98	359014	99.7894
65	TFR1_HUMAN	TFRC	Transferrin receptor protein 1	85274	760	2131	1	690.037	3	2067.09	2067.08	0.0105	241	258	1	71	9.1e-07	K	KDFEDLYTPVNGSIVIVR	0.000000000020000000.0	1	251(NGS)/	251(NGS)/	A	delta:H(1)N(-1)18O(1) (N)	2064.09	351201	114.795
66	HEXA_HUMAN	HEXA	Beta-hexosaminidase subunit alpha	61120	529	312	1	558.776	2	1115.54	1115.54	-0.0003	149	158	0	51.28	6.2e-05	K	SAEGTFFINK	0.0000000020.0	1	157(NKT)/	157(NKT)/	T	delta:H(1)N(-1)18O(1) (N)	1112.55	351148	90.8132
67	NEMP1_HUMAN	NEMP1	Nuclear envelope integral membrane protein 1	51405	444	1379	1	795.404	2	1588.79	1588.79	0.0066	124	137	0	60.6	1.1e-05	K	LNDTYVNVGLYSTK	0.02000000000000.0	1	125(NDT)/	125(NDT)/	T	delta:H(1)N(-1)18O(1) (N)	1585.8	351036	100.698
68	PERM_HUMAN	MPO	Myeloperoxidase	84784	745	2573	1	611.062	4	2440.22	2440.21	0.0117	375	395	1	94.8	4.2e-09	R	ALLPFDNLHDDPCLLTNRSAR	0.000000000000000020000.0	1	391(NRS)/	391(NRS)/	I	delta:H(1)N(-1)18O(1) (N)	2437.22	349844	111.736
69	PERE_HUMAN	EPX	Eosinophil peroxidase	81958	715	2573	1	611.062	4	2440.22	2440.21	0.0117	347	367	1	94.8	4.2e-09	R	ALLPFDNLHDDPCLLTNRSAR	0.000000000000000020000.0	1	363(NRS)/	363(NRS)/	I	delta:H(1)N(-1)18O(1) (N)	2437.22	349844	111.736
70	PERE_HUMAN	EPX	Eosinophil peroxidase	81958	715	68	1	431.739	2	861.464	861.459	0.0042	707	713	0	39.4	0.0013	R	LNLSAWR	0.0200000.0	1	708(NLS)/	708(NLS)/	G	delta:H(1)N(-1)18O(1) (N)	858.471	345461	100.058
71	TMED4_HUMAN	TMED4	Transmembrane emp24 domain-containing protein 4	26097	227	3606	1	642.09	5	3205.41	3205.42	-0.0038	93	120	1	56.55	1e-05	R	QYGSEGRFTFTSHTPGDHQICLHSNSTR	3.0000000000000000000000002000.0	1	117(NST)/	117(NST)/	M	Gln->pyro-Glu (N-term Q); delta:H(1)N(-1)18O(1) (N)	3202.43	339109	92.1173
72	CASC4_HUMAN	CASC4	Protein CASC4	48949	433	1938	1	482.745	4	1926.95	1926.95	-0.002	112	127	0	26.59	0.028	K	LQNNISYQMADIHHLK	0.0002000000000000.0	1	115(NIS)/	115(NIS)/	E	delta:H(1)N(-1)18O(1) (N)	1923.96	335187	90.9554
73	ERO1A_HUMAN	ERO1A	ERO1-like protein alpha	55213	468	3164	1	940.135	3	2817.38	2817.37	0.0109	276	299	2	114.74	4.1e-11	K	KWGHNITEFQQRFDGILTEGEGPR	0.000020000000000000000000.0	1	280(NIT)/	280(NIT)/	R	delta:H(1)N(-1)18O(1) (N)	2814.38	331031	118.282
74	DPP2_HUMAN	DPP7	Dipeptidyl peptidase 2	54763	492	1191	1	509.58	3	1525.72	1525.72	-0.0016	40	51	1	27.4	0.016	R	LDHFNFERFGNK	0.000000000020.0	1	50(NKT)/	50(NKT)/	T	delta:H(1)N(-1)18O(1) (N)	1522.73	323053	92.133
75	DPP2_HUMAN	DPP7	Dipeptidyl peptidase 2	54763	492	2402	1	754.687	3	2261.04	2261.03	0.0093	308	327	0	95.81	2.6e-09	R	ALAGLVYNASGSEHCYDIYR	0.00000002000000000000.0	1	315(NAS)/	315(NAS)/	L	delta:H(1)N(-1)18O(1) (N)	2258.04	319890	103.954
76	PLBL2_HUMAN	PLBD2	Putative phospholipase B-like 2	65886	589	1648	1	841.402	2	1680.79	1680.78	0.0078	464	477	1	74.28	3.4e-07	R	RNQSLVQDMDSMVR	0.02000000000000.0	1	465(NQS)/	465(NQS)/	L	delta:H(1)N(-1)18O(1) (N)	1677.79	311244	102.209
77	NCLN_HUMAN	NCLN	Nicalin	63106	563	165	1	491.77	2	981.526	981.527	-0.0006	425	432	0	41.38	0.00044	R	VIYNLTEK	0.00020000.0	1	428(NLT)/	428(NLT)/	G	delta:H(1)N(-1)18O(1) (N)	978.539	310493	76.9342
78	P3H1_HUMAN	P3H1	Prolyl 3-hydroxylase 1	84196	736	1733	1	882.956	2	1763.9	1763.9	-0.0008	530	544	0	45.31	0.00041	K	VPLQSAHLYYNVTEK	0.000000000020000.0	1	540(NVT)/	540(NVT)/	V	delta:H(1)N(-1)18O(1) (N)	1760.91	306762	92.8367
79	ENPL_HUMAN	HSP90B1	Endoplasmin	92696	803	2497	1	589.055	4	2352.19	2352.18	0.0111	435	455	1	44	0.00046	K	GVVDSDDLPLNVSRETLQQHK	0.000000000020000000000.0	1	445(NVS)/	445(NVS)/	L	delta:H(1)N(-1)18O(1) (N)	2349.19	303829	100.673
80	MA2B1_HUMAN	MAN2B1	Lysosomal alpha-mannosidase	114357	1011	3492	1	785.096	4	3136.35	3136.34	0.0142	306	330	1	51.95	1.9e-05	R	YYRTNHTVMTMGSDFQYENANMWFK	0.0000200000000000000000000.0	1	310(NHT)/	310(NHT)/	N	delta:H(1)N(-1)18O(1) (N)	3133.35	302627	117.656
81	CYTF_HUMAN	CST7	Cystatin-F	16899	145	1314	1	785.337	2	1568.66	1568.65	0.0076	60	71	0	58.46	1.9e-06	K	FNNCTNDMFLFK	0.002000040000.0	1	62(NCT)/	61(NNC)/62(NCT)/	E	Oxidation (M); delta:H(1)N(-1)18O(1) (N)	1565.66	302243	102.097
82	CATZ_HUMAN	CTSZ	Cathepsin Z	34530	303	1489	1	541.264	3	1620.77	1620.77	0.0001	178	189	1	49.41	0.00011	K	ECHAIRNYTLWR	0.000000200000.0	1	184(NYT)/	184(NYT)/	V	delta:H(1)N(-1)18O(1) (N)	1617.78	301978	90.4582
83	CATC_HUMAN	CTSC	Dipeptidyl peptidase 1	52619	463	819	1	683.796	2	1365.58	1365.58	-0.0012	51	62	0	57.81	4.4e-06	R	DVNCSVMGPQEK	0.002000000000.0	1	53(NCS)/	53(NCS)/	K	delta:H(1)N(-1)18O(1) (N)	1362.59	298918	64.335
84	GGT1_HUMAN	GGT1	Gamma-glutamyltranspeptidase 1	61714	569	2713	1	821.414	3	2461.22	2461.22	0.0016	335	355	1	112.18	8.3e-11	K	FVDVTEVVRNMTSEFFAAQLR	0.000000000200000000000.0	1	344(NMT)/	344(NMT)/	A	delta:H(1)N(-1)18O(1) (N)	2458.23	298890	159.209
85	GGT2_HUMAN	GGT2	Inactive gamma-glutamyltranspeptidase 2	62074	569	2713	1	821.414	3	2461.22	2461.22	0.0016	335	355	1	112.18	8.3e-11	K	FVDVTEVVRNMTSEFFAAQLR	0.000000000200000000000.0	1	344(NMT)/	344(NMT)/	S	delta:H(1)N(-1)18O(1) (N)	2458.23	298890	159.209
86	GGT3_HUMAN	GGT3P	Putative gamma-glutamyltranspeptidase 3	61919	568	2713	1	821.414	3	2461.22	2461.22	0.0016	335	355	1	112.18	8.3e-11	K	FVDVTEVVRNMTSEFFAAQLR	0.000000000200000000000.0	1	344(NMT)/	344(NMT)/	S	delta:H(1)N(-1)18O(1) (N)	2458.23	298890	159.209
87	PPIB_HUMAN	PPIB	Peptidyl-prolyl cis-trans isomerase B	23785	216	1083	1	730.865	2	1459.72	1459.71	0.0081	146	158	0	30.93	0.0088	K	DTNGSQFFITTVK	0.0020000000000.0	1	148(NGS)/	148(NGS)/	T	delta:H(1)N(-1)18O(1) (N)	1456.72	294572	103.805
88	MA2B1_HUMAN	MAN2B1	Lysosomal alpha-mannosidase	114357	1011	2897	1	876.124	3	2625.35	2625.34	0.0117	917	940	1	70.87	9.3e-07	R	LEHQFAVGEDSGRNLSAPVTLNLR	0.000000000000020000000000.0	1	930(NLS)/	930(NLS)/	D	delta:H(1)N(-1)18O(1) (N)	2622.35	288931	102.09
89	SAP_HUMAN	PSAP	Prosaposin	59899	524	1786	1	899.396	2	1796.78	1796.78	-0.0008	93	107	1	71.87	2.5e-07	K	TCDWLPKPNMSASCK	0.000000002000000.0	1	101(NMS)/	101(NMS)/	E	delta:H(1)N(-1)18O(1) (N)	1793.79	286871	91.8509
90	AMPN_HUMAN	ANPEP	Aminopeptidase N	109870	967	414	1	596.303	2	1190.59	1190.59	-0.0015	127	136	0	61.99	7.6e-06	K	LNYTLSQGHR	0.0200000000.0	1	128(NYT)/	128(NYT)/	V	delta:H(1)N(-1)18O(1) (N)	1187.6	285395	64.1355
91	CD63_HUMAN	CD63	CD63 antigen	26474	238	1082	1	730.774	2	1459.53	1459.53	0.0073	145	156	0	39.23	0.00012	K	CCGAANYTDWEK	1.000002000000.0	1	150(NYT)/	150(NYT)/	I	ammonia-loss (N-term C); delta:H(1)N(-1)18O(1) (N)	1456.54	283290	100.983
92	PERM_HUMAN	MPO	Myeloperoxidase	84784	745	4466	1	1011.98	4	4043.89	4043.89	0	315	351	1	29	0.0098	R	SCPACPGSNITIRNQINALTSFVDASMVYGSEEPLAR	0.0000000020000000000000000040000000000.0	1	323(NIT)/	323(NIT)/	N	Oxidation (M); delta:H(1)N(-1)18O(1) (N)	4040.9	277862	147.918
93	SORL_HUMAN	SORL1	Sortilin-related receptor	253798	2214	1099	1	736.92	2	1471.83	1471.82	0.0014	867	879	0	90.05	6.9e-09	R	LTIVNSSVLDRPR	0.0000200000000.0	1	871(NSS)/	871(NSS)/	A	delta:H(1)N(-1)18O(1) (N)	1468.84	272430	92.737
94	CATD_HUMAN	CTSD	Cathepsin D	45037	412	476	1	620.842	2	1239.67	1239.67	-0.0007	257	267	1	44.08	0.00023	K	GSLSYLNVTRK	0.00000020000.0	1	263(NVT)/	263(NVT)/	A	delta:H(1)N(-1)18O(1) (N)	1236.68	271853	80.7425
95	CD63_HUMAN	CD63	CD63 antigen	26474	238	350	1	572.285	2	1142.56	1142.56	-0.0006	129	138	0	47.94	0.00013	K	NNHTASILDR	0.0200000000.0	1	130(NHT)/	130(NHT)/	M	delta:H(1)N(-1)18O(1) (N)	1139.57	271524	57.4224
96	MA2B1_HUMAN	MAN2B1	Lysosomal alpha-mannosidase	114357	1011	2249	1	712.332	3	2133.97	2133.96	0.0097	820	839	1	80.65	7.1e-08	K	DDGRGVSEPLMENGSGAWVR	0.00000000000020000000.0	1	832(NGS)/	832(NGS)/	G	delta:H(1)N(-1)18O(1) (N)	2130.98	270358	101.034
97	CD48_HUMAN	CD48	CD48 antigen	28121	243	2251	1	712.352	3	2134.03	2134.03	0.009	175	192	0	66.93	2.8e-06	K	ELQNSVLETTLMPHNYSR	0.000000000000002000.0	1	189(NYS)/	189(NYS)/	C	delta:H(1)N(-1)18O(1) (N)	2131.04	269917	104.526
98	CL12A_HUMAN	CLEC12A	C-type lectin domain family 12 member A	31255	265	1280	1	781.957	2	1561.9	1561.89	0.0064	103	116	1	50.69	2.8e-05	K	IRNLSTTLQTIATK	0.00200000000000.0	1	105(NLS)/	105(NLS)/	L	delta:H(1)N(-1)18O(1) (N)	1558.9	264562	99.2804
99	GRN_HUMAN	GRN	Granulins	68518	593	4194	1	951.626	4	3802.47	3802.46	0.0113	229	259	0	30.22	0.00095	K	YGCCPMPNATCCSDHLHCCPQDTVCDLIQSK	0.0000040200000000000000000000000.0	1	236(NAT)/	236(NAT)/	C	Oxidation (M); delta:H(1)N(-1)18O(1) (N)	3799.47	262818	100.039
100	CD47_HUMAN	CD47	Leukocyte surface antigen CD47	35590	323	2262	1	1071.98	2	2141.94	2141.94	-0.0033	103	121	0	59.22	6.2e-06	K	SDAVSHTGNYTCEVTELTR	0.0000000020000000000.0	1	111(NYT)/	111(NYT)/	E	delta:H(1)N(-1)18O(1) (N)	2138.95	262027	92.9613
101	PTPRC_HUMAN	PTPRC	Receptor-type tyrosine-protein phosphatase C	148644	1304	2175	1	700.351	3	2098.03	2098.03	-0.0023	516	533	1	81.29	9.6e-08	R	YHLEVEAGNTLVRNESHK	0.000000000000020000.0	1	529(NES)/	529(NES)/	N	delta:H(1)N(-1)18O(1) (N)	2095.04	259189	81.3056
102	GNPTG_HUMAN	GNPTG	N-acetylglucosamine-1-phosphotransferase subunit gamma	34351	305	2368	1	748.337	3	2241.99	2241.98	0.0116	81	97	0	76.33	1.4e-07	K	YEFCPFHNVTQHEQTFR	0.00000002000000000.0	1	88(NVT)/	88(NVT)/	W	delta:H(1)N(-1)18O(1) (N)	2238.99	253959	100.924
103	CATB_HUMAN	CTSB	Cathepsin B	38766	339	2589	1	816.718	3	2447.13	2447.12	0.0099	37	56	1	69.93	8.7e-07	K	RNTTWQAGHNFYNVDMSYLK	0.02000000000000000000.0	1	38(NTT)/	38(NTT)/	R	delta:H(1)N(-1)18O(1) (N)	2444.13	253864	103.578
104	K319L_HUMAN	KIAA0319L	Dyslexia-associated protein KIAA0319-like protein	116669	1049	3121	1	699.803	4	2795.18	2795.18	-0.0026	879	902	0	51.15	1.3e-05	R	ALEVNTVTCQLNCSDHGHCDSFTK	0.000000000002000000000000.0	1	890(NCS)/	890(NCS)/	R	delta:H(1)N(-1)18O(1) (N)	2792.2	250264	92.0657
105	STT3A_HUMAN	STT3A	Dolichyl-diphosphooligosaccharide--protein glycosyltransferase subunit STT3A	81104	705	2163	1	1047.97	2	2093.92	2093.92	0.0001	522	538	0	70.17	5.3e-07	K	VMSWWDYGYQITAMANR	0.00000000000000020.0	1	537(NRT)/	537(NRT)/	T	delta:H(1)N(-1)18O(1) (N)	2090.93	248174	146.504
106	CYTF_HUMAN	CST7	Cystatin-F	16899	145	1460	1	805.355	2	1608.7	1608.7	-0.0015	107	119	0	43.65	0.00016	R	LDDCDFQTNHTLK	0.0000000020000.0	1	115(NHT)/	115(NHT)/	Q	delta:H(1)N(-1)18O(1) (N)	1605.71	239788	75.1448
107	CD97_HUMAN	CD97	CD97 antigen	94603	835	1789	1	601.991	3	1802.95	1802.95	-0.0011	441	456	1	48.21	0.00016	R	RLSAVNSIFLSHNNTK	0.0000000000002000.0	1	453(NNT)/	453(NNT)/	E	delta:H(1)N(-1)18O(1) (N)	1799.96	236450	88.9615
108	ADA10_HUMAN	ADAM10	Disintegrin and metalloproteinase domain-containing protein 10	86140	748	119	1	467.26	2	932.506	932.506	-0.0007	439	446	0	33.46	0.0065	R	NISQVLEK	0.20000000.0	1	439(NIS)/	439(NIS)/	K	delta:H(1)N(-1)18O(1) (N)	929.518	235083	82.1653
109	MA2B1_HUMAN	MAN2B1	Lysosomal alpha-mannosidase	114357	1011	2927	1	885.715	3	2654.12	2654.11	0.0107	309	330	0	66.81	5.7e-07	R	TNHTVMTMGSDFQYENANMWFK	0.0200000000000000000000.0	1	310(NHT)/	310(NHT)/	N	delta:H(1)N(-1)18O(1) (N)	2651.12	229512	121
110	ELNE_HUMAN	ELANE	Neutrophil elastase	29127	267	2122	1	1031.56	2	2061.1	2061.1	0.001	164	182	0	67.75	1.7e-06	R	GIASVLQELNVTVVTSLCR	0.0000000002000000000.0	1	173(NVT)/	173(NVT)/	R	delta:H(1)N(-1)18O(1) (N)	2058.11	227062	158.856
111	I17RA_HUMAN	IL17RA	Interleukin-17 receptor A	97486	866	1447	1	535.243	3	1602.71	1602.7	0.0079	54	66	0	37.79	0.00083	K	NSTCLDDSWIHPR	0.2000000000000.0	1	54(NST)/	54(NST)/	N	delta:H(1)N(-1)18O(1) (N)	1599.71	226709	94.424
112	MA2B1_HUMAN	MAN2B1	Lysosomal alpha-mannosidase	114357	1011	2522	1	796.731	3	2387.17	2387.16	0.0117	683	702	0	67.9	2.3e-06	K	TPLVQEVHQNFSAWCSQVVR	0.00000000020000000000.0	1	692(NFS)/	692(NFS)/	L	delta:H(1)N(-1)18O(1) (N)	2384.17	225365	127.101
113	1B57_HUMAN	HLA-B	HLA class I histocompatibility antigen, B-57 alpha chain	40541	362	3171	1	940.417	3	2818.23	2818.22	0.009	108	132	0	56.7	1e-05	R	YYNQSEAGSHIIQVMYGCDVGPDGR	0.0020000000000000000000000.0	1	110(NQS)/	110(NQS)/	L	delta:H(1)N(-1)18O(1) (N)	2815.23	223498	110.909
114	PERM_HUMAN	MPO	Myeloperoxidase	84784	745	3199	1	948.797	3	2843.37	2843.35	0.0144	369	392	1	57.1	2.8e-05	R	FQDNGRALLPFDNLHDDPCLLTNR	0.000000000000000000000020.0	1	391(NRS)/	391(NRS)/	S	delta:H(1)N(-1)18O(1) (N)	2840.37	221776	115.494
115	PERE_HUMAN	EPX	Eosinophil peroxidase	81958	715	3199	1	948.797	3	2843.37	2843.35	0.0144	341	364	1	57.1	2.8e-05	R	FQDNGRALLPFDNLHDDPCLLTNR	0.000000000000000000000020.0	1	363(NRS)/	363(NRS)/	S	delta:H(1)N(-1)18O(1) (N)	2840.37	221776	115.494
116	UPAR_HUMAN	PLAUR	Urokinase plasminogen activator surface receptor	38607	335	204	1	338.513	3	1012.52	1012.52	-0.0009	73	80	1	70.91	6.5e-07	K	TNRTLSYR	0.02000000.0	1	74(NRT)/	74(NRT)/	T	delta:H(1)N(-1)18O(1) (N)	1009.53	221676	47.6514
117	PO210_HUMAN	NUP210	Nuclear pore membrane glycoprotein 210	205895	1887	4799	1	1142.56	4	4566.21	4566.21	-0.0017	798	837	1	34.7	0.0028	R	RFDNFSSLSIQWESTRPVLASIEPELPMQLVSQDDESGQK	0.0002000000000000000000000000000000000000.0	1	801(NFS)/	801(NFS)/	K	delta:H(1)N(-1)18O(1) (N)	4563.22	221495	148.191
118	SUN2_HUMAN	SUN2	SUN domain-containing protein 2	80490	717	536	1	638.338	2	1274.66	1274.66	0.0008	632	644	0	76.02	2.9e-07	K	ALSPNSTISSAPK	0.0000200000000.0	1	636(NST)/	636(NST)/	D	delta:H(1)N(-1)18O(1) (N)	1271.67	220254	68.1824
119	MPRI_HUMAN	IGF2R	Cation-independent mannose-6-phosphate receptor	281155	2491	531	1	424.174	3	1269.5	1269.5	-0.0003	1311	1321	0	44.31	3.7e-05	K	MNFTGGDTCHK	0.02000000000.0	1	1312(NFT)/	1312(NFT)/	V	delta:H(1)N(-1)18O(1) (N)	1266.51	217614	55.4483
120	CLP1L_HUMAN	CLPTM1L	Cleft lip and palate transmembrane protein 1-like protein	62531	538	56	1	423.745	2	845.475	845.474	0.0002	89	96	0	47.51	0.00022	R	TVNVSVPK	0.00200000.0	1	91(NVS)/	91(NVS)/	K	delta:H(1)N(-1)18O(1) (N)	842.486	214815	62.8655
121	ERO1A_HUMAN	ERO1A	ERO1-like protein alpha	55213	468	960	1	709.838	2	1417.66	1417.66	-0.0004	277	287	0	34.8	0.0023	K	WGHNITEFQQR	0.00020000000.0	1	280(NIT)/	280(NIT)/	F	delta:H(1)N(-1)18O(1) (N)	1414.67	214546	83.9861
122	ENPL_HUMAN	HSP90B1	Endoplasmin	92696	803	3730	1	663.312	5	3311.52	3311.51	0.0168	215	243	1	79.06	1e-07	K	HNNDTQHIWESDSNEFSVIADPRGNTLGR	0.00200000000000000000000000000.0	1	217(NDT)/	217(NDT)/	G	delta:H(1)N(-1)18O(1) (N)	3308.52	212450	103.903
123	NICA_HUMAN	NCSTN	Nicastrin	79103	709	2240	1	532.547	4	2126.16	2126.16	0.0004	262	281	2	143.11	2.8e-14	K	PINTTGTLKPDDRVVVAATR	0.00200000000000000000.0	1	264(NTT)/	264(NTT)/	L	delta:H(1)N(-1)18O(1) (N)	2123.17	211658	85.1221
124	TLR9_HUMAN	TLR9	Toll-like receptor 9	117439	1032	259	1	538.298	2	1074.58	1074.58	-0.0003	729	738	0	45.44	0.00034	R	ELNLSANALK	0.0020000000.0	1	731(NLS)/	731(NLS)/	T	delta:H(1)N(-1)18O(1) (N)	1071.59	210997	91.0645
125	ANO6_HUMAN	ANO6	Anoctamin-6	107180	910	234	1	527.752	2	1053.49	1053.49	-0.0002	360	368	0	58.06	1.3e-05	K	LNITCESSK	0.020000000.0	1	361(NIT)/	361(NIT)/	K	delta:H(1)N(-1)18O(1) (N)	1050.5	209154	57.1211
126	ITAL_HUMAN	ITGAL	Integrin alpha-L	129942	1170	672	1	663.341	2	1324.67	1324.66	0.0083	858	869	0	69.97	1e-06	R	ALSCNVSSPIFK	0.000020000000.0	1	862(NVS)/	862(NVS)/	A	delta:H(1)N(-1)18O(1) (N)	1321.67	208820	93.6963
127	SAP_HUMAN	PSAP	Prosaposin	59899	524	1327	1	788.42	2	1574.83	1574.82	0.0072	214	227	0	46.58	0.00027	R	TNSTFVQALVEHVK	0.02000000000000.0	1	215(NST)/	215(NST)/	E	delta:H(1)N(-1)18O(1) (N)	1571.83	208231	116.63
128	SEM4D_HUMAN	SEMA4D	Semaphorin-4D	97457	862	877	1	698.846	2	1395.68	1395.68	0.0003	377	389	0	37.41	0.002	R	AANYTSSLNLPDK	0.0020000000000.0	1	379(NYT)/	379(NYT)/	T	delta:H(1)N(-1)18O(1) (N)	1392.69	208208	90.0073
129	ICAM3_HUMAN	ICAM3	Intercellular adhesion molecule 3	60472	547	1162	1	753.384	2	1504.75	1504.76	-0.0012	291	303	1	61.45	9.6e-06	R	EIVCNVTLGGERR	0.0000200000000.0	1	295(NVT)/	295(NVT)/	E	delta:H(1)N(-1)18O(1) (N)	1501.77	206933	77.8196
130	CR1_HUMAN	CR1	Complement receptor type 1	230473	2039	1350	1	791.899	2	1581.78	1581.78	0.007	506	520	0	59.08	1.4e-05	K	TQTNASDFPIGTSLK	0.000200000000000.0	1	509(NAS)/	509(NAS)/	Y	delta:H(1)N(-1)18O(1) (N)	1578.79	205800	95.3104
131	TM87A_HUMAN	TMEM87A	Transmembrane protein 87A	63788	555	566	1	644.814	2	1287.61	1287.61	0.0075	124	133	0	42.16	0.0005	K	LFQNCSELFK	0.0002000000.0	1	127(NCS)/	127(NCS)/	T	delta:H(1)N(-1)18O(1) (N)	1284.62	205672	101.931
132	MPZL1_HUMAN	MPZL1	Myelin protein zero-like protein 1	29235	269	2842	1	862.404	3	2584.19	2584.18	0.0082	117	138	0	39.62	0.0011	K	DASINIENMQFIHNGTYICDVK	0.0000000000000200000000.0	1	130(NGT)/	130(NGT)/	N	delta:H(1)N(-1)18O(1) (N)	2581.19	205445	118.295
133	RNF13_HUMAN	RNF13	E3 ubiquitin-protein ligase RNF13	43357	381	2462	1	770.412	3	2308.21	2308.2	0.011	66	86	1	26.33	0.022	K	GFLINSKPENACEPIVPPPVK	0.000000000200000000000.0	1	75(NAC)/	75(NAC)/	D	delta:H(1)N(-1)18O(1) (N)	2305.21	204108	101.868
134	ITB2_HUMAN	ITGB2	Integrin beta-2	87976	769	860	1	696.342	2	1390.67	1390.66	0.0081	49	61	0	82.59	5.4e-08	K	LNFTGPGDPDSIR	0.0200000000000.0	1	50(NFT)/	50(NFT)/	C	delta:H(1)N(-1)18O(1) (N)	1387.67	203757	93.2086
135	LAMP1_HUMAN	LAMP1	Lysosome-associated membrane glycoprotein 1	45367	417	368	1	581.808	2	1161.6	1161.6	-0.0007	97	106	0	51.03	9.5e-05	R	GHTLTLNFTR	0.0000002000.0	1	103(NFT)/	103(NFT)/	N	delta:H(1)N(-1)18O(1) (N)	1158.61	203169	88.8484
136	1B57_HUMAN	HLA-B	HLA class I histocompatibility antigen, B-57 alpha chain	40541	362	3685	1	818.893	4	3271.54	3271.53	0.0153	104	132	1	79.84	1.1e-07	R	IALRYYNQSEAGSHIIQVMYGCDVGPDGR	0.00000020000000000000000000000.0	1	110(NQS)/	110(NQS)/	L	delta:H(1)N(-1)18O(1) (N)	3268.54	201352	114.294
137	SIL1_HUMAN	SIL1	Nucleotide exchange factor SIL1	52337	461	447	1	609.274	2	1216.53	1216.53	-0.0008	192	202	0	62.84	1.7e-06	K	FNSSSSSLEEK	0.02000000000.0	1	193(NSS)/	193(NSS)/	I	delta:H(1)N(-1)18O(1) (N)	1213.55	200001	56.3145
138	ENPL_HUMAN	HSP90B1	Endoplasmin	92696	803	161	1	488.722	2	975.429	975.422	0.0065	480	486	0	39.09	0.00051	K	YNDTFWK	0.0200000.0	1	481(NDT)/	481(NDT)/	E	delta:H(1)N(-1)18O(1) (N)	972.434	199877	93.3055
139	ENPLL_HUMAN	HSP90B2P	Putative endoplasmin-like protein	46343	399	161	1	488.722	2	975.429	975.422	0.0065	137	143	0	39.09	0.00051	K	YNDTFWK	0.0200000.0	1	138(NDT)/	138(NDT)/	E	delta:H(1)N(-1)18O(1) (N)	972.434	199877	93.3055
140	TGFB1_HUMAN	TGFB1	Transforming growth factor beta-1	44997	390	116	1	465.204	2	928.393	928.393	0.0001	174	180	0	32.09	0.0012	K	YSNNSWR	0.0020000.0	1	176(NNS)/	176(NNS)/	Y	delta:H(1)N(-1)18O(1) (N)	925.404	199356	58.0237
141	ITA4_HUMAN	ITGA4	Integrin alpha-4	116252	1032	396	1	593.33	2	1184.65	1184.64	0.0012	637	646	1	38.23	0.0015	K	IGFLKPHENK	0.0000000020.0	1	645(NKT)/	645(NKT)/	T	delta:H(1)N(-1)18O(1) (N)	1181.66	199247	57.6405
142	MPRI_HUMAN	IGF2R	Cation-independent mannose-6-phosphate receptor	281155	2491	1563	1	547.6	3	1639.78	1639.77	0.0078	1755	1767	0	44.5	0.00039	K	HFNYTSLIAFHCK	0.0020000000000.0	1	1757(NYT)/	1757(NYT)/	R	delta:H(1)N(-1)18O(1) (N)	1636.78	198658	104.334
143	LICH_HUMAN	LIPA	Lysosomal acid lipase/cholesteryl ester hydrolase	45789	399	2100	1	679.979	3	2036.91	2036.92	-0.0014	316	331	0	28.72	0.0077	K	NYFHYNQSYPPTYNVK	0.0000020000000000.0	1	321(NQS)/	321(NQS)/	D	delta:H(1)N(-1)18O(1) (N)	2033.93	197891	92.3747
144	BGLR_HUMAN	GUSB	Beta-glucuronidase	75027	651	1126	1	744.888	2	1487.76	1487.76	-0.0009	629	641	1	41.08	0.00097	K	IANETRYPHSVAK	0.0020000000000.0	1	631(NET)/	631(NET)/	S	delta:H(1)N(-1)18O(1) (N)	1484.77	196815	51.7341
145	H6ST1_HUMAN	HS6ST1	Heparan-sulfate 6-O-sulfotransferase 1	48879	411	1279	1	521.597	3	1561.77	1561.76	0.0082	312	323	0	36.27	0.0033	K	FIRPFMQYNSTR	0.000000002000.0	1	320(NST)/	320(NST)/	A	delta:H(1)N(-1)18O(1) (N)	1558.77	195329	93.3313
146	GNS_HUMAN	GNS	N-acetylglucosamine-6-sulfatase	62840	552	105	1	454.23	2	906.445	906.444	0.0008	402	409	0	48.96	0.00014	R	GASNLTWR	0.00020000.0	1	405(NLT)/	405(NLT)/	S	delta:H(1)N(-1)18O(1) (N)	903.456	194427	74.2706
147	ATRN_HUMAN	ATRN	Attractin	163450	1429	670	1	661.326	2	1320.64	1320.64	-0.003	411	422	0	81.16	7.5e-08	K	IDSTGNVTNELR	0.000002000000.0	1	416(NVT)/	416(NVT)/	V	delta:H(1)N(-1)18O(1) (N)	1317.65	191245	77.1812
148	CBPD_HUMAN	CPD	Carboxypeptidase D	153919	1380	854	1	461.902	3	1382.68	1382.68	0	515	525	1	41.89	0.00071	R	RFANEYPNITR	0.00000002000.0	1	522(NIT)/	522(NIT)/	L	delta:H(1)N(-1)18O(1) (N)	1379.69	190537	75.7813
149	P4HA1_HUMAN	P4HA1	Prolyl 4-hydroxylase subunit alpha-1	61296	534	1440	1	800.385	2	1598.76	1598.75	0.0067	105	118	0	88.58	1.3e-08	K	DMSDGFISNLTIQR	0.00000000200000.0	1	113(NLT)/	113(NLT)/	Q	delta:H(1)N(-1)18O(1) (N)	1595.76	189269	119.972
150	HSP13_HUMAN	HSPA13	Heat shock 70 kDa protein 13	51952	471	1320	1	786.42	2	1570.82	1570.82	0.0046	182	196	1	101.59	7.8e-10	K	QRNSTIEAANLAGLK	3.002000000000000.0	1	184(NST)/	184(NST)/	I	Gln->pyro-Glu (N-term Q); delta:H(1)N(-1)18O(1) (N)	1567.83	188813	96.7931
151	UPAR_HUMAN	PLAUR	Urokinase plasminogen activator surface receptor	38607	335	3009	1	675.55	4	2698.17	2698.16	0.0135	168	191	0	21.93	0.026	R	GCGYLPGCPGSNGFHNNDTFHFLK	0.000000000000000020000000.0	1	184(NDT)/	184(NDT)/	C	delta:H(1)N(-1)18O(1) (N)	2695.17	188010	103.916
152	GT251_HUMAN	COLGALT1	Procollagen galactosyltransferase 1	71933	622	3650	1	650.135	5	3245.64	3245.62	0.0162	379	407	1	52.04	7.3e-05	K	AMNTSQVEALGIQMLPGYRDPYHGRPLTK	0.00200000000000000000000000000.0	1	381(NTS)/	381(NTS)/	G	delta:H(1)N(-1)18O(1) (N)	3242.63	187373	115.57
153	CBPD_HUMAN	CPD	Carboxypeptidase D	153919	1380	461	1	614.299	2	1226.58	1226.58	0.0009	516	525	0	68.92	9.6e-07	R	FANEYPNITR	0.0000002000.0	1	522(NIT)/	522(NIT)/	L	delta:H(1)N(-1)18O(1) (N)	1223.59	187060	82.5324
154	SIGL5_HUMAN	SIGLEC5	Sialic acid-binding Ig-like lectin 5	61589	551	506	1	627.299	2	1252.58	1252.58	0.0007	371	382	0	95.93	2.2e-09	K	PLEGNSSQGSFK	0.000020000000.0	1	375(NSS)/	375(NSS)/	V	delta:H(1)N(-1)18O(1) (N)	1249.59	186321	56.5927
155	CBPD_HUMAN	CPD	Carboxypeptidase D	153919	1380	2485	1	779.396	3	2335.17	2335.16	0.0074	967	986	1	47.34	0.00023	R	HIWSLEISNKPNVSEPEEPK	0.00000000000200000000.0	1	978(NVS)/	978(NVS)/	I	delta:H(1)N(-1)18O(1) (N)	2332.17	186208	95.2422
156	CD44_HUMAN	CD44	CD44 antigen	82001	742	1373	1	794.367	2	1586.72	1586.72	-0.0004	55	68	0	44.51	0.00022	K	AFNSTLPTMAQMEK	0.00200000000400.0	1	57(NST)/	57(NST)/	A	Oxidation (M); delta:H(1)N(-1)18O(1) (N)	1583.73	185553	91.9427
157	SORL_HUMAN	SORL1	Sortilin-related receptor	253798	2214	1019	1	476.559	3	1426.65	1426.65	-0.0001	2089	2100	0	28.3	0.0091	K	MGHNYTFTVQAR	0.000200000000.0	1	2092(NYT)/	2092(NYT)/	C	delta:H(1)N(-1)18O(1) (N)	1423.67	183935	77.5767
158	AMPN_HUMAN	ANPEP	Aminopeptidase N	109870	967	1964	1	973.049	2	1944.08	1944.08	0.0023	674	690	0	97.14	8.6e-10	K	VPVTLALNNTLFLIEER	0.00000002000000000.0	1	681(NNT)/	681(NNT)/	Q	delta:H(1)N(-1)18O(1) (N)	1941.09	181875	149.707
159	CYTF_HUMAN	CST7	Cystatin-F	16899	145	1256	1	777.34	2	1552.67	1552.66	0.0082	60	71	0	61.92	2.2e-06	K	FNNCTNDMFLFK	0.002000000000.0	1	62(NCT)/	61(NNC)/62(NCT)/	E	delta:H(1)N(-1)18O(1) (N)	1549.67	181833	114.077
160	DAF_HUMAN	CD55	Complement decay-accelerating factor	42400	381	2606	1	820.689	3	2459.05	2459.04	0.0091	84	103	1	144.14	1.2e-14	K	GSQWSDIEEFCNRSCEVPTR	0.00000000000200000000.0	1	95(NRS)/	95(NRS)/	L	delta:H(1)N(-1)18O(1) (N)	2456.05	181269	102.532
161	TFR1_HUMAN	TFRC	Transferrin receptor protein 1	85274	760	1203	1	514.591	3	1540.75	1540.75	-0.0002	720	732	1	46.97	0.0002	R	KQNNGAFNETLFR	0.0000000200000.0	1	727(NET)/	727(NET)/	N	delta:H(1)N(-1)18O(1) (N)	1537.76	181152	91.8382
162	PCP_HUMAN	PRCP	Lysosomal Pro-X carboxypeptidase	56277	496	3610	1	1069.87	3	3206.59	3206.59	0.0001	315	342	0	58.77	1.7e-05	K	NPNVSDSLLLQNIFQALNVYYNYSGQVK	0.0020000000000000000002000000.0	2	317(NVS)/336(NYS)/	317(NVS)/336(NYS)/	C	2 delta:H(1)N(-1)18O(1) (N)	3200.61	180274	159.481
163	APLP2_HUMAN	APLP2	Amyloid-like protein 2	87927	763	460	1	612.846	2	1223.68	1223.68	0.0006	540	549	1	26.24	0.011	R	RNQSLSLLYK	0.0200000000.0	1	541(NQS)/	541(NQS)/	V	delta:H(1)N(-1)18O(1) (N)	1220.69	178261	83.1224
164	PPT1_HUMAN	PPT1	Palmitoyl-protein thioesterase 1	34627	306	3357	1	754.122	4	3012.46	3012.45	0.0143	192	216	2	66.01	3.4e-06	K	EDVYRNHSIFLADINQERGINESYK	0.0000020000000000000000000.0	1	197(NHS)/	197(NHS)/212(NES)/	K	delta:H(1)N(-1)18O(1) (N)	3009.46	175907	102.053
165	SIGL5_HUMAN	SIGLEC5	Sialic acid-binding Ig-like lectin 5	61589	551	281	1	548.253	2	1094.49	1094.49	-0.0001	100	109	0	50.6	5.6e-05	K	NCSLSIGDAR	0.2000000000.0	1	100(NCS)/	100(NCS)/	M	delta:H(1)N(-1)18O(1) (N)	1091.5	175214	72.1927
166	SIG14_HUMAN	SIGLEC14	Sialic acid-binding Ig-like lectin 14	44569	396	281	1	548.253	2	1094.49	1094.49	-0.0001	100	109	0	50.6	5.6e-05	K	NCSLSIGDAR	0.2000000000.0	1	100(NCS)/	100(NCS)/	M	delta:H(1)N(-1)18O(1) (N)	1091.5	175214	72.1927
167	LMF2_HUMAN	LMF2	Lipase maturation factor 2	79933	707	1267	1	779.9	2	1557.78	1557.78	0.0063	614	627	0	62.18	7.7e-06	R	SANSTLAQALHWTR	0.00200000000000.0	1	616(NST)/	616(NST)/	S	delta:H(1)N(-1)18O(1) (N)	1554.79	174339	105.201
168	CHSTB_HUMAN	CHST11	Carbohydrate sulfotransferase 11	42041	352	108	1	456.229	2	910.444	910.443	0.0005	204	210	0	46.21	0.00013	K	YNISFHK	0.0200000.0	1	205(NIS)/	205(NIS)/	R	delta:H(1)N(-1)18O(1) (N)	907.455	174182	72.0519
169	GNS_HUMAN	GNS	N-acetylglucosamine-6-sulfatase	62840	552	3258	1	966.123	3	2895.35	2895.35	0.0005	195	219	0	79.93	1e-07	K	HGENYSVDYLTDVLANVSLDFLDYK	0.0002000000000002000000000.0	2	198(NYS)/210(NVS)/	198(NYS)/210(NVS)/	S	2 delta:H(1)N(-1)18O(1) (N)	2889.37	172557	159.366
170	TOR1B_HUMAN	TOR1B	Torsin-1B	38297	336	2107	1	685.327	3	2052.96	2052.96	-0.0014	53	69	1	38.4	0.0017	R	FAECCREERPLNASALK	0.00000000000200000.0	1	64(NAS)/	64(NAS)/	L	delta:H(1)N(-1)18O(1) (N)	2049.97	170249	75.5687
171	ITA6_HUMAN	ITGA6	Integrin alpha-6	127724	1130	1730	1	881.935	2	1761.86	1761.85	0.0093	993	1006	1	40.6	0.001	R	SRLWNSTFLEEYSK	0.00002000000000.0	1	997(NST)/	997(NST)/	L	delta:H(1)N(-1)18O(1) (N)	1758.86	168522	113.073
172	APMAP_HUMAN	APMAP	Adipocyte plasma membrane-associated protein	46622	416	1843	1	615.3	3	1842.88	1842.87	0.0114	196	211	1	65.95	2.7e-06	K	NMSFVNDLTVTQDGRK	0.2400000000000000.0	1	196(NMS)/	196(NMS)/	I	Oxidation (M); delta:H(1)N(-1)18O(1) (N)	1839.88	167216	93.7199
173	CHPF2_HUMAN	CHPF2	Chondroitin sulfate glucuronyltransferase	86636	772	449	1	609.853	2	1217.69	1217.69	0.0048	111	122	0	76.8	1.6e-07	R	ATLSTLAVAVNR	0.000000000020.0	1	121(NRT)/	121(NRT)/	T	delta:H(1)N(-1)18O(1) (N)	1214.7	166806	95.8202
174	ASAH1_HUMAN	ASAH1	Acid ceramidase	45087	395	3747	1	831.161	4	3320.61	3320.6	0.0172	339	366	2	24.77	0.042	K	MCLNRTSQENISFETMYDVLSTKPVLNK	0.0002000000000000000000000000.0	1	342(NRT)/	342(NRT)/348(NIS)/	L	delta:H(1)N(-1)18O(1) (N)	3317.61	165581	132.23
175	NICA_HUMAN	NCSTN	Nicastrin	79103	709	706	1	669.841	2	1337.67	1337.66	0.007	529	539	0	69.17	1.3e-06	K	ANNSWFQSILR	0.02000000000.0	1	530(NNS)/	530(NNS)/	Q	delta:H(1)N(-1)18O(1) (N)	1334.67	164797	122.982
176	APMAP_HUMAN	APMAP	Adipocyte plasma membrane-associated protein	46622	416	1017	1	713.862	2	1425.71	1425.7	0.0067	157	170	0	66.97	2.4e-06	R	AGPNGTLFVADAYK	0.00020000000000.0	1	160(NGT)/	160(NGT)/	G	delta:H(1)N(-1)18O(1) (N)	1422.71	163593	100.281
177	PPAL_HUMAN	ACP2	Lysosomal acid phosphatase	48713	423	889	1	466.554	3	1396.64	1396.64	-0.0001	87	97	0	38.2	0.0011	R	YHGFLNTSYHR	0.00000200000.0	1	92(NTS)/	92(NTS)/	Q	delta:H(1)N(-1)18O(1) (N)	1393.65	163522	75.9664
178	IGSF2_HUMAN	CD101	Immunoglobulin superfamily member 2	116063	1021	2356	1	745.349	3	2233.03	2233.01	0.0109	776	793	0	42.79	0.00052	K	YHCAVEEWLLSTNGTWHK	0.000000000000200000.0	1	788(NGT)/	788(NGT)/	L	delta:H(1)N(-1)18O(1) (N)	2230.03	162859	117.061
179	STIM1_HUMAN	STIM1	Stromal interaction molecule 1	77660	685	1067	1	726.9	2	1451.79	1451.78	0.0069	167	180	0	84.53	2.8e-08	R	LAVTNTTMTGTVLK	0.00002000000000.0	1	171(NTT)/	171(NTT)/	M	delta:H(1)N(-1)18O(1) (N)	1448.79	162825	94.0784
180	TM2D3_HUMAN	TM2D3	TM2 domain-containing protein 3	28070	247	308	1	555.753	2	1109.49	1109.49	0.0001	162	170	0	29.7	0.0056	R	DHVHCLGNR	0.000000020.0	1	169(NRT)/	169(NRT)/	T	delta:H(1)N(-1)18O(1) (N)	1106.5	162022	30.1954
181	CLDN1_HUMAN	CLDND1	Claudin domain-containing protein 1	29268	253	246	1	534.774	2	1067.53	1067.53	0.0048	71	79	0	49.95	8.3e-05	R	YNGTVGLWR	0.020000000.0	1	72(NGT)/	72(NGT)/	R	delta:H(1)N(-1)18O(1) (N)	1064.54	160957	94.3038
182	TLR2_HUMAN	TLR2	Toll-like receptor 2	90920	784	146	1	478.75	2	955.486	955.486	-0.0004	440	447	0	47.71	0.00012	K	YLNLSSTR	0.00200000.0	1	442(NLS)/	442(NLS)/	I	delta:H(1)N(-1)18O(1) (N)	952.498	160106	73.263
183	BST1_HUMAN	BST1	ADP-ribosyl cyclase/cyclic ADP-ribose hydrolase 2	36328	318	2420	1	759.047	3	2274.12	2274.11	0.0102	182	203	0	48.83	0.00019	K	DSSGVIHVMLNGSEPTGAYPIK	0.0000000000200000000000.0	1	192(NGS)/	192(NGS)/	G	delta:H(1)N(-1)18O(1) (N)	2271.12	160002	112.191
184	SSRB_HUMAN	SSR2	Translocon-associated protein subunit beta	20122	183	4241	1	965.986	4	3859.92	3859.92	0.0007	100	137	0	57.92	1.7e-05	K	AGYFNFTSATITYLAQEDGPVVIGSTSAPGQGGILAQR	0.00002000000000000000000000000000000000.0	1	104(NFT)/	104(NFT)/	E	delta:H(1)N(-1)18O(1) (N)	3856.93	159418	151.852
185	PIGN_HUMAN	PIGN	GPI ethanolamine phosphate transferase 1	106312	931	1592	1	829.381	2	1656.75	1656.74	0.0079	118	131	0	46.7	0.00016	K	ENPVEFDSLFNESK	0.00000000002000.0	1	128(NES)/	128(NES)/	Y	delta:H(1)N(-1)18O(1) (N)	1653.75	158547	114.731
186	CD97_HUMAN	CD97	CD97 antigen	94603	835	1575	1	824.436	2	1646.86	1646.85	0.0062	442	456	0	51.97	7.6e-05	R	LSAVNSIFLSHNNTK	0.000000000002000.0	1	453(NNT)/	453(NNT)/	E	delta:H(1)N(-1)18O(1) (N)	1643.86	157686	94.45
187	MA2B2_HUMAN	MAN2B2	Epididymis-specific alpha-mannosidase	114193	1009	1204	1	771.4	2	1540.79	1540.79	-0.0022	741	753	0	60.53	9.7e-06	R	RPYVSYVNNSIAR	0.0000000200000.0	1	748(NNS)/	748(NNS)/	N	delta:H(1)N(-1)18O(1) (N)	1537.8	157500	81.3292
188	TFR1_HUMAN	TFRC	Transferrin receptor protein 1	85274	760	1946	1	970.503	2	1938.99	1938.98	0.0094	242	258	0	37.13	0.0025	K	DFEDLYTPVNGSIVIVR	0.00000000020000000.0	1	251(NGS)/	251(NGS)/	A	delta:H(1)N(-1)18O(1) (N)	1935.99	156976	129.253
189	CC50A_HUMAN	TMEM30A	Cell cycle control protein 50A	41057	361	2197	1	704.334	3	2109.98	2109.97	0.0113	291	307	0	44.36	0.00037	R	YSLNVTYNYPVHYFDGR	0.00020000000000000.0	1	294(NVT)/	294(NVT)/	K	delta:H(1)N(-1)18O(1) (N)	2106.98	154303	112.876
190	IL2RG_HUMAN	IL2RG	Cytokine receptor common subunit gamma	42830	369	2051	1	663.71	3	1988.11	1988.1	0.01	148	164	0	43.19	0.00023	K	LQNLVIPWAPENLTLHK	0.00000000000200000.0	1	159(NLT)/	159(NLT)/	L	delta:H(1)N(-1)18O(1) (N)	1985.11	153796	127.513
191	LAMP2_HUMAN	LAMP2	Lysosome-associated membrane glycoprotein 2	45503	410	1879	1	943.49	2	1884.97	1884.97	-0.0001	88	104	0	41.23	0.00082	K	IAVQFGPGFSWIANFTK	0.00000000000002000.0	1	101(NFT)/	101(NFT)/	A	delta:H(1)N(-1)18O(1) (N)	1881.98	153784	151.57
192	DAF_HUMAN	CD55	Complement decay-accelerating factor	42400	381	1513	1	815.841	2	1629.67	1629.66	0.0061	84	96	0	78.16	2.7e-08	K	GSQWSDIEEFCNR	0.0000000000020.0	1	95(NRS)/	95(NRS)/	S	delta:H(1)N(-1)18O(1) (N)	1626.67	153519	103.336
193	MPRI_HUMAN	IGF2R	Cation-independent mannose-6-phosphate receptor	281155	2491	485	1	622.783	2	1243.55	1243.55	0.0048	427	436	0	30.82	0.0033	R	MSVINFECNK	0.0000000020.0	1	435(NKT)/	435(NKT)/	T	delta:H(1)N(-1)18O(1) (N)	1240.56	153254	93.9501
194	ERO1A_HUMAN	ERO1A	ERO1-like protein alpha	55213	468	1242	1	516.259	3	1545.75	1545.76	-0.0031	276	287	1	44.75	0.00038	K	KWGHNITEFQQR	0.000020000000.0	1	280(NIT)/	280(NIT)/	F	delta:H(1)N(-1)18O(1) (N)	1542.77	152260	77.1547
195	CD166_HUMAN	ALCAM	CD166 antigen	65745	583	2015	1	657.004	3	1967.99	1967.98	0.0094	88	104	1	68.72	1.8e-06	K	DRLNLSENYTLSISNAR	0.00000002000000000.0	1	95(NYT)/	91(NLS)/95(NYT)/	I	delta:H(1)N(-1)18O(1) (N)	1964.99	151711	102.247
196	NAAA_HUMAN	NAAA	N-acylethanolamine-hydrolyzing acid amidase	40212	359	845	1	689.862	2	1377.71	1377.7	0.0066	36	47	0	74.91	4.7e-07	R	FNVSLDSVPELR	0.020000000000.0	1	37(NVS)/	37(NVS)/	W	delta:H(1)N(-1)18O(1) (N)	1374.71	151355	114.103
197	TMED4_HUMAN	TMED4	Transmembrane emp24 domain-containing protein 4	26097	227	2583	1	490.028	5	2445.1	2445.1	-0.0004	100	120	0	42.7	0.00035	R	FTFTSHTPGDHQICLHSNSTR	0.000000000000000002000.0	1	117(NST)/	117(NST)/	M	delta:H(1)N(-1)18O(1) (N)	2442.11	149471	83.1865
198	PPAL_HUMAN	ACP2	Lysosomal acid phosphatase	48713	423	965	1	710.887	2	1419.76	1419.75	0.0067	267	279	0	34.34	0.0033	K	NLTLMATTSQLPK	0.2000000000000.0	1	267(NLT)/	267(NLT)/	L	delta:H(1)N(-1)18O(1) (N)	1416.76	148464	103.976
199	1B57_HUMAN	HLA-B	HLA class I histocompatibility antigen, B-57 alpha chain	40541	362	3592	1	801.134	4	3200.51	3200.49	0.0148	108	135	1	76.18	2.9e-07	R	YYNQSEAGSHIIQVMYGCDVGPDGRLLR	0.0020000000000000000000000000.0	1	110(NQS)/	110(NQS)/	G	delta:H(1)N(-1)18O(1) (N)	3197.5	147868	115.315
200	RNAS2_HUMAN	RNASE2	Non-secretory ribonuclease	18855	161	3529	1	1054.49	3	3160.44	3160.44	-0.0026	66	93	0	34.27	0.0028	K	NQNTFLLTTFANVVNVCGNPNMTCPSNK	0.0000000000000000000020000020.0	2	86(NMT)/92(NKT)/	80(NVC)/86(NMT)/92(NKT)/	T	2 delta:H(1)N(-1)18O(1) (N)	3154.46	147736	145.385
201	TTC17_HUMAN	TTC17	Tetratricopeptide repeat protein 17	130674	1141	1170	1	755.886	2	1509.76	1509.75	0.0078	631	644	0	78.18	1.8e-07	R	AVGNSTFAIACLQR	0.00020000000000.0	1	634(NST)/	634(NST)/	A	delta:H(1)N(-1)18O(1) (N)	1506.76	147092	102.414
202	NICA_HUMAN	NCSTN	Nicastrin	79103	709	2962	1	670.327	4	2677.28	2677.27	0.0131	598	619	1	49.64	0.00012	K	DLYEYSWVQGPLHSNETDRLPR	0.0000000000000020000000.0	1	612(NET)/	612(NET)/	C	delta:H(1)N(-1)18O(1) (N)	2674.28	146138	112.754
203	GALNS_HUMAN	GALNS	N-acetylgalactosamine-6-sulfatase	58445	522	2915	1	880.738	3	2639.19	2639.18	0.01	414	437	0	72.76	3.7e-07	R	QGIDFCPGQNVSGVTTHNLEDHTK	3.000000000200000000000000.0	1	423(NVS)/	423(NVS)/	L	Gln->pyro-Glu (N-term Q); delta:H(1)N(-1)18O(1) (N)	2636.19	145933	102.171
204	P4HA1_HUMAN	P4HA1	Prolyl 4-hydroxylase subunit alpha-1	61296	534	1471	1	808.383	2	1614.75	1614.74	0.0066	105	118	0	84.27	2.7e-08	K	DMSDGFISNLTIQR	0.04000000200000.0	1	113(NLT)/	113(NLT)/	Q	Oxidation (M); delta:H(1)N(-1)18O(1) (N)	1611.76	145854	112.704
205	SE1L1_HUMAN	SEL1L	Protein sel-1 homolog 1	89212	794	2538	1	807.042	3	2418.11	2418.09	0.0119	419	439	0	35.02	0.0026	K	MYSEGSDIVPQSNETALHYFK	0.000000000000200000000.0	1	431(NET)/	431(NET)/	K	delta:H(1)N(-1)18O(1) (N)	2415.11	145094	104.117
206	CHSTC_HUMAN	CHST12	Carbohydrate sulfotransferase 12	48669	414	903	1	701.834	2	1401.65	1401.65	0.0052	130	142	0	23.94	0.034	R	GFCANSSLAFPTK	0.0000200000000.0	1	134(NSS)/	134(NSS)/	E	delta:H(1)N(-1)18O(1) (N)	1398.66	145033	98.4643
207	TLR9_HUMAN	TLR9	Toll-like receptor 9	117439	1032	901	1	700.391	2	1398.77	1398.76	0.0073	235	247	0	80.22	9.1e-08	K	LAPEDLANLTALR	0.0000000200000.0	1	242(NLT)/	242(NLT)/	V	delta:H(1)N(-1)18O(1) (N)	1395.77	144861	117.905
208	LAMP2_HUMAN	LAMP2	Lysosome-associated membrane glycoprotein 2	45503	410	2097	1	677.664	3	2029.97	2029.97	-0.0019	248	266	0	55.95	2.9e-05	K	VASVININPNTTHSTGSCR	0.0000000002000000000.0	1	257(NTT)/	257(NTT)/	S	delta:H(1)N(-1)18O(1) (N)	2026.99	144761	78.523
209	ENPL_HUMAN	HSP90B1	Endoplasmin	92696	803	1182	1	506.905	3	1517.69	1517.69	0.0008	475	486	1	33.47	0.0027	K	IADDKYNDTFWK	0.000000200000.0	1	481(NDT)/	481(NDT)/	E	delta:H(1)N(-1)18O(1) (N)	1514.7	144171	92.6098
210	ITA4_HUMAN	ITGA4	Integrin alpha-4	116252	1032	2142	1	693.706	3	2078.1	2078.1	-0.0044	463	481	0	69.75	1.1e-06	R	TRPVVIVDASLSHPESVNR	0.0000000000000000020.0	1	480(NRT)/	480(NRT)/	T	delta:H(1)N(-1)18O(1) (N)	2075.11	143548	87.4453
211	PERM_HUMAN	MPO	Myeloperoxidase	84784	745	1334	1	788.907	2	1575.8	1575.79	0.0074	355	368	0	92.51	7.6e-09	R	NMSNQLGLLAVNQR	0.24000000000000.0	1	355(NMS)/	355(NMS)/	F	Oxidation (M); delta:H(1)N(-1)18O(1) (N)	1572.8	143076	98.3424
212	IL6RA_HUMAN	IL6R	Interleukin-6 receptor subunit alpha	52199	468	1657	1	563.579	3	1687.71	1687.71	-0.0001	85	98	0	73.48	1.3e-07	R	SVQLHDSGNYSCYR	0.00000000200000.0	1	93(NYS)/	93(NYS)/	A	delta:H(1)N(-1)18O(1) (N)	1684.73	143067	71.6049
213	EDEM1_HUMAN	EDEM1	ER degradation-enhancing alpha-mannosidase-like protein 1	74177	657	2341	1	738.048	3	2211.12	2211.12	0.0065	341	361	0	39.91	0.0015	R	SNDTGLLGNVVNIQTGHWVGK	0.020000000000000000000.0	1	342(NDT)/	342(NDT)/	Q	delta:H(1)N(-1)18O(1) (N)	2208.13	142883	118.257
214	AGAL_HUMAN	GLA	Alpha-galactosidase A	49476	429	134	1	472.747	2	943.479	943.48	-0.0007	186	193	0	32.75	0.0048	K	HMSLALNR	0.00000020.0	1	192(NRT)/	192(NRT)/	T	delta:H(1)N(-1)18O(1) (N)	940.491	142334	65.321
215	CATB_HUMAN	CTSB	Cathepsin B	38766	339	4710	1	893.613	5	4463.03	4463.04	-0.0101	166	206	0	23.94	0.023	K	GLVSGGLYESHVGCRPYSIPPCEHHVNGSRPPCTGEGDTPK	0.00000000000000000000000000200000000000000.0	1	192(NGS)/	192(NGS)/	C	delta:H(1)N(-1)18O(1) (N)	4460.05	141785	88.5884
216	VAS1_HUMAN	ATP6AP1	V-type proton ATPase subunit S1	52164	470	2118	1	1030.52	2	2059.03	2059.03	0.006	248	266	0	74.45	4.7e-07	K	QPVSPVIHPPVSYNDTAPR	3.0000000000000200000.0	1	261(NDT)/	261(NDT)/	I	Gln->pyro-Glu (N-term Q); delta:H(1)N(-1)18O(1) (N)	2056.04	141033	101.469
217	KDEL2_HUMAN	KDELC2	KDEL motif-containing protein 2	58934	507	275	1	545.801	2	1089.59	1089.59	-0.0034	418	426	1	36.22	0.0032	K	RNLSDLLEK	0.020000000.0	1	419(NLS)/	419(NLS)/	V	delta:H(1)N(-1)18O(1) (N)	1086.6	140168	89.8537
218	SAP_HUMAN	PSAP	Prosaposin	59899	524	1620	1	834.913	2	1667.81	1667.8	0.0086	79	92	0	39.12	0.0015	K	DNATEEEILVYLEK	0.02000000000000.0	1	80(NAT)/	80(NAT)/	T	delta:H(1)N(-1)18O(1) (N)	1664.81	140063	135.08
219	GNS_HUMAN	GNS	N-acetylglucosamine-6-sulfatase	62840	552	705	1	669.83	2	1337.65	1337.64	0.0071	181	191	0	44.61	0.00037	K	YYNYTLSINGK	0.00200000000.0	1	183(NYT)/	183(NYT)/	A	delta:H(1)N(-1)18O(1) (N)	1334.65	138358	94.6529
220	CD33_HUMAN	CD33	Myeloid cell surface antigen CD33	40313	364	668	1	440.883	3	1319.63	1319.63	0.0002	110	119	2	36.68	0.0018	R	RRDNGSYFFR	0.0002000000.0	1	113(NGS)/	113(NGS)/	M	delta:H(1)N(-1)18O(1) (N)	1316.64	137638	73.8904
221	RNT2_HUMAN	RNASET2	Ribonuclease T2	30089	256	2013	1	984.958	2	1967.9	1967.89	0.0082	72	87	1	52.28	4.5e-05	K	SEGCNRSWPFNLEEIK	0.0000200000000000.0	1	76(NRS)/	76(NRS)/	D	delta:H(1)N(-1)18O(1) (N)	1964.91	137401	113.666
222	GNS_HUMAN	GNS	N-acetylglucosamine-6-sulfatase	62840	552	2023	1	658.331	3	1971.97	1971.96	0.0096	275	291	1	40.42	0.0013	K	TPMTNSSIQFLDNAFRK	0.00002000000000000.0	1	279(NSS)/	279(NSS)/	R	delta:H(1)N(-1)18O(1) (N)	1968.97	136778	118.066
223	OFUT2_HUMAN	POFUT2	GDP-fucose protein O-fucosyltransferase 2	50229	429	2816	1	641.802	4	2563.18	2563.16	0.0126	255	275	2	31.04	0.0067	R	SRHLNSTDDADRIPFQEDWMK	0.000020000000000000000.0	1	259(NST)/	259(NST)/	M	delta:H(1)N(-1)18O(1) (N)	2560.18	136637	100.937
224	ITAX_HUMAN	ITGAX	Integrin alpha-X	128946	1163	494	1	624.779	2	1247.54	1247.54	-0.0007	937	946	0	52.43	1.9e-05	K	YLNFSESEEK	0.0020000000.0	1	939(NFS)/	939(NFS)/	E	delta:H(1)N(-1)18O(1) (N)	1244.56	136395	81.8405
225	MPRD_HUMAN	M6PR	Cation-dependent mannose-6-phosphate receptor	31487	277	1430	1	799.905	2	1597.8	1597.79	0.0006	80	95	0	33.86	0.0054	R	EAGNHTSGAGLVQINK	0.0002000000000000.0	1	83(NHT)/	83(NHT)/94(NKS)/	S	delta:H(1)N(-1)18O(1) (N)	1594.81	136323	65.8282
226	FUT4_HUMAN	FUT4	Alpha-(1,3)-fucosyltransferase 4	59503	530	63	1	428.697	2	855.379	855.38	-0.0004	215	221	0	41.17	0.00025	R	FNISGCR	0.0200000.0	1	216(NIS)/	216(NIS)/	L	delta:H(1)N(-1)18O(1) (N)	852.391	135434	66.4643
227	CD33_HUMAN	CD33	Myeloid cell surface antigen CD33	40313	364	197	1	504.721	2	1007.43	1007.42	0.0046	112	119	0	45.37	0.00012	R	DNGSYFFR	0.02000000.0	1	113(NGS)/	113(NGS)/	M	delta:H(1)N(-1)18O(1) (N)	1004.44	134845	96.0491
228	NICA_HUMAN	NCSTN	Nicastrin	79103	709	2064	1	499.761	4	1995.02	1995.02	-0.0016	433	451	1	57.65	2.3e-05	R	ARNISGVVLADHSGAFHNK	0.0020000000000000000.0	1	435(NIS)/	435(NIS)/	Y	delta:H(1)N(-1)18O(1) (N)	1992.03	134783	78.4973
229	SORL_HUMAN	SORL1	Sortilin-related receptor	253798	2214	191	1	502.269	2	1002.52	1002.52	-0.0002	1887	1895	0	37.78	0.002	K	SLTTSLHNK	0.000000020.0	1	1894(NKT)/	1894(NKT)/	T	delta:H(1)N(-1)18O(1) (N)	999.535	134257	47.9693
230	ASAH1_HUMAN	ASAH1	Acid ceramidase	45087	395	1101	1	737.345	2	1472.67	1472.68	-0.0024	255	267	0	78.11	7.6e-08	R	TVLENSTSYEEAK	0.0000200000000.0	1	259(NST)/	259(NST)/	N	delta:H(1)N(-1)18O(1) (N)	1469.69	133816	72.7008
231	CEAM6_HUMAN	CEACAM6	Carcinoembryonic antigen-related cell adhesion molecule 6	37457	344	4620	1	1074.02	4	4292.03	4292.02	0.014	207	246	2	63.01	4.7e-06	K	RNDAGSYECEIQNPASANRSDPVTLNVLYGPDGPTISPSK	0.0000000000000000020000000000000000000000.0	1	224(NRS)/	224(NRS)/	A	delta:H(1)N(-1)18O(1) (N)	4289.03	133802	112.459
232	CLN5_HUMAN	CLN5	Ceroid-lipofuscinosis neuronal protein 5	41869	358	203	1	507.243	2	1012.47	1012.47	0.0004	251	258	0	28.3	0.0089	K	NIETNYTR	0.00002000.0	1	255(NYT)/	255(NYT)/	I	delta:H(1)N(-1)18O(1) (N)	1009.48	133800	59.2993
233	SORL_HUMAN	SORL1	Sortilin-related receptor	253798	2214	955	1	472.24	3	1413.7	1413.7	-0.0003	1984	1995	1	25.97	0.026	K	SRNSTVEYTLNK	0.002000000000.0	1	1986(NST)/	1986(NST)/	L	delta:H(1)N(-1)18O(1) (N)	1410.71	133733	59.581
234	SORL_HUMAN	SORL1	Sortilin-related receptor	253798	2214	1852	1	617.646	3	1849.92	1849.91	0.008	1807	1823	0	43.3	0.00071	K	VGNLTAHTSYEISAWAK	0.00200000000000000.0	1	1809(NLT)/	1809(NLT)/	T	delta:H(1)N(-1)18O(1) (N)	1846.92	133319	101.423
235	NOMO1_HUMAN	NOMO1	Nodal modulator 1	135209	1222	343	1	570.294	2	1138.57	1138.58	-0.0013	612	621	0	44.29	0.00036	R	ENVGIYNLSK	0.0000002000.0	1	618(NLS)/	618(NLS)/	G	delta:H(1)N(-1)18O(1) (N)	1135.59	132164	87.9839
236	NOMO2_HUMAN	NOMO2	Nodal modulator 2	140435	1267	343	1	570.294	2	1138.57	1138.58	-0.0013	612	621	0	44.29	0.00036	R	ENVGIYNLSK	0.0000002000.0	1	618(NLS)/	618(NLS)/	G	delta:H(1)N(-1)18O(1) (N)	1135.59	132164	87.9839
237	NOMO3_HUMAN	NOMO3	Nodal modulator 3	135019	1222	343	1	570.294	2	1138.57	1138.58	-0.0013	612	621	0	44.29	0.00036	R	ENVGIYNLSK	0.0000002000.0	1	618(NLS)/	618(NLS)/	G	delta:H(1)N(-1)18O(1) (N)	1135.59	132164	87.9839
238	VAS1_HUMAN	ATP6AP1	V-type proton ATPase subunit S1	52164	470	2140	1	693.024	3	2076.05	2076.05	-0.0026	248	266	0	44.24	0.00048	K	QPVSPVIHPPVSYNDTAPR	0.0000000000000200000.0	1	261(NDT)/	261(NDT)/	I	delta:H(1)N(-1)18O(1) (N)	2073.06	132003	91.1155
239	AAAT_HUMAN	SLC1A5	Neutral amino acid transporter B(0)	57018	541	1752	1	594.279	3	1779.82	1779.82	-0.0004	203	217	1	31.57	0.005	R	SYSTTYEERNITGTR	0.000000000200000.0	1	212(NIT)/	212(NIT)/	V	delta:H(1)N(-1)18O(1) (N)	1776.83	131853	72.6498
240	PPAL_HUMAN	ACP2	Lysosomal acid phosphatase	48713	423	3163	1	705.138	4	2816.52	2816.51	0.013	130	153	1	28.98	0.0058	R	FNPNISWQPIPVHTVPITEDRLLK	0.000200000000000000000000.0	1	133(NIS)/	133(NIS)/	F	delta:H(1)N(-1)18O(1) (N)	2813.52	131784	117.918
241	EF1A1_HUMAN	EEF1A1	Elongation factor 1-alpha 1	50451	462	1802	1	904.478	2	1806.94	1806.93	0.0087	274	290	0	47.5	0.00021	K	PGMVVTFAPVNVTTEVK	0.00400000002000000.0	1	284(NVT)/	284(NVT)/	S	Oxidation (M); delta:H(1)N(-1)18O(1) (N)	1803.94	130941	104.651
242	EF1A3_HUMAN	EEF1A1P5	Putative elongation factor 1-alpha-like 3	50495	462	1802	1	904.478	2	1806.94	1806.93	0.0087	274	290	0	47.5	0.00021	K	PGMVVTFAPVNVTTEVK	0.00400000002000000.0	1	284(NVT)/	284(NVT)/	S	Oxidation (M); delta:H(1)N(-1)18O(1) (N)	1803.94	130941	104.651
243	MPZL1_HUMAN	MPZL1	Myelin protein zero-like protein 1	29235	269	373	1	583.8	2	1165.59	1165.59	-0.0004	45	55	0	42.67	0.00043	K	EIFVANGTQGK	0.00000200000.0	1	50(NGT)/	50(NGT)/	L	delta:H(1)N(-1)18O(1) (N)	1162.6	130144	67.9
244	PLOD3_HUMAN	PLOD3	Procollagen-lysine,2-oxoglutarate 5-dioxygenase 3	85302	738	709	1	671.301	2	1340.59	1340.59	0	542	551	0	27.9	0.0066	K	EQYIHENYSR	0.0000002000.0	1	548(NYS)/	548(NYS)/	A	delta:H(1)N(-1)18O(1) (N)	1337.6	130064	60.5566
245	PO210_HUMAN	NUP210	Nuclear pore membrane glycoprotein 210	205895	1887	1839	1	919.445	2	1836.88	1836.87	0.009	918	934	0	38.75	0.0017	R	EGSGYFFLNTSTADVVK	0.00000000200000000.0	1	926(NTS)/	926(NTS)/	V	delta:H(1)N(-1)18O(1) (N)	1833.88	130003	117.188
246	SCRB2_HUMAN	SCARB2	Lysosome membrane protein 2	54712	478	2092	1	674.979	3	2021.92	2021.91	0.0088	245	262	0	61.92	4.8e-06	K	CNMINGTDGDSFHPLITK	0.000020000000000000.0	1	249(NGT)/	249(NGT)/	D	delta:H(1)N(-1)18O(1) (N)	2018.92	129811	99.3564
247	HSP13_HUMAN	HSPA13	Heat shock 70 kDa protein 13	51952	471	1375	1	794.93	2	1587.85	1587.85	-0.0008	182	196	1	84.66	4.9e-08	K	QRNSTIEAANLAGLK	0.002000000000000.0	1	184(NST)/	184(NST)/	I	delta:H(1)N(-1)18O(1) (N)	1584.86	129782	86.2038
248	BASI_HUMAN	BSG	Basigin	42573	385	156	1	484.224	2	966.432	966.433	-0.0002	265	273	0	53.41	2.7e-05	K	ALMNGSESR	0.000200000.0	1	268(NGS)/	268(NGS)/	F	delta:H(1)N(-1)18O(1) (N)	963.444	127140	48.1865
249	INSR_HUMAN	INSR	Insulin receptor	158912	1382	230	1	526.767	2	1051.52	1051.52	0.0005	915	924	0	49.8	9.2e-05	R	GLSPGNYSVR	0.0000020000.0	1	920(NYS)/	920(NYS)/	I	delta:H(1)N(-1)18O(1) (N)	1048.53	124956	73.5827
250	CL12A_HUMAN	CLEC12A	C-type lectin domain family 12 member A	31255	265	553	1	640.814	2	1279.61	1279.62	-0.0009	159	170	0	50.06	0.00011	K	MACAAQNASLLK	0.000000200000.0	1	165(NAS)/	165(NAS)/	I	delta:H(1)N(-1)18O(1) (N)	1276.63	124194	78.2675
251	CD68_HUMAN	CD68	Macrosialin	37727	354	3770	1	1114.58	3	3340.72	3340.72	-0.0017	266	296	0	58.33	1.1e-05	R	DLQAPLGQSFSCSNSSIILSPAVHLDLLSLR	0.0000000000000200000000000000000.0	1	279(NSS)/	279(NSS)/	L	delta:H(1)N(-1)18O(1) (N)	3337.73	124169	148.909
252	RNAS2_HUMAN	RNASE2	Non-secretory ribonuclease	18855	161	3640	1	808.623	4	3230.46	3230.47	-0.0035	97	124	0	61.13	5.9e-06	K	NCHHSGSQVPLIHCNLTTPSPQNISNCR	0.0000000000000020000000000000.0	1	111(NLT)/	111(NLT)/119(NIS)/	Y	delta:H(1)N(-1)18O(1) (N)	3227.48	123645	89.5047
253	CBPD_HUMAN	CPD	Carboxypeptidase D	153919	1380	2778	1	842.088	3	2523.24	2523.23	0.0096	945	966	0	67.44	2.5e-06	R	GLVMNYPHITNLTNLGQSTEYR	0.0000000000200000000000.0	1	955(NLT)/	955(NLT)/	H	delta:H(1)N(-1)18O(1) (N)	2520.24	123634	117.137
254	4F2_HUMAN	SLC3A2	4F2 cell-surface antigen heavy chain	68180	630	3395	1	1017.86	3	3050.57	3050.57	0.0023	369	396	1	63.19	4.5e-06	K	GFSEDRLLIAGTNSSDLQQILSLLESNK	0.0000000000002000000000000000.0	1	381(NSS)/	381(NSS)/	D	delta:H(1)N(-1)18O(1) (N)	3047.58	122507	154.752
255	PCYOX_HUMAN	PCYOX1	Prenylcysteine oxidase 1	57003	505	1615	1	833.933	2	1665.85	1665.85	0.0063	350	364	0	45.88	0.00033	K	GELNTSIFSSRPIDK	0.000200000000000.0	1	353(NTS)/	353(NTS)/	F	delta:H(1)N(-1)18O(1) (N)	1662.86	122281	98.8337
256	PPIA_HUMAN	PPIA	Peptidyl-prolyl cis-trans isomerase A	18229	165	3138	1	937.445	3	2809.31	2809.3	0.0083	92	118	0	70.33	1.1e-06	K	HTGPGILSMANAGPNTNGSQFFICTAK	0.000000004000000020000000000.0	1	108(NGS)/	108(NGS)/	T	Oxidation (M); delta:H(1)N(-1)18O(1) (N)	2806.32	122198	103.509
257	PIGN_HUMAN	PIGN	GPI ethanolamine phosphate transferase 1	106312	931	126	1	470.736	2	939.457	939.455	0.0028	191	198	0	43.02	0.00032	R	NNQSLFSK	0.02000000.0	1	192(NQS)/	192(NQS)/	I	delta:H(1)N(-1)18O(1) (N)	936.466	120630	63.1224
258	CD44_HUMAN	CD44	CD44 antigen	82001	742	1372	1	794.367	2	1586.72	1586.72	-0.001	55	68	0	33	0.0029	K	AFNSTLPTMAQMEK	0.00200000400000.0	1	57(NST)/	57(NST)/	A	Oxidation (M); delta:H(1)N(-1)18O(1) (N)	1583.73	120569	89.7772
259	CD33_HUMAN	CD33	Myeloid cell surface antigen CD33	40313	364	2056	1	664.005	3	1988.99	1988.98	0.0091	92	109	1	74.08	5.2e-07	R	LLGDPSRNNCSLSIVDAR	0.000000020000000000.0	1	99(NNC)/	99(NNC)/100(NCS)/	R	delta:H(1)N(-1)18O(1) (N)	1986	120463	94.9214
260	AMRP_HUMAN	LRPAP1	Alpha-2-macroglobulin receptor-associated protein	41441	357	4203	1	952.719	4	3806.85	3806.83	0.0201	240	272	2	68.82	1.5e-06	R	RVSHQGYSTEAEFEEPRVIDLWDLAQSANLTDK	0.000000000000000000000000000020000.0	1	268(NLT)/	268(NLT)/	E	delta:H(1)N(-1)18O(1) (N)	3803.84	120394	133.502
261	CAP7_HUMAN	AZU1	Azurocidin	27325	251	3103	1	695.594	4	2778.35	2778.33	0.0143	169	192	0	79.35	1.6e-07	R	FVNVTVTPEDQCRPNNVCTGVLTR	0.002000000000000000000000.0	1	171(NVT)/	171(NVT)/184(NVC)/	R	delta:H(1)N(-1)18O(1) (N)	2775.34	120120	97.6203
262	PERE_HUMAN	EPX	Eosinophil peroxidase	81958	715	1577	1	824.958	2	1647.9	1647.89	0.0064	327	340	1	90.04	8.9e-09	R	NRTNYLGLLAINQR	0.20000000000000.0	1	327(NRT)/	327(NRT)/	F	delta:H(1)N(-1)18O(1) (N)	1644.91	120097	109.162
263	NECT1_HUMAN	NECTIN1	Nectin-1	57465	517	2357	1	746.041	3	2235.1	2235.1	-0.0008	191	210	1	155.1	4.5e-15	K	GEAEYQEIRNPNGTVTVISR	0.00000000000200000000.0	1	202(NGT)/	202(NGT)/	Y	delta:H(1)N(-1)18O(1) (N)	2232.11	120054	87.7846
264	DAF_HUMAN	CD55	Complement decay-accelerating factor	42400	381	3551	1	794.121	4	3172.46	3172.44	0.0123	84	110	2	31.64	0.0057	K	GSQWSDIEEFCNRSCEVPTRLNSASLK	0.000000000002000000000000000.0	1	95(NRS)/	95(NRS)/	Q	delta:H(1)N(-1)18O(1) (N)	3169.46	119900	104.715
265	GRN_HUMAN	GRN	Granulins	68518	593	2943	1	668.001	4	2667.98	2667.98	-0.0028	518	538	1	36.45	0.00023	K	DVECGEGHFCHDNQTCCRDNR	0.000000000000200000000.0	1	530(NQT)/	530(NQT)/	Q	delta:H(1)N(-1)18O(1) (N)	2664.99	119876	54.5912
266	GLCM_HUMAN	GBA	Glucosylceramidase	60134	536	3208	1	950.758	3	2849.25	2849.24	0.0082	171	194	0	22.78	0.025	R	TYTYADTPDDFQLHNFSLPEEDTK	0.000000000000002000000000.0	1	185(NFS)/	185(NFS)/	L	delta:H(1)N(-1)18O(1) (N)	2846.26	119712	115.938
267	ERO1A_HUMAN	ERO1A	ERO1-like protein alpha	55213	468	2991	1	897.435	3	2689.28	2689.28	0.0059	277	299	1	111.12	8.2e-11	K	WGHNITEFQQRFDGILTEGEGPR	0.00020000000000000000000.0	1	280(NIT)/	280(NIT)/	R	delta:H(1)N(-1)18O(1) (N)	2686.29	118932	122.88
268	TM2D1_HUMAN	TM2D1	TM2 domain-containing protein 1	22768	207	441	1	606.329	2	1210.64	1210.64	-0.0003	193	202	1	51.63	5e-05	R	LSITNETFRK	0.0000200000.0	1	197(NET)/	197(NET)/	T	delta:H(1)N(-1)18O(1) (N)	1207.66	118561	79.481
269	EF1A1_HUMAN	EEF1A1	Elongation factor 1-alpha 1	50451	462	2773	1	840.133	3	2517.38	2517.37	0.0131	267	290	1	52.19	2.2e-05	R	VETGVLKPGMVVTFAPVNVTTEVK	0.000000000000000002000000.0	1	284(NVT)/	284(NVT)/	S	delta:H(1)N(-1)18O(1) (N)	2514.38	118248	117.009
270	EF1A3_HUMAN	EEF1A1P5	Putative elongation factor 1-alpha-like 3	50495	462	2773	1	840.133	3	2517.38	2517.37	0.0131	267	290	1	52.19	2.2e-05	R	VETGVLKPGMVVTFAPVNVTTEVK	0.000000000000000002000000.0	1	284(NVT)/	284(NVT)/	S	delta:H(1)N(-1)18O(1) (N)	2514.38	118248	117.009
271	G6PE_HUMAN	H6PD	GDH/6PGL endoplasmic bifunctional protein	89407	791	1653	1	563.278	3	1686.81	1686.81	-0.002	155	169	0	67.08	2.1e-06	R	NINSSCRPGPGAWLR	0.002000000000000.0	1	157(NSS)/	157(NSS)/	V	delta:H(1)N(-1)18O(1) (N)	1683.83	117969	90.2013
272	SEM4A_HUMAN	SEMA4A	Semaphorin-4A	84661	761	958	1	709.819	2	1417.62	1417.62	0.0061	119	129	0	59.04	5.9e-06	K	SNETQCFNFIR	0.02000000000.0	1	120(NET)/	120(NET)/	V	delta:H(1)N(-1)18O(1) (N)	1414.63	117674	99.7507
273	TM9S3_HUMAN	TM9SF3	Transmembrane 9 superfamily member 3	68584	589	384	1	589.316	2	1176.62	1176.61	0.0047	170	180	0	53.3	6.6e-05	R	IVDVNLTSEGK	0.00002000000.0	1	174(NLT)/	174(NLT)/	V	delta:H(1)N(-1)18O(1) (N)	1173.62	116519	78.9673
274	CYTF_HUMAN	CST7	Cystatin-F	16899	145	2391	1	753.354	3	2257.04	2257.04	-0.0023	102	119	1	43.24	0.00041	K	NQHLRLDDCDFQTNHTLK	0.000000000000020000.0	1	115(NHT)/	115(NHT)/	Q	delta:H(1)N(-1)18O(1) (N)	2254.05	115210	80.5499
275	PO210_HUMAN	NUP210	Nuclear pore membrane glycoprotein 210	205895	1887	4019	1	1187.26	3	3558.75	3558.75	-0.0031	380	410	1	53.42	5.4e-05	K	VYVSDNIRIETVLPAEFFEVLSSSQNGSYHR	0.0000000000000000000000000200000.0	1	405(NGS)/	405(NGS)/	I	delta:H(1)N(-1)18O(1) (N)	3555.76	115130	149.756
276	PLXB2_HUMAN	PLXNB2	Plexin-B2	207734	1838	1858	1	618.33	3	1851.97	1851.96	0.0072	728	743	0	36.69	0.0023	K	LSHDANETLPLHLYVK	0.0000020000000000.0	1	733(NET)/	733(NET)/	S	delta:H(1)N(-1)18O(1) (N)	1848.97	114949	99.2285
277	SAP_HUMAN	PSAP	Prosaposin	59899	524	1814	1	605.265	3	1812.77	1812.77	0.0002	93	107	1	37.6	0.00064	K	TCDWLPKPNMSASCK	0.000000002400000.0	1	101(NMS)/	101(NMS)/	E	Oxidation (M); delta:H(1)N(-1)18O(1) (N)	1809.78	114620	82.5448
278	SIG10_HUMAN	SIGLEC10	Sialic acid-binding Ig-like lectin 10	77456	697	112	1	461.239	2	920.463	920.463	-0.0006	99	106	0	37.59	0.0015	K	GNCSLVIR	0.02000000.0	1	100(NCS)/	100(NCS)/	D	delta:H(1)N(-1)18O(1) (N)	917.475	114318	66.2591
279	GGT1_HUMAN	GGT1	Gamma-glutamyltranspeptidase 1	61714	569	1530	1	546.305	3	1635.89	1635.88	0.0103	504	517	0	54.65	2.8e-05	R	LHNQLLPNVTTVER	0.00000002000000.0	1	511(NVT)/	511(NVT)/	N	delta:H(1)N(-1)18O(1) (N)	1632.89	114154	93.2799
280	GGTL1_HUMAN	GGTLC1	Gamma-glutamyltransferase light chain 1	24316	225	1530	1	546.305	3	1635.89	1635.88	0.0103	160	173	0	54.65	2.8e-05	R	LHNQLLPNVTTVER	0.00000002000000.0	1	167(NVT)/	167(NVT)/	N	delta:H(1)N(-1)18O(1) (N)	1632.89	114154	93.2799
281	GGTL2_HUMAN	GGTLC2	Gamma-glutamyltransferase light chain 2	23704	218	1530	1	546.305	3	1635.89	1635.88	0.0103	153	166	0	54.65	2.8e-05	R	LHNQLLPNVTTVER	0.00000002000000.0	1	160(NVT)/	160(NVT)/	N	delta:H(1)N(-1)18O(1) (N)	1632.89	114154	93.2799
282	HYOU1_HUMAN	HYOU1	Hypoxia up-regulated protein 1	111494	999	417	1	598.824	2	1195.63	1195.63	0	510	520	0	70.15	6.7e-07	R	VFGSQNLTTVK	0.00000200000.0	1	515(NLT)/	515(NLT)/	L	delta:H(1)N(-1)18O(1) (N)	1192.65	113930	84.0111
283	TXND5_HUMAN	TXNDC5	Thioredoxin domain-containing protein 5	48283	432	1740	1	590.275	3	1767.8	1767.8	0.0004	376	390	1	45.73	0.00025	K	IAEVDCTAERNICSK	0.000000000020000.0	1	386(NIC)/	386(NIC)/	Y	delta:H(1)N(-1)18O(1) (N)	1764.81	113569	73.3399
284	NICA_HUMAN	NCSTN	Nicastrin	79103	709	3090	1	922.809	3	2765.41	2765.39	0.0159	53	78	0	62.03	7e-06	R	LLNATHQIGCQSSISGDTGVIHVVEK	0.00200000000000000000000000.0	1	55(NAT)/	55(NAT)/	E	delta:H(1)N(-1)18O(1) (N)	2762.4	113421	98.0776
285	PPAL_HUMAN	ACP2	Lysosomal acid phosphatase	48713	423	392	1	592.277	2	1182.54	1182.54	-0.0015	162	170	0	61.5	3.8e-06	R	YEQLQNETR	0.000002000.0	1	167(NET)/	167(NET)/	Q	delta:H(1)N(-1)18O(1) (N)	1179.55	113186	55.4605
286	TFR1_HUMAN	TFRC	Transferrin receptor protein 1	85274	760	2331	1	732.723	3	2195.15	2195.14	0.0107	242	261	1	54.79	3.3e-05	K	DFEDLYTPVNGSIVIVRAGK	0.00000000020000000000.0	1	251(NGS)/	251(NGS)/	I	delta:H(1)N(-1)18O(1) (N)	2192.15	113057	118.704
287	HYOU1_HUMAN	HYOU1	Hypoxia up-regulated protein 1	111494	999	3800	1	1131.19	3	3390.53	3390.54	-0.0034	220	249	0	22.79	0.036	K	DINTTAQNIMFYDMGSGSTVCTIVTYQMVK	0.002000000000000000000000000000.0	1	222(NTT)/	222(NTT)/	T	delta:H(1)N(-1)18O(1) (N)	3387.55	112956	149.694
288	ITAL_HUMAN	ITGAL	Integrin alpha-L	129942	1170	4264	1	972.237	4	3884.92	3884.9	0.0154	49	86	0	33.74	0.0043	R	VLQVGNGVIVGAPGEGNSTGSLYQCQSGTGHCLPVTLR	0.00000000000000002000000000000000000000.0	1	65(NST)/	65(NST)/	G	delta:H(1)N(-1)18O(1) (N)	3881.92	112425	112.984
289	PLBL2_HUMAN	PLBD2	Putative phospholipase B-like 2	65886	589	1188	1	763.35	2	1524.69	1524.68	0.0064	465	477	0	68.96	7.8e-07	R	NQSLVQDMDSMVR	0.2000000000000.0	1	465(NQS)/	465(NQS)/	L	delta:H(1)N(-1)18O(1) (N)	1521.69	111787	115.708
290	SEM7A_HUMAN	SEMA7A	Semaphorin-7A	75860	666	287	1	550.285	2	1098.56	1098.56	0.0005	252	261	0	41.99	0.00056	K	NPEAPLNVSR	0.0000002000.0	1	258(NVS)/	258(NVS)/	V	delta:H(1)N(-1)18O(1) (N)	1095.57	111604	66.9009
291	PRTN3_HUMAN	PRTN3	Myeloblastin	28245	256	4309	1	785.202	5	3920.97	3920.97	0.0024	160	193	0	57.69	1.4e-05	R	VGAHDPPAQVLQELNVTVVTFFCRPHNICTFVPR	0.0000000000000020000000000000000000.0	1	174(NVT)/	174(NVT)/186(NIC)/	R	delta:H(1)N(-1)18O(1) (N)	3917.98	111141	156.829
292	CY24B_HUMAN	CYBB	Cytochrome b-245 heavy chain	66206	570	2499	1	589.81	4	2355.21	2355.21	-0.0006	227	247	1	41.67	0.00066	R	IVRGQTAESLAVHNITVCEQK	0.000000000000020000000.0	1	240(NIT)/	240(NIT)/	I	delta:H(1)N(-1)18O(1) (N)	2352.22	110722	90.5321
293	S39A6_HUMAN	SLC39A6	Zinc transporter ZIP6	85449	755	1444	1	801.884	2	1601.75	1601.76	-0.003	64	77	1	33.9	0.0042	R	YGENNSLSVEGFRK	0.00020000000000.0	1	67(NNS)/	67(NNS)/	L	delta:H(1)N(-1)18O(1) (N)	1598.77	110497	83.5816
294	GRN_HUMAN	GRN	Granulins	68518	593	2429	1	571.709	4	2282.81	2282.81	-0.0028	518	535	0	55.75	2.7e-06	K	DVECGEGHFCHDNQTCCR	0.000000000000200000.0	1	530(NQT)/	530(NQT)/	D	delta:H(1)N(-1)18O(1) (N)	2279.82	109558	56.9425
295	AMPN_HUMAN	ANPEP	Aminopeptidase N	109870	967	4329	1	988.697	4	3950.76	3950.76	0.0008	794	827	1	41.16	0.0003	R	STVYCNAIAQGGEEEWDFAWEQFRNATLVNEADK	0.0000000000000000000000002000000000.0	1	818(NAT)/	818(NAT)/	L	delta:H(1)N(-1)18O(1) (N)	3947.77	109214	150.76
296	I17RA_HUMAN	IL17RA	Interleukin-17 receptor A	97486	866	104	1	453.761	2	905.507	905.507	-0.0002	264	271	0	46.43	0.00019	R	SNVTLTLR	0.02000000.0	1	265(NVT)/	265(NVT)/	N	delta:H(1)N(-1)18O(1) (N)	902.519	108867	77.3727
297	SE1L1_HUMAN	SEL1L	Protein sel-1 homolog 1	89212	794	1089	1	734.346	2	1466.68	1466.68	-0.0009	601	613	0	45.86	0.00019	R	EASIVGENETYPR	0.0000000200000.0	1	608(NET)/	608(NET)/	A	delta:H(1)N(-1)18O(1) (N)	1463.69	108777	77.5127
298	ITAM_HUMAN	ITGAM	Integrin alpha-M	128410	1152	340	1	569.295	2	1136.58	1136.57	0.0043	237	246	0	50.15	0.00012	R	ELFNITNGAR	0.0002000000.0	1	240(NIT)/	240(NIT)/	K	delta:H(1)N(-1)18O(1) (N)	1133.58	108747	96.3629
299	ERAP2_HUMAN	ERAP2	Endoplasmic reticulum aminopeptidase 2	111075	960	2374	1	749.354	3	2245.04	2245.03	0.0086	114	132	1	40.68	0.00078	K	DLEITNATLQSEEDSRYMK	0.0000020000000000000.0	1	119(NAT)/	119(NAT)/	P	delta:H(1)N(-1)18O(1) (N)	2242.04	108710	101.709
300	PERM_HUMAN	MPO	Myeloperoxidase	84784	745	4035	1	1193.23	3	3576.66	3576.67	-0.0057	715	745	2	42.7	0.00052	K	NNIFMSNSYPRDFVNCSTLPALNLASWREAS	0.0000000000000020000000000000000.0	1	729(NCS)/	729(NCS)/	-	delta:H(1)N(-1)18O(1) (N)	3573.68	108620	142.837
301	HPT_HUMAN	HP	Haptoglobin	45861	406	2968	1	671.354	4	2681.39	2681.37	0.0139	179	202	0	46.76	0.0002	K	MVSHHNLTTGATLINEQWLLTTAK	0.000002000000000000000000.0	1	184(NLT)/	184(NLT)/	N	delta:H(1)N(-1)18O(1) (N)	2678.39	108586	115.252
302	HPTR_HUMAN	HPR	Haptoglobin-related protein	39518	348	2968	1	671.354	4	2681.39	2681.37	0.0139	121	144	0	46.76	0.0002	K	MVSHHNLTTGATLINEQWLLTTAK	0.000002000000000000000000.0	1	126(NLT)/	126(NLT)/	N	delta:H(1)N(-1)18O(1) (N)	2678.39	108586	115.252
303	CATC_HUMAN	CTSC	Dipeptidyl peptidase 1	52619	463	4624	1	1075.54	4	4298.14	4298.12	0.0196	271	309	1	32.58	0.0062	R	IRILTNNSQTPILSPQEVVSCSQYAQGCEGGFPYLIAGK	0.000002000000000000000000000000000000000.0	1	276(NNS)/	276(NNS)/	Y	delta:H(1)N(-1)18O(1) (N)	4295.14	108568	135.577
304	MPRD_HUMAN	M6PR	Cation-dependent mannose-6-phosphate receptor	31487	277	214	1	340.215	3	1017.62	1017.62	-0.0001	51	58	2	28.98	0.002	K	RLKPLFNK	0.00000020.0	1	57(NKS)/	57(NKS)/	S	delta:H(1)N(-1)18O(1) (N)	1014.63	108509	59.055
305	DPP2_HUMAN	DPP7	Dipeptidyl peptidase 2	54763	492	4550	1	836.376	5	4176.84	4176.82	0.0181	308	345	1	27.93	0.0064	R	ALAGLVYNASGSEHCYDIYRLYHSCADPTGCGTGPDAR	0.00000002000000000000000000000000000000.0	1	315(NAS)/	315(NAS)/	A	delta:H(1)N(-1)18O(1) (N)	4173.84	108034	112.716
306	CATC_HUMAN	CTSC	Dipeptidyl peptidase 1	52619	463	3607	1	802.365	4	3205.43	3205.43	-0.0007	114	140	1	33.9	0.0026	K	VTTYCNETMTGWVHDVLGRNWACFTGK	0.000002000000000000000000000.0	1	119(NET)/	119(NET)/	K	delta:H(1)N(-1)18O(1) (N)	3202.44	107374	145.652
307	CD33_HUMAN	CD33	Myeloid cell surface antigen CD33	40313	364	505	1	626.297	2	1250.58	1250.58	-0.0019	99	109	0	102.75	4.2e-10	R	NNCSLSIVDAR	0.02000000000.0	1	100(NCS)/	99(NNC)/100(NCS)/	R	delta:H(1)N(-1)18O(1) (N)	1247.59	107051	81.2537
308	QSOX2_HUMAN	QSOX2	Sulfhydryl oxidase 2	78221	698	2571	1	814.383	3	2440.13	2440.11	0.0124	170	190	0	62.2	5.7e-06	R	QTMIDFLQNHTEGSRPPACPR	3.000000002000000000000.0	1	178(NHT)/	178(NHT)/	L	Gln->pyro-Glu (N-term Q); delta:H(1)N(-1)18O(1) (N)	2437.13	106824	114.705
309	SAP_HUMAN	PSAP	Prosaposin	59899	524	3093	1	923.795	3	2768.36	2768.36	0.0065	68	92	1	30.5	0.011	K	DVVTAAGDMLKDNATEEEILVYLEK	0.0000000000002000000000000.0	1	80(NAT)/	80(NAT)/	T	delta:H(1)N(-1)18O(1) (N)	2765.37	106221	150.428
310	CATG_HUMAN	CTSG	Cathepsin G	29161	255	3430	1	771.388	4	3081.52	3081.51	0.0137	56	82	1	35.2	0.0037	R	EDFVLTAAHCWGSNINVTLGAHNIQRR	0.000000000000000200000000000.0	1	71(NVT)/	71(NVT)/	E	delta:H(1)N(-1)18O(1) (N)	3078.52	106160	118.793
311	NICA_HUMAN	NCSTN	Nicastrin	79103	709	1686	1	569.972	3	1706.89	1706.89	-0.0005	415	429	0	29.23	0.015	R	RPNQSQPLPPSSLQR	0.002000000000000.0	1	417(NQS)/	417(NQS)/	F	delta:H(1)N(-1)18O(1) (N)	1703.91	105890	64.8525
312	FCAR_HUMAN	FCAR	Immunoglobulin alpha Fc receptor	32700	287	2339	1	737.661	3	2209.96	2209.95	0.0112	77	94	0	47.1	6.7e-05	K	FWNETDPEFVIDHMDANK	0.002000000000000000.0	1	79(NET)/	79(NET)/	A	delta:H(1)N(-1)18O(1) (N)	2206.96	105625	119.665
313	PO210_HUMAN	NUP210	Nuclear pore membrane glycoprotein 210	205895	1887	1248	1	774.851	2	1547.69	1547.68	0.0068	43	55	0	68.8	6.6e-07	R	VNFTLEASEGCYR	0.0200000000000.0	1	44(NFT)/	44(NFT)/	W	delta:H(1)N(-1)18O(1) (N)	1544.69	105230	98.1397
314	BGAL_HUMAN	GLB1	Beta-galactosidase	76483	677	3371	1	1008.5	3	3022.47	3022.46	0.0135	230	257	1	31.99	0.0084	K	CGALQGLYTTVDFGTGSNITDAFLSQRK	0.0000000000000000020000000000.0	1	247(NIT)/	247(NIT)/	C	delta:H(1)N(-1)18O(1) (N)	3019.47	104790	137.988
315	ENPL_HUMAN	HSP90B1	Endoplasmin	92696	803	540	1	639.819	2	1277.62	1277.62	-0.0008	103	114	0	62	6.5e-06	R	ELISNASDALDK	0.000020000000.0	1	107(NAS)/	107(NAS)/	I	delta:H(1)N(-1)18O(1) (N)	1274.64	104107	89.5687
316	HS90B_HUMAN	HSP90AB1	Heat shock protein HSP 90-beta	83554	724	540	1	639.819	2	1277.62	1277.62	-0.0008	42	53	0	62	6.5e-06	R	ELISNASDALDK	0.000020000000.0	1	46(NAS)/	46(NAS)/	I	delta:H(1)N(-1)18O(1) (N)	1274.64	104107	89.5687
317	SORL_HUMAN	SORL1	Sortilin-related receptor	253798	2214	1052	1	481.891	3	1442.65	1442.65	0.0019	2089	2100	0	36.74	0.0015	K	MGHNYTFTVQAR	0.400200000000.0	1	2092(NYT)/	2092(NYT)/	C	Oxidation (M); delta:H(1)N(-1)18O(1) (N)	1439.66	103473	73.3272
318	MPRI_HUMAN	IGF2R	Cation-independent mannose-6-phosphate receptor	281155	2491	145	1	476.256	2	950.498	950.499	-0.0014	580	587	0	37.73	0.0015	K	TNITLVCK	0.02000000.0	1	581(NIT)/	581(NIT)/	P	delta:H(1)N(-1)18O(1) (N)	947.511	102678	71.002
319	GT251_HUMAN	COLGALT1	Procollagen galactosyltransferase 1	71933	622	2277	1	716.684	3	2147.03	2147.02	0.0092	84	102	0	53.87	4.7e-05	R	TALWVATDHNMDNTSTVLR	0.0000000000002000000.0	1	96(NTS)/	96(NTS)/	E	delta:H(1)N(-1)18O(1) (N)	2144.03	102174	102.183
320	PLOD1_HUMAN	PLOD1	Procollagen-lysine,2-oxoglutarate 5-dioxygenase 1	84068	727	890	1	466.584	3	1396.73	1396.73	-0.0004	193	203	1	34.58	0.0036	K	REQINITLDHR	0.00002000000.0	1	197(NIT)/	197(NIT)/	C	delta:H(1)N(-1)18O(1) (N)	1393.74	101649	72.5606
321	NOTC1_HUMAN	NOTCH1	Neurogenic locus notch homolog protein 1	286350	2555	686	1	664.286	2	1326.56	1326.56	-0.001	1489	1498	0	23.62	0.012	K	NCTQSLQCWK	0.2000000000.0	1	1489(NCT)/	1489(NCT)/	Y	delta:H(1)N(-1)18O(1) (N)	1323.57	101620	80.959
322	PO210_HUMAN	NUP210	Nuclear pore membrane glycoprotein 210	205895	1887	319	1	560.769	2	1119.52	1119.52	0.0006	1438	1447	0	48.01	0.00016	K	GPTNNTCVVR	0.0002000000.0	1	1441(NNT)/	1441(NNT)/1442(NTC)/	T	delta:H(1)N(-1)18O(1) (N)	1116.53	101256	49.2675
323	PLXC1_HUMAN	PLXNC1	Plexin-C1	178424	1568	1710	1	580.297	3	1737.87	1737.86	0.007	706	720	0	42.12	0.00078	K	DVIQVSHVLNDTHMK	0.000000000200000.0	1	715(NDT)/	715(NDT)/	F	delta:H(1)N(-1)18O(1) (N)	1734.87	101211	96.3245
324	ITA4_HUMAN	ITGA4	Integrin alpha-4	116252	1032	4028	1	893.931	4	3571.69	3571.68	0.016	117	147	2	64.38	4.4e-06	K	TCLEERDNQWLGVTLSRQPGENGSIVTCGHR	0.0000000000000000000002000000000.0	1	138(NGS)/	138(NGS)/	W	delta:H(1)N(-1)18O(1) (N)	3568.69	100358	101.798
325	MIA3_HUMAN	MIA3	Melanoma inhibitory activity protein 3	214255	1907	3920	1	871.168	4	3480.64	3480.63	0.0132	572	605	1	52.46	6.2e-05	K	IQQESLGSAPLMGDDHPNASRDSVEGDALVNGAK	0.0000000000000000020000000000000000.0	1	589(NAS)/	589(NAS)/	L	delta:H(1)N(-1)18O(1) (N)	3477.64	99806.9	99.0886
326	CHSTC_HUMAN	CHST12	Carbohydrate sulfotransferase 12	48669	414	905	1	468.577	3	1402.71	1402.71	-0.0003	277	289	0	51.14	9.2e-05	R	LYANHTSLPASAR	0.0002000000000.0	1	280(NHT)/	280(NHT)/	E	delta:H(1)N(-1)18O(1) (N)	1399.72	99421.6	65.0446
327	AMPN_HUMAN	ANPEP	Aminopeptidase N	109870	967	2269	1	715.033	3	2142.08	2142.06	0.0112	725	741	1	53.23	6e-05	K	QVTPLFIHFRNNTNNWR	3.00000000002000000.0	1	735(NNT)/	735(NNT)/	E	Gln->pyro-Glu (N-term Q); delta:H(1)N(-1)18O(1) (N)	2139.08	98949.8	119.525
328	TIMP1_HUMAN	TIMP1	Metalloproteinase inhibitor 1	23840	207	1725	1	878.447	2	1754.88	1754.87	0.008	46	60	0	69.73	1.4e-06	K	FVGTPEVNQTTLYQR	0.000000020000000.0	1	53(NQT)/	53(NQT)/	Y	delta:H(1)N(-1)18O(1) (N)	1751.88	98909.4	93.6576
329	SUN1_HUMAN	SUN1	SUN domain-containing protein 1	90806	812	328	1	562.801	2	1123.59	1123.59	-0.0001	588	597	0	45.33	0.00027	R	NVTHHVSVTK	0.2000000000.0	1	588(NVT)/	588(NVT)/	Q	delta:H(1)N(-1)18O(1) (N)	1120.6	98760.8	31.0451
330	NEUR1_HUMAN	NEU1	Sialidase-1	45952	415	772	1	453.553	3	1357.64	1357.63	0.0068	348	358	1	24.8	0.025	R	WSFSNGTSWRK	0.00002000000.0	1	352(NGT)/	352(NGT)/	E	delta:H(1)N(-1)18O(1) (N)	1354.64	98304.8	94.0522
331	PGAP3_HUMAN	PGAP3	Post-GPI attachment to proteins factor 3	37192	320	2528	1	799.673	3	2396	2395.98	0.0132	31	50	0	57.83	3.5e-06	R	DCVLQCEEQNCSGGALNHFR	0.00000000020000000000.0	1	40(NCS)/	40(NCS)/	S	delta:H(1)N(-1)18O(1) (N)	2392.99	98279.4	93.2678
332	VNN1_HUMAN	VNN1	Pantetheinase	57716	513	3947	1	876.195	4	3500.75	3500.73	0.0198	299	331	0	29.43	0.012	K	LLLSQLDSHPSHSAVVNWTSYASSIEALSSGNK	0.000000000000000020000000000000000.0	1	315(NWT)/	315(NWT)/	E	delta:H(1)N(-1)18O(1) (N)	3497.74	98082.4	137.484
333	PO210_HUMAN	NUP210	Nuclear pore membrane glycoprotein 210	205895	1887	1874	1	626.295	3	1875.86	1875.87	-0.0031	40	55	1	54.11	3.3e-05	R	ATRVNFTLEASEGCYR	0.0000200000000000.0	1	44(NFT)/	44(NFT)/	W	delta:H(1)N(-1)18O(1) (N)	1872.88	97764	92.439
334	GLCM_HUMAN	GBA	Glucosylceramidase	60134	536	1526	1	545.609	3	1633.81	1633.81	-0.0007	302	316	0	70.31	1.2e-06	R	DLGPTLANSTHHNVR	0.000000020000000.0	1	309(NST)/	309(NST)/	L	delta:H(1)N(-1)18O(1) (N)	1630.82	97734.7	66.439
335	ITA4_HUMAN	ITGA4	Integrin alpha-4	116252	1032	2460	1	577.818	4	2307.24	2307.24	-0.0018	463	483	1	48.38	0.0001	R	TRPVVIVDASLSHPESVNRTK	0.000000000000000002000.0	1	480(NRT)/	480(NRT)/	F	delta:H(1)N(-1)18O(1) (N)	2304.26	97619.5	81.0542
336	SORL_HUMAN	SORL1	Sortilin-related receptor	253798	2214	909	1	469.254	3	1404.74	1404.73	0.007	2002	2013	0	42.14	0.00081	K	YHIIVQLGNMSK	0.000000002000.0	1	2010(NMS)/	2010(NMS)/	D	delta:H(1)N(-1)18O(1) (N)	1401.74	96894.3	97.7829
337	NOMO1_HUMAN	NOMO1	Nodal modulator 1	135209	1222	1665	1	564.961	3	1691.86	1691.86	-0.0019	367	381	0	37.06	0.0027	R	LENITTGTYTIHAQK	0.002000000000000.0	1	369(NIT)/	369(NIT)/	E	delta:H(1)N(-1)18O(1) (N)	1688.87	96785.9	82.7243
338	NOMO2_HUMAN	NOMO2	Nodal modulator 2	140435	1267	1665	1	564.961	3	1691.86	1691.86	-0.0019	367	381	0	37.06	0.0027	R	LENITTGTYTIHAQK	0.002000000000000.0	1	369(NIT)/	369(NIT)/	E	delta:H(1)N(-1)18O(1) (N)	1688.87	96785.9	82.7243
339	NOMO3_HUMAN	NOMO3	Nodal modulator 3	135019	1222	1665	1	564.961	3	1691.86	1691.86	-0.0019	367	381	0	37.06	0.0027	R	LENITTGTYTIHAQK	0.002000000000000.0	1	369(NIT)/	369(NIT)/	E	delta:H(1)N(-1)18O(1) (N)	1688.87	96785.9	82.7243
340	PPT1_HUMAN	PPT1	Palmitoyl-protein thioesterase 1	34627	306	37	1	407.198	2	812.381	812.38	0.0007	210	216	0	30.26	0.0048	R	GINESYK	0.0020000.0	1	212(NES)/	212(NES)/	K	delta:H(1)N(-1)18O(1) (N)	809.392	96543.8	48.5963
341	1A01_HUMAN	HLA-A	HLA class I histocompatibility antigen, A-1 alpha chain	41105	365	3282	1	974.746	3	2921.22	2921.21	0.0039	107	132	0	48.8	2.5e-05	R	GYYNQSEDGSHTIQIMYGCDVGPDGR	0.00020000000000000000000000.0	1	110(NQS)/	110(NQS)/	F	delta:H(1)N(-1)18O(1) (N)	2918.22	96320.6	101.969
342	1A11_HUMAN	HLA-A	HLA class I histocompatibility antigen, A-11 alpha chain	41196	365	3282	1	974.746	3	2921.22	2921.21	0.0039	107	132	0	48.8	2.5e-05	R	GYYNQSEDGSHTIQIMYGCDVGPDGR	0.00020000000000000000000000.0	1	110(NQS)/	110(NQS)/	F	delta:H(1)N(-1)18O(1) (N)	2918.22	96320.6	101.969
343	1A36_HUMAN	HLA-A	HLA class I histocompatibility antigen, A-36 alpha chain	41193	365	3282	1	974.746	3	2921.22	2921.21	0.0039	107	132	0	48.8	2.5e-05	R	GYYNQSEDGSHTIQIMYGCDVGPDGR	0.00020000000000000000000000.0	1	110(NQS)/	110(NQS)/	F	delta:H(1)N(-1)18O(1) (N)	2918.22	96320.6	101.969
344	MPRD_HUMAN	M6PR	Cation-dependent mannose-6-phosphate receptor	31487	277	69	1	431.768	2	861.521	861.521	-0.0004	52	58	1	26.07	0.0057	R	LKPLFNK	0.0000020.0	1	57(NKS)/	57(NKS)/	S	delta:H(1)N(-1)18O(1) (N)	858.533	95652.4	66.4768
345	BGAL_HUMAN	GLB1	Beta-galactosidase	76483	677	406	1	595.34	2	1188.67	1188.66	0.0056	458	468	0	49.5	9.3e-05	R	NNVITLNITGK	0.00000020000.0	1	464(NIT)/	464(NIT)/	A	delta:H(1)N(-1)18O(1) (N)	1185.67	95158.7	97.4282
346	GCNT1_HUMAN	GCNT1	Beta-1,3-galactosyl-O-glycosyl-glycoprotein beta-1,6-N-acetylglucosaminyltransferase	50280	428	1883	1	629.962	3	1886.86	1886.86	0.0081	45	61	0	63.88	3e-06	R	HLELAGENPSSDINCTK	0.00000000000002000.0	1	58(NCT)/	58(NCT)/	V	delta:H(1)N(-1)18O(1) (N)	1883.87	95105.1	78.9411
347	AMPN_HUMAN	ANPEP	Aminopeptidase N	109870	967	2295	1	540.783	4	2159.1	2159.09	0.0106	725	741	1	40.68	0.0011	K	QVTPLFIHFRNNTNNWR	0.00000000002000000.0	1	735(NNT)/	735(NNT)/	E	delta:H(1)N(-1)18O(1) (N)	2156.1	94756.1	104.104
348	TOR4A_HUMAN	TOR4A	Torsin-4A	47341	423	125	1	469.253	2	936.492	936.491	0.0001	310	317	0	62.7	4.9e-06	R	FVLQNASR	0.00002000.0	1	314(NAS)/	314(NAS)/	A	delta:H(1)N(-1)18O(1) (N)	933.503	94649.2	70.8861
349	LAMP1_HUMAN	LAMP1	Lysosome-associated membrane glycoprotein 1	45367	417	1168	1	754.881	2	1507.75	1507.74	0.0071	83	96	0	47.9	0.00023	K	ENTSDPSLVIAFGR	0.02000000000000.0	1	84(NTS)/	84(NTS)/	G	delta:H(1)N(-1)18O(1) (N)	1504.75	94162.8	106.48
350	GOLM1_HUMAN	GOLM1	Golgi membrane protein 1	45477	401	567	1	645.35	2	1288.69	1288.69	-0.002	104	115	0	67.21	2.5e-06	K	AVLVNNITTGER	0.000002000000.0	1	109(NIT)/	109(NIT)/	L	delta:H(1)N(-1)18O(1) (N)	1285.7	93555.7	82.7884
351	PLXB2_HUMAN	PLXNB2	Plexin-B2	207734	1838	1184	1	761.913	2	1521.81	1521.8	0.0069	1000	1013	0	82.7	5.7e-08	R	SINVTGQGFSLIQR	0.00200000000000.0	1	1002(NVT)/	1002(NVT)/	F	delta:H(1)N(-1)18O(1) (N)	1518.82	93225	106.217
352	LCAP_HUMAN	LNPEP	Leucyl-cystinyl aminopeptidase	117787	1025	3790	1	1127.84	3	3380.51	3380.51	-0.0026	522	551	0	47.56	7.6e-05	K	DSLNSSHPISSSVQSSEQIEEMFDSLSYFK	0.000200000000000000000000000000.0	1	525(NSS)/	525(NSS)/	G	delta:H(1)N(-1)18O(1) (N)	3377.52	92614.3	149.682
353	ENPL_HUMAN	HSP90B1	Endoplasmin	92696	803	1125	1	744.879	2	1487.74	1487.74	0.0088	435	448	0	106.61	2.7e-10	K	GVVDSDDLPLNVSR	0.00000000002000.0	1	445(NVS)/	445(NVS)/	E	delta:H(1)N(-1)18O(1) (N)	1484.75	92122.2	99.8241
354	CLP1L_HUMAN	CLPTM1L	Cleft lip and palate transmembrane protein 1-like protein	62531	538	87	1	440.228	2	878.441	878.442	-0.0003	224	230	0	30.98	0.0063	K	DLMVINR	0.0040020.0	1	229(NRS)/	229(NRS)/	S	Oxidation (M); delta:H(1)N(-1)18O(1) (N)	875.453	91952.6	69.8505
355	SORL_HUMAN	SORL1	Sortilin-related receptor	253798	2214	431	1	603.754	2	1205.49	1205.49	-0.0013	1244	1254	0	33.14	0.00078	R	CPNGTCIPSSK	1.00200000000.0	1	1246(NGT)/	1246(NGT)/	H	ammonia-loss (N-term C); delta:H(1)N(-1)18O(1) (N)	1202.51	90889.3	73.0591
356	AGAL_HUMAN	GLA	Alpha-galactosidase A	49476	429	231	1	526.779	2	1051.54	1051.54	0.0009	131	140	0	57.35	1.9e-05	K	LGIYADVGNK	0.0000000020.0	1	139(NKT)/	139(NKT)/	T	delta:H(1)N(-1)18O(1) (N)	1048.56	90738	80.486
357	KDEL2_HUMAN	KDELC2	KDEL motif-containing protein 2	58934	507	2221	1	706.367	3	2116.08	2116.07	0.012	288	307	0	30.08	0.013	R	GVTNDLLSIQGNTGPSWINK	0.00000000000000000020.0	1	306(NKT)/	306(NKT)/	T	delta:H(1)N(-1)18O(1) (N)	2113.08	90089.5	117.515
358	GXLT1_HUMAN	GXYLT1	Glucoside xylosyltransferase 1	51332	440	1175	1	757.36	2	1512.7	1512.7	0.006	268	281	0	85.48	2.1e-08	K	TGVNSGVMLMNMTR	0.00000000002000.0	1	278(NMT)/	278(NMT)/	M	delta:H(1)N(-1)18O(1) (N)	1509.71	89990.9	104.143
359	TTYH3_HUMAN	TTYH3	Protein tweety homolog 3	58477	523	3541	1	792.41	4	3165.61	3165.59	0.0169	128	156	1	34.28	0.0033	R	TVAGVQDRVWDTAVGLNHTAEPSLQTLER	0.00000000000000002000000000000.0	1	144(NHT)/	144(NHT)/	Q	delta:H(1)N(-1)18O(1) (N)	3162.61	89762.2	118.04
360	TLR9_HUMAN	TLR9	Toll-like receptor 9	117439	1032	265	1	539.795	2	1077.58	1077.57	0.0052	208	216	0	53.34	5.7e-05	K	YNNLTVVPR	0.002000000.0	1	210(NLT)/	210(NLT)/	N	delta:H(1)N(-1)18O(1) (N)	1074.58	89599.4	78.9284
361	ASAH1_HUMAN	ASAH1	Acid ceramidase	45087	395	3096	1	924.096	3	2769.27	2769.25	0.0114	339	361	1	33.75	0.0037	K	MCLNRTSQENISFETMYDVLSTK	0.00020000000000000000000.0	1	342(NRT)/	342(NRT)/348(NIS)/	P	delta:H(1)N(-1)18O(1) (N)	2766.27	89514.1	133.717
362	CD53_HUMAN	CD53	Leukocyte surface antigen CD53	25009	219	4172	1	1253.89	3	3758.65	3758.63	0.0226	133	166	1	21.81	0.02	K	AAWDSIQSFLQCCGINGTSDWTSGPPASCPSDRK	0.0000000000000002000000000000000000.0	1	148(NGT)/	148(NGT)/	V	delta:H(1)N(-1)18O(1) (N)	3755.64	89440.7	140.211
363	TM2D3_HUMAN	TM2D3	TM2 domain-containing protein 3	28070	247	528	1	423.208	3	1266.6	1266.6	0.0003	152	161	1	47.04	0.00019	R	QRYPANCTVR	0.0000020000.0	1	157(NCT)/	157(NCT)/	D	delta:H(1)N(-1)18O(1) (N)	1263.61	89434.3	47.8828
364	TLR9_HUMAN	TLR9	Toll-like receptor 9	117439	1032	474	1	619.317	2	1236.62	1236.62	-0.0008	63	74	0	50.23	0.0001	R	GNVTSLSLSSNR	0.020000000000.0	1	64(NVT)/	64(NVT)/	I	delta:H(1)N(-1)18O(1) (N)	1233.63	89218.9	75.3894
365	CD48_HUMAN	CD48	CD48 antigen	28121	243	336	1	566.247	2	1130.48	1130.48	0.0005	102	110	0	44.48	0.0001	K	EDNSTYIMR	0.002000000.0	1	104(NST)/	104(NST)/	V	delta:H(1)N(-1)18O(1) (N)	1127.49	89121.6	70.1864
366	FABP5_HUMAN	FABP5	Fatty acid-binding protein, epidermal	15497	135	1671	1	849.402	2	1696.79	1696.78	0.0056	116	129	0	51.64	5.4e-05	K	LVVECVMNNVTCTR	0.00000000200000.0	1	124(NVT)/	124(NVT)/	I	delta:H(1)N(-1)18O(1) (N)	1693.8	89077.6	104.727
367	CATC_HUMAN	CTSC	Dipeptidyl peptidase 1	52619	463	2366	1	748.013	3	2241.02	2241.01	0.0102	114	132	0	52.33	4.3e-05	K	VTTYCNETMTGWVHDVLGR	0.0000020000000000000.0	1	119(NET)/	119(NET)/	N	delta:H(1)N(-1)18O(1) (N)	2238.02	88549	131.521
368	CD59_HUMAN	CD59	CD59 glycoprotein	14795	128	1792	1	902.905	2	1803.8	1803.79	0.0051	40	55	0	59.46	6.2e-06	K	TAVNCSSDFDACLITK	0.0002000000000000.0	1	43(NCS)/	43(NCS)/	A	delta:H(1)N(-1)18O(1) (N)	1800.8	88408.3	98.7058
369	PTPRC_HUMAN	PTPRC	Receptor-type tyrosine-protein phosphatase C	148644	1304	2795	1	846.387	3	2536.14	2536.13	0.0108	480	502	0	31.55	0.0046	K	SAPPSQVWNMTVSMTSDNSMHVK	0.00000000200000000000000.0	1	488(NMT)/	488(NMT)/	C	delta:H(1)N(-1)18O(1) (N)	2533.14	88232.7	113.441
370	HYOU1_HUMAN	HYOU1	Hypoxia up-regulated protein 1	111494	999	1178	1	758.854	2	1515.69	1515.69	-0.0001	926	940	0	103.07	4.9e-10	R	AEPPLNASASDQGEK	0.000002000000000.0	1	931(NAS)/	931(NAS)/	V	delta:H(1)N(-1)18O(1) (N)	1512.71	87790.2	57.8313
371	ELNE_HUMAN	ELANE	Neutrophil elastase	29127	267	2482	1	778.09	3	2331.25	2331.25	0.0028	162	182	1	91.29	5.4e-09	R	NRGIASVLQELNVTVVTSLCR	0.000000000002000000000.0	1	173(NVT)/	173(NVT)/	R	delta:H(1)N(-1)18O(1) (N)	2328.26	87512.4	153.028
372	NICA_HUMAN	NCSTN	Nicastrin	79103	709	1023	1	715.872	2	1429.73	1429.73	-0.0013	262	274	1	74.91	3.3e-07	K	PINTTGTLKPDDR	0.0020000000000.0	1	264(NTT)/	264(NTT)/	V	delta:H(1)N(-1)18O(1) (N)	1426.74	87300	59.8128
373	MPRI_HUMAN	IGF2R	Cation-independent mannose-6-phosphate receptor	281155	2491	3987	1	1177.87	3	3530.6	3530.58	0.0161	724	753	1	30.36	0.0053	R	ATLITFLCDRDAGVGFPEYQEEDNSTYNFR	0.000000000000000000000002000000.0	1	747(NST)/	747(NST)/	W	delta:H(1)N(-1)18O(1) (N)	3527.59	86945.6	136.77
374	VISTA_HUMAN	VSIR	V-type immunoglobulin domain-containing suppressor of T-cell activation	34343	311	2550	1	1216.08	2	2430.15	2430.14	0.0077	35	55	0	29.47	0.014	K	VATPYSLYVCPEGQNVTLTCR	0.000000000000002000000.0	1	49(NVT)/	49(NVT)/	L	delta:H(1)N(-1)18O(1) (N)	2427.16	86888	110.666
375	CD166_HUMAN	ALCAM	CD166 antigen	65745	583	2563	1	811.744	3	2432.21	2432.2	0.0099	473	493	0	52.62	8.1e-05	K	IIISPEENVTLTCTAENQLER	0.000000020000000000000.0	1	480(NVT)/	480(NVT)/	T	delta:H(1)N(-1)18O(1) (N)	2429.21	86714.6	116.218
376	HYOU1_HUMAN	HYOU1	Hypoxia up-regulated protein 1	111494	999	4283	1	781.583	5	3902.88	3902.88	-0.0018	487	520	1	63.73	4.4e-06	R	YSHDFNFHINYGDLGFLGPEDLRVFGSQNLTTVK	0.0000000000000000000000000000200000.0	1	515(NLT)/	515(NLT)/	L	delta:H(1)N(-1)18O(1) (N)	3899.89	86704.6	142.309
377	GLU2B_HUMAN	PRKCSH	Glucosidase 2 subunit beta	60357	528	2178	1	700.652	3	2098.94	2098.94	-0.0024	465	482	1	66.1	1.4e-06	K	YEQGTGCWQGPNRSTTVR	0.000000000002000000.0	1	476(NRS)/	476(NRS)/	L	delta:H(1)N(-1)18O(1) (N)	2095.95	86644.5	71.1427
378	VPP2_HUMAN	ATP6V0A2	V-type proton ATPase 116 kDa subunit a isoform 2	99102	856	456	1	611.316	2	1220.62	1220.61	0.0056	501	510	0	40.43	0.00088	K	MVLWNDSVVR	0.0000200000.0	1	505(NDS)/	505(NDS)/	H	delta:H(1)N(-1)18O(1) (N)	1217.62	86507.8	105.073
379	MEGF8_HUMAN	MEGF8	Multiple epidermal growth factor-like domains protein 8	314021	2845	859	1	695.896	2	1389.78	1389.77	0.0065	1267	1280	0	47.57	0.00011	R	ALLTNVSSVALGSR	0.00002000000000.0	1	1271(NVS)/	1271(NVS)/	R	delta:H(1)N(-1)18O(1) (N)	1386.78	86266	106.391
380	ECE1_HUMAN	ECE1	Endothelin-converting enzyme 1	87906	770	1742	1	591.967	3	1772.88	1772.88	0.0003	162	177	1	53.07	6.2e-05	K	HLLENSTASVSEAERK	0.0000200000000000.0	1	166(NST)/	166(NST)/	A	delta:H(1)N(-1)18O(1) (N)	1769.89	86086.7	66.7352
381	MCEM1_HUMAN	MCEMP1	Mast cell-expressed membrane protein 1	21443	187	1824	1	912.413	2	1822.81	1822.8	0.0074	121	135	0	93.52	4.6e-09	R	ELWNVSNSVQACEER	0.000200000000000.0	1	124(NVS)/	124(NVS)/	Q	delta:H(1)N(-1)18O(1) (N)	1819.82	86084.3	99.9873
382	ARSB_HUMAN	ARSB	Arylsulfatase B	60163	533	2846	1	647.571	4	2586.26	2586.26	-0.001	262	285	1	72	8.5e-07	K	NRHHYAGMVSLMDEAVGNVTAALK	0.000000000000000002000000.0	1	279(NVT)/	279(NVT)/	S	delta:H(1)N(-1)18O(1) (N)	2583.27	85888.4	145.019
383	CD82_HUMAN	CD82	CD82 antigen	30233	267	199	1	505.716	2	1009.42	1009.42	-0.0005	191	199	0	28.53	0.0034	K	GFCEAPGNR	0.000000020.0	1	198(NRT)/	198(NRT)/	T	delta:H(1)N(-1)18O(1) (N)	1006.43	85094.5	53.0364
384	CREG1_HUMAN	CREG1	Protein CREG1	24173	220	360	1	576.77	2	1151.53	1151.53	-0.0005	159	168	0	26.43	0.017	K	VNETEMDIAK	0.0200000000.0	1	160(NET)/	160(NET)/	H	delta:H(1)N(-1)18O(1) (N)	1148.54	84151.7	69.5203
385	ITB1_HUMAN	ITGB1	Integrin beta-1	91664	798	2327	1	731.325	3	2190.95	2190.96	-0.0025	203	220	1	42.58	0.00032	K	LRNPCTSEQNCTSPFSYK	0.000000000200000000.0	1	212(NCT)/	212(NCT)/	N	delta:H(1)N(-1)18O(1) (N)	2187.97	83662.1	81.4321
386	RNAS2_HUMAN	RNASE2	Non-secretory ribonuclease	18855	161	3639	1	808.622	4	3230.46	3230.47	-0.0054	97	124	0	58.79	9.8e-06	K	NCHHSGSQVPLIHCNLTTPSPQNISNCR	0.0000000000000000000000200000.0	1	119(NIS)/	111(NLT)/119(NIS)/	Y	delta:H(1)N(-1)18O(1) (N)	3227.48	83328.4	90.5703
387	CATC_HUMAN	CTSC	Dipeptidyl peptidase 1	52619	463	850	1	691.794	2	1381.57	1381.57	-0.0013	51	62	0	25.83	0.0057	R	DVNCSVMGPQEK	0.002000400000.0	1	53(NCS)/	53(NCS)/	K	Oxidation (M); delta:H(1)N(-1)18O(1) (N)	1378.59	83147.4	53.1389
388	STT3B_HUMAN	STT3B	Dolichyl-diphosphooligosaccharide--protein glycosyltransferase subunit STT3B	94241	826	382	1	588.26	2	1174.51	1174.51	-0.001	637	647	0	43.8	0.00017	K	AMSSNETAAYK	0.00002000000.0	1	641(NET)/	641(NET)/	I	delta:H(1)N(-1)18O(1) (N)	1171.52	82935.3	51.6179
389	MANBA_HUMAN	MANBA	Beta-mannosidase	101800	879	669	1	660.896	2	1319.78	1319.77	0.0071	273	283	1	20.18	0.017	K	RIVELFVNISK	0.00000002000.0	1	280(NIS)/	280(NIS)/	N	delta:H(1)N(-1)18O(1) (N)	1316.78	82886.7	104.958
390	TIMP1_HUMAN	TIMP1	Metalloproteinase inhibitor 1	23840	207	1143	1	745.877	2	1489.74	1489.74	-0.0025	99	111	1	36.12	0.0032	R	SHNRSEEFLIAGK	0.0020000000000.0	1	101(NRS)/	101(NRS)/	L	delta:H(1)N(-1)18O(1) (N)	1486.75	82707.8	71.4507
391	PPAP_HUMAN	ACPP	Prostatic acid phosphatase	44880	386	101	1	452.221	2	902.427	902.427	0.0002	92	98	0	39.9	0.00047	K	FLNESYK	0.0020000.0	1	94(NES)/	94(NES)/	H	delta:H(1)N(-1)18O(1) (N)	899.439	82514.5	68.5547
392	NICA_HUMAN	NCSTN	Nicastrin	79103	709	1990	1	654.341	3	1960	1960	0.0015	387	403	1	50.54	0.00011	K	NESVRNQVEDLLATLEK	0.20000000000000000.0	1	387(NES)/	387(NES)/	S	delta:H(1)N(-1)18O(1) (N)	1957.01	81723.3	146.03
393	ADA17_HUMAN	ADAM17	Disintegrin and metalloproteinase domain-containing protein 17	94957	824	1623	1	556.958	3	1667.85	1667.85	0.0006	96	110	1	52.95	5.5e-05	K	VVVVDGKNESEYTVK	0.000000020000000.0	1	103(NES)/	103(NES)/	W	delta:H(1)N(-1)18O(1) (N)	1664.86	81514.5	73.5704
394	PERM_HUMAN	MPO	Myeloperoxidase	84784	745	2928	1	886.498	3	2656.47	2656.46	0.0124	132	154	1	46.59	6.2e-05	R	SLWRRPFNVTDVLTPAQLNVLSK	0.00000002000000000000000.0	1	139(NVT)/	139(NVT)/	S	delta:H(1)N(-1)18O(1) (N)	2653.47	81218.8	130.377
395	RCN1_HUMAN	RCN1	Reticulocalbin-1	38866	331	4100	1	730.354	5	3646.73	3646.72	0.0159	36	66	1	29.23	0.013	K	ERVVRPDSELGERPPEDNQSFQYDHEAFLGK	0.0000000000000000020000000000000.0	1	53(NQS)/	53(NQS)/	E	delta:H(1)N(-1)18O(1) (N)	3643.73	80364.9	94.717
396	CBPD_HUMAN	CPD	Carboxypeptidase D	153919	1380	1788	1	899.895	2	1797.78	1797.78	-0.0037	1062	1077	0	24.74	0.0099	K	DLDTDFTNNASQPETK	0.0000000020000000.0	1	1070(NAS)/	1070(NAS)/	A	delta:H(1)N(-1)18O(1) (N)	1794.79	79954.4	89.2209
397	F234B_HUMAN	FAM234B	Protein FAM234B	67453	622	333	1	565.275	2	1128.54	1128.54	-0.0011	232	242	0	43.64	0.00031	K	MLSAFNATSGK	0.00000200000.0	1	237(NAT)/	237(NAT)/	A	delta:H(1)N(-1)18O(1) (N)	1125.55	79876.6	80.2433
398	CD166_HUMAN	ALCAM	CD166 antigen	65745	583	2525	1	798.031	3	2391.07	2391.06	0.0126	153	172	1	83.17	3.1e-08	K	KLGDCISEDSYPDGNITWYR	0.00000000000000200000.0	1	167(NIT)/	167(NIT)/	N	delta:H(1)N(-1)18O(1) (N)	2388.07	79679.8	104.398
399	CBPD_HUMAN	CPD	Carboxypeptidase D	153919	1380	2276	1	715.391	3	2143.15	2143.14	0.0115	808	827	0	31.82	0.0057	R	GILNATISVAEINHPVTTYK	0.00020000000000000000.0	1	811(NAT)/	811(NAT)/	T	delta:H(1)N(-1)18O(1) (N)	2140.15	79529.9	114.985
400	ASAH1_HUMAN	ASAH1	Acid ceramidase	45087	395	2487	1	780.408	3	2338.2	2338.19	0.0155	275	296	0	25.63	0.027	K	ILAPAYFILGGNQSGEGCVITR	0.0000000000020000000000.0	1	286(NQS)/	286(NQS)/	D	delta:H(1)N(-1)18O(1) (N)	2335.2	79387.3	134.61
401	CEAM1_HUMAN	CEACAM1	Carcinoembryonic antigen-related cell adhesion molecule 1	57981	526	1104	1	737.902	2	1473.79	1473.79	-0.0024	374	387	0	89.44	1.1e-08	K	LSQGNTTLSINPVK	0.00002000000000.0	1	378(NTT)/	378(NTT)/	R	delta:H(1)N(-1)18O(1) (N)	1470.8	78993.9	87.2441
402	BTD_HUMAN	BTD	Biotinidase	62006	543	2167	1	699.67	3	2095.99	2095.99	-0.0036	340	360	0	23.56	0.048	K	NPVGLIGAENATGETDPSHSK	0.000000000200000000000.0	1	349(NAT)/	349(NAT)/	F	delta:H(1)N(-1)18O(1) (N)	2093	78874.6	84.3126
403	PROF1_HUMAN	PFN1	Profilin-1	15216	140	851	1	691.859	2	1381.7	1381.7	0.0057	92	105	0	26.35	0.027	K	STGGAPTFNVTVTK	0.00000000200000.0	1	100(NVT)/	100(NVT)/	T	delta:H(1)N(-1)18O(1) (N)	1378.71	78700.3	86.3806
404	ELNE_HUMAN	ELANE	Neutrophil elastase	29127	267	2347	1	740.075	3	2217.2	2217.2	0	164	183	1	42.92	0.00032	R	GIASVLQELNVTVVTSLCRR	0.00000000020000000000.0	1	173(NVT)/	173(NVT)/	S	delta:H(1)N(-1)18O(1) (N)	2214.22	78468	156.74
405	ELNE_HUMAN	ELANE	Neutrophil elastase	29127	267	2738	1	830.123	3	2487.35	2487.35	-0.0003	162	183	2	49.82	5.5e-05	R	NRGIASVLQELNVTVVTSLCRR	0.0000000000020000000000.0	1	173(NVT)/	173(NVT)/	S	delta:H(1)N(-1)18O(1) (N)	2484.36	78047.1	149.388
406	TOIP1_HUMAN	TOR1AIP1	Torsin-1A-interacting protein 1	66379	583	144	1	475.738	2	949.462	949.462	0	397	404	0	33.08	0.004	K	HLNSSHPR	0.00200000.0	1	399(NSS)/	399(NSS)/	S	delta:H(1)N(-1)18O(1) (N)	946.473	77997.5	17.1742
407	G3P_HUMAN	GAPDH	Glyceraldehyde-3-phosphate dehydrogenase	36201	335	2477	1	776.068	3	2325.18	2325.17	0.0122	228	248	1	68.57	1.7e-06	K	LTGMAFRVPTANVSVVDLTCR	0.000400000002000000000.0	1	239(NVS)/	239(NVS)/	L	Oxidation (M); delta:H(1)N(-1)18O(1) (N)	2322.18	77952.7	112.643
408	PPIA_HUMAN	PPIA	Peptidyl-prolyl cis-trans isomerase A	18229	165	3118	1	932.114	3	2793.32	2793.31	0.0097	92	118	0	75.4	3.6e-07	K	HTGPGILSMANAGPNTNGSQFFICTAK	0.000000000000000020000000000.0	1	108(NGS)/	108(NGS)/	T	delta:H(1)N(-1)18O(1) (N)	2790.32	77809.3	114.115
409	GLCM_HUMAN	GBA	Glucosylceramidase	60134	536	3327	1	742.391	4	2965.53	2965.53	0.0095	87	113	1	66.3	2.1e-06	R	RMELSMGPIQANHTGTGLLLTLQPEQK	0.000000000002000000000000000.0	1	98(NHT)/	98(NHT)/	F	delta:H(1)N(-1)18O(1) (N)	2962.54	76754.1	116.806
410	IPRI_HUMAN	ITPRIP	Inositol 1,4,5-trisphosphate receptor-interacting protein	62932	547	1741	1	591.964	3	1772.87	1772.87	0.0014	26	40	1	34.64	0.0042	R	ENATVPENEEEIIRK	0.020000000000000.0	1	27(NAT)/	27(NAT)/	M	delta:H(1)N(-1)18O(1) (N)	1769.88	76298	77.7936
411	SORL_HUMAN	SORL1	Sortilin-related receptor	253798	2214	1682	1	853.906	2	1705.8	1705.8	-0.0003	1852	1866	0	62.26	5.3e-06	K	AINQTAVECTWTGPR	0.002000000000000.0	1	1854(NQT)/	1854(NQT)/	N	delta:H(1)N(-1)18O(1) (N)	1702.81	75879.2	92.9722
412	SORL_HUMAN	SORL1	Sortilin-related receptor	253798	2214	154	1	483.725	2	965.435	965.434	0.0006	1730	1738	0	39.64	0.00056	R	GIGNWSDSK	0.000200000.0	1	1733(NWS)/	1733(NWS)/	S	delta:H(1)N(-1)18O(1) (N)	962.446	75758	72.1413
413	SPP2A_HUMAN	SPPL2A	Signal peptide peptidase-like 2A	59017	520	1873	1	623.971	3	1868.89	1868.88	0.0092	144	159	1	27.5	0.018	K	DFRDMNQTLGDNITVK	0.0000020000000000.0	1	149(NQT)/	149(NQT)/155(NIT)/	M	delta:H(1)N(-1)18O(1) (N)	1865.89	75332.4	102.234
414	PECA1_HUMAN	PECAM1	Platelet endothelial cell adhesion molecule	83396	738	1934	1	962.448	2	1922.88	1922.88	0.0066	544	559	0	25.11	0.027	K	PFYQMTSNATQAFWTK	0.0000000200000000.0	1	551(NAT)/	551(NAT)/	Q	delta:H(1)N(-1)18O(1) (N)	1919.89	75271.1	117.732
415	FCGR1_HUMAN	FCGR1A	High affinity immunoglobulin gamma Fc receptor I	43004	374	902	1	701.322	2	1400.63	1400.63	-0.0013	72	84	0	64.04	1.4e-06	R	ITSASVNDSGEYR	0.0000002000000.0	1	78(NDS)/	78(NDS)/	C	delta:H(1)N(-1)18O(1) (N)	1397.64	74253.8	62.7455
416	FCGRB_HUMAN	FCGR1B	High affinity immunoglobulin gamma Fc receptor IB	32497	280	902	1	701.322	2	1400.63	1400.63	-0.0013	72	84	0	64.04	1.4e-06	R	ITSASVNDSGEYR	0.0000002000000.0	1	78(NDS)/	78(NDS)/	C	delta:H(1)N(-1)18O(1) (N)	1397.64	74253.8	62.7455
417	OSTM1_HUMAN	OSTM1	Osteopetrosis-associated transmembrane protein 1	38031	334	2416	1	569.028	4	2272.08	2272.07	0.0117	248	267	1	30.91	0.0095	K	AEPGTHLCIDVEDAMNITRK	0.00000000000000020000.0	1	263(NIT)/	263(NIT)/	L	delta:H(1)N(-1)18O(1) (N)	2269.08	73711.8	105.034
418	STT3B_HUMAN	STT3B	Dolichyl-diphosphooligosaccharide--protein glycosyltransferase subunit STT3B	94241	826	2103	1	1025.95	2	2049.89	2049.9	-0.0018	601	617	0	47.94	7.3e-05	R	VMSWWDYGYQIAGMANR	0.00000000000000020.0	1	616(NRT)/	616(NRT)/	T	delta:H(1)N(-1)18O(1) (N)	2046.91	73274.1	146.555
419	TGFB1_HUMAN	TGFB1	Transforming growth factor beta-1	44997	390	3375	1	1011.55	3	3031.62	3031.62	-0.0021	57	85	1	52.92	2.3e-05	K	LRLASPPSQGEVPPGPLPEAVLALYNSTR	0.00000000000000000000000002000.0	1	82(NST)/	82(NST)/	D	delta:H(1)N(-1)18O(1) (N)	3028.63	72456.4	143.178
420	GNS_HUMAN	GNS	N-acetylglucosamine-6-sulfatase	62840	552	2049	1	663.663	3	1987.97	1987.96	0.0114	275	291	1	25.53	0.037	K	TPMTNSSIQFLDNAFRK	0.00402000000000000.0	1	279(NSS)/	279(NSS)/	R	Oxidation (M); delta:H(1)N(-1)18O(1) (N)	1984.97	71512	110.845
421	SE1L1_HUMAN	SEL1L	Protein sel-1 homolog 1	89212	794	2136	1	1036.54	2	2071.06	2071.05	0.0093	257	277	0	32.86	0.0068	K	GQTALGFLYASGLGVNSSQAK	0.000000000000000200000.0	1	272(NSS)/	272(NSS)/	A	delta:H(1)N(-1)18O(1) (N)	2068.06	71490	123.113
422	TSN3_HUMAN	TSPAN3	Tetraspanin-3	28797	253	459	1	612.273	2	1222.53	1222.53	0.0001	167	176	0	26.86	0.009	K	NQSVPLSCCR	0.2000000000.0	1	167(NQS)/	167(NQS)/	E	delta:H(1)N(-1)18O(1) (N)	1219.54	71321.1	61.236
423	ATF6B_HUMAN	ATF6B	Cyclic AMP-dependent transcription factor ATF-6 beta	77231	703	813	1	454.253	3	1359.74	1359.74	-0.0018	600	611	0	39.06	0.0015	R	DHLLLPAISHNK	0.000000000020.0	1	610(NKT)/	610(NKT)/	T	delta:H(1)N(-1)18O(1) (N)	1356.75	71007.7	83.5304
424	HEXB_HUMAN	HEXB	Beta-hexosaminidase subunit beta	63527	556	4495	1	815.605	5	4072.99	4072.97	0.0222	65	100	1	29.04	0.014	K	MTPNLLHLAPENFYISHSPNSTAGPSCTLLEEAFRR	0.000000000000000000020000000000000000.0	1	84(NST)/	84(NST)/	Y	delta:H(1)N(-1)18O(1) (N)	4069.98	70960.7	135.896
425	PLOD1_HUMAN	PLOD1	Procollagen-lysine,2-oxoglutarate 5-dioxygenase 1	84068	727	252	1	357.178	3	1068.51	1068.51	-0.0001	534	541	0	22.27	0.048	K	YIHQNYTK	0.00002000.0	1	538(NYT)/	538(NYT)/	A	delta:H(1)N(-1)18O(1) (N)	1065.52	70411.3	40.7447
426	AMPN_HUMAN	ANPEP	Aminopeptidase N	109870	967	5833	1	1238.58	5	6187.86	6187.87	-0.0082	725	777	2	31.83	0.0023	K	QVTPLFIHFRNNTNNWREIPENLMDQYSEVNAISTACSNGVPECEEMVSGLFK	0.00000000002000000000000000000000000000000000000000000.0	1	735(NNT)/	735(NNT)/	Q	delta:H(1)N(-1)18O(1) (N)	6184.88	69549.4	148.919
427	PLD4_HUMAN	PLD4	Phospholipase D4	55990	506	1764	1	595.993	3	1784.96	1784.95	0.01	410	425	0	49.23	0.00012	K	VFIVPVGNHSNIPFSR	0.0000000200000000.0	1	417(NHS)/	417(NHS)/	V	delta:H(1)N(-1)18O(1) (N)	1781.96	69070.8	104.894
428	TM9S3_HUMAN	TM9SF3	Transmembrane 9 superfamily member 3	68584	589	2452	1	577.314	4	2305.23	2305.22	0.0101	160	180	2	51.99	5e-05	K	KLEIGFNGNRIVDVNLTSEGK	0.000000000000002000000.0	1	174(NLT)/	174(NLT)/	V	delta:H(1)N(-1)18O(1) (N)	2302.23	69030.8	105.29
429	PTPRC_HUMAN	PTPRC	Receptor-type tyrosine-protein phosphatase C	148644	1304	2806	1	851.72	3	2552.14	2552.12	0.0138	480	502	0	24.54	0.016	K	SAPPSQVWNMTVSMTSDNSMHVK	0.00000000200004000000000.0	1	488(NMT)/	488(NMT)/	C	Oxidation (M); delta:H(1)N(-1)18O(1) (N)	2549.13	68427.9	101.656
430	TGFB1_HUMAN	TGFB1	Transforming growth factor beta-1	44997	390	3086	1	921.821	3	2762.44	2762.44	0.0023	59	85	0	65.19	2.7e-06	R	LASPPSQGEVPPGPLPEAVLALYNSTR	0.000000000000000000000002000.0	1	82(NST)/	82(NST)/	D	delta:H(1)N(-1)18O(1) (N)	2759.45	68383.4	148.178
431	A2GL_HUMAN	LRG1	Leucine-rich alpha-2-glycoprotein	38382	347	190	1	501.216	2	1000.42	1000.42	0.0006	321	328	0	20.68	0.014	K	MFSQNDTR	0.00002000.0	1	325(NDT)/	325(NDT)/	C	delta:H(1)N(-1)18O(1) (N)	997.429	68355.3	51.2582
432	PO210_HUMAN	NUP210	Nuclear pore membrane glycoprotein 210	205895	1887	5573	1	1160.57	5	5797.79	5797.79	-0.0022	787	837	2	46.11	0.00014	R	LDLAAYDQEGRRFDNFSSLSIQWESTRPVLASIEPELPMQLVSQDDESGQK	0.000000000000002000000000000000000000000000000000000.0	1	801(NFS)/	801(NFS)/	K	delta:H(1)N(-1)18O(1) (N)	5794.81	67990.4	148.467
433	BST1_HUMAN	BST1	ADP-ribosyl cyclase/cyclic ADP-ribose hydrolase 2	36328	318	479	1	621.792	2	1241.57	1241.56	0.0066	66	75	0	30.26	0.0054	K	NCTAIWEAFK	0.2000000000.0	1	66(NCT)/	66(NCT)/	V	delta:H(1)N(-1)18O(1) (N)	1238.58	67341.5	117.273
434	MA2B1_HUMAN	MAN2B1	Lysosomal alpha-mannosidase	114357	1011	2949	1	891.047	3	2670.12	2670.11	0.0124	309	330	0	53.6	1.1e-05	R	TNHTVMTMGSDFQYENANMWFK	0.0200000000000000004000.0	1	310(NHT)/	310(NHT)/	N	Oxidation (M); delta:H(1)N(-1)18O(1) (N)	2667.12	67187	117.312
435	MPRI_HUMAN	IGF2R	Cation-independent mannose-6-phosphate receptor	281155	2491	122	1	467.735	2	933.455	933.455	-0.0003	398	404	0	29	0.014	R	YHNQTLR	0.0020000.0	1	400(NQT)/	400(NQT)/	Y	delta:H(1)N(-1)18O(1) (N)	930.467	67113.8	30.3137
436	CBPD_HUMAN	CPD	Carboxypeptidase D	153919	1380	1039	1	718.888	2	1435.76	1435.76	0.0062	860	872	0	54.98	3.6e-05	K	SEGAIQVNFTLVR	0.0000000200000.0	1	867(NFT)/	867(NFT)/	S	delta:H(1)N(-1)18O(1) (N)	1432.77	66931.9	111.11
437	SORL_HUMAN	SORL1	Sortilin-related receptor	253798	2214	3135	1	702.612	4	2806.42	2806.4	0.0136	152	176	2	25.38	0.04	K	LNFGLGNRSEAVIAQFYHSPADNKR	0.0000002000000000000000000.0	1	158(NRS)/	158(NRS)/	Y	delta:H(1)N(-1)18O(1) (N)	2803.42	66884.8	114.833
438	GSLG1_HUMAN	GLG1	Golgi apparatus protein 1	138341	1179	3374	1	758.339	4	3029.33	3029.31	0.0129	574	598	0	34.71	0.0012	R	LCHTHGWNETSEFMPQGAVFSCLYR	0.0000000200000000000000000.0	1	581(NET)/	581(NET)/	H	delta:H(1)N(-1)18O(1) (N)	3026.33	66743.2	118.385
439	CL12A_HUMAN	CLEC12A	C-type lectin domain family 12 member A	31255	265	1134	1	745.401	2	1488.79	1488.78	0.0053	205	217	0	52.75	7.4e-05	R	VDNIINSSAWVIR	0.0000020000000.0	1	210(NSS)/	210(NSS)/	N	delta:H(1)N(-1)18O(1) (N)	1485.79	66668.1	116.87
440	ITAM_HUMAN	ITGAM	Integrin alpha-M	128410	1152	35	1	406.208	2	810.401	810.401	0.0001	689	695	0	31.77	0.0048	R	AVFNETK	0.0002000.0	1	692(NET)/	692(NET)/	N	delta:H(1)N(-1)18O(1) (N)	807.413	66529.6	51.5221
441	KDEL2_HUMAN	KDELC2	KDEL motif-containing protein 2	58934	507	1915	1	953.469	2	1904.92	1904.92	0.0087	49	64	0	40.38	0.0012	R	YFYLQAVNSEGQNLTR	0.0000000000002000.0	1	61(NLT)/	61(NLT)/	S	delta:H(1)N(-1)18O(1) (N)	1901.93	65794.1	106.544
442	ENPL_HUMAN	HSP90B1	Endoplasmin	92696	803	347	1	381.528	3	1141.56	1141.56	0.0001	494	503	0	40.26	0.00072	K	LGVIEDHSNR	0.0000000020.0	1	502(NRT)/	502(NRT)/	T	delta:H(1)N(-1)18O(1) (N)	1138.57	65632.7	53.1781
443	ENPLL_HUMAN	HSP90B2P	Putative endoplasmin-like protein	46343	399	347	1	381.528	3	1141.56	1141.56	0.0001	151	160	0	40.26	0.00072	K	LGVIEDHSNR	0.0000000020.0	1	159(NRT)/	159(NRT)/	T	delta:H(1)N(-1)18O(1) (N)	1138.57	65632.7	53.1781
444	CD69_HUMAN	CD69	Early activation antigen CD69	23058	199	1269	1	780.85	2	1559.69	1559.68	0.0077	160	172	0	29.41	0.0056	K	EFNNWFNVTGSDK	0.0000002000000.0	1	166(NVT)/	166(NVT)/	C	delta:H(1)N(-1)18O(1) (N)	1556.69	64850	114.013
445	MIA3_HUMAN	MIA3	Melanoma inhibitory activity protein 3	214255	1907	365	1	580.805	2	1159.6	1159.6	-0.0009	238	247	1	49.18	0.00013	K	LKVPESENNK	0.0000000020.0	1	246(NKT)/	246(NKT)/	T	delta:H(1)N(-1)18O(1) (N)	1156.61	64199.1	48.5447
446	IDUA_HUMAN	IDUA	Alpha-L-iduronidase	72967	653	1823	1	456.255	4	1820.99	1820.99	-0.0007	369	383	0	62.2	4.7e-06	R	FQVNNTRPPHVQLLR	0.000200000000000.0	1	372(NNT)/	372(NNT)/	K	delta:H(1)N(-1)18O(1) (N)	1818	64163.2	90.5959
447	CREL2_HUMAN	CRELD2	Cysteine-rich with EGF-like domain protein 2	40333	353	4704	1	890.954	5	4449.74	4449.72	0.0174	168	204	1	46.4	2.3e-05	R	CHMGYQGPLCTDCMDGYFSSLRNETHSICTACDESCK	0.0000000000000000000000200000000000000.0	1	190(NET)/	190(NET)/	T	delta:H(1)N(-1)18O(1) (N)	4446.73	63155.3	115.009
448	1B57_HUMAN	HLA-B	HLA class I histocompatibility antigen, B-57 alpha chain	40541	362	3192	1	945.748	3	2834.22	2834.22	0.0067	108	132	0	41.7	0.00023	R	YYNQSEAGSHIIQVMYGCDVGPDGR	0.0020000000000040000000000.0	1	110(NQS)/	110(NQS)/	L	Oxidation (M); delta:H(1)N(-1)18O(1) (N)	2831.23	62924.4	96.3508
449	A1AT_HUMAN	SERPINA1	Alpha-1-antitrypsin	46878	418	1727	1	879.949	2	1757.88	1757.88	0.0072	268	283	0	27.12	0.023	K	YLGNATAIFFLPDEGK	0.0002000000000000.0	1	271(NAT)/	271(NAT)/	L	delta:H(1)N(-1)18O(1) (N)	1754.89	62848.8	134.801
450	S12A6_HUMAN	SLC12A6	Solute carrier family 12 member 6	128618	1150	1821	1	607.291	3	1818.85	1818.84	0.0074	365	380	0	26.01	0.03	K	SSFAPPHFPVCMLGNR	0.0000000000000020.0	1	379(NRT)/	379(NRT)/	T	delta:H(1)N(-1)18O(1) (N)	1815.85	62845.6	111.505
451	LIRA2_HUMAN	LILRA2	Leukocyte immunoglobulin-like receptor subfamily A member 2	53529	483	277	1	547.281	2	1092.55	1092.55	-0.0003	339	347	0	30.12	0.012	K	NVTLLCQSR	0.200000000.0	1	339(NVT)/	339(NVT)/	G	delta:H(1)N(-1)18O(1) (N)	1089.56	62302.6	77.9213
452	CLN5_HUMAN	CLN5	Ceroid-lipofuscinosis neuronal protein 5	41869	358	1846	1	923.411	2	1844.81	1844.8	0.0089	201	215	0	21.14	0.04	K	QDNETGIYYETWNVK	3.002000000000000.0	1	203(NET)/	203(NET)/	A	Gln->pyro-Glu (N-term Q); delta:H(1)N(-1)18O(1) (N)	1841.81	61537.5	113.937
453	SSRA_HUMAN	SSR1	Translocon-associated protein subunit alpha	32215	286	3359	1	1005.84	3	3014.51	3014.51	0.0026	126	150	0	52.27	7.5e-05	R	YPQDYQFYIQNFTALPLNTVVPPQR	0.0000000000200000000000000.0	1	136(NFT)/	136(NFT)/	Q	delta:H(1)N(-1)18O(1) (N)	3011.52	60882	148.039
454	RPN2_HUMAN	RPN2	Dolichyl-diphosphooligosaccharide--protein glycosyltransferase subunit 2	69355	631	3967	1	1173.89	3	3518.64	3518.62	0.0156	77	109	0	31.65	0.0058	R	SNLDPSNVDSLFYAAQASQALSGCEISISNETK	0.000000000000000000000000000002000.0	1	106(NET)/	106(NET)/	D	delta:H(1)N(-1)18O(1) (N)	3515.64	59862.1	141.941
455	ITAM_HUMAN	ITGAM	Integrin alpha-M	128410	1152	471	1	618.281	2	1234.55	1234.55	-0.0021	899	909	0	63.1	2.6e-06	K	ANVTSENNMPR	0.02000000000.0	1	900(NVT)/	900(NVT)/	T	delta:H(1)N(-1)18O(1) (N)	1231.56	59231.2	54.7189
456	CR1_HUMAN	CR1	Complement receptor type 1	230473	2039	440	1	404.517	3	1210.53	1210.53	0.0001	577	586	0	35.2	0.0013	R	INYSCTTGHR	0.0200000000.0	1	578(NYS)/	578(NYS)/	L	delta:H(1)N(-1)18O(1) (N)	1207.54	58975.8	48.0977
457	CR1L_HUMAN	CR1L	Complement component receptor 1-like protein	64497	569	440	1	404.517	3	1210.53	1210.53	0.0001	436	445	0	35.2	0.0013	R	INYSCTTGHR	0.0200000000.0	1	437(NYS)/	437(NYS)/	L	delta:H(1)N(-1)18O(1) (N)	1207.54	58975.8	48.0977
458	ICAM3_HUMAN	ICAM3	Intercellular adhesion molecule 3	60472	547	3742	1	830.643	4	3318.54	3318.53	0.0133	182	211	1	41.78	0.00065	R	DDHGAPFSCRTELDMQPQGLGLFVNTSAPR	0.000000000000000000000000200000.0	1	206(NTS)/	206(NTS)/	Q	delta:H(1)N(-1)18O(1) (N)	3315.54	58905.5	120.291
459	BGLR_HUMAN	GUSB	Beta-glucuronidase	75027	651	537	1	638.343	2	1274.67	1274.67	-0.0005	269	281	0	57.97	1.6e-05	K	VVANGTGTQGQLK	0.0002000000000.0	1	272(NGT)/	272(NGT)/	V	delta:H(1)N(-1)18O(1) (N)	1271.68	58829.3	50.2364
460	EDEM1_HUMAN	EDEM1	ER degradation-enhancing alpha-mannosidase-like protein 1	74177	657	1720	1	583.94	3	1748.8	1748.8	-0.0019	622	636	1	23.06	0.041	K	VINSSSNCNRVPDER	0.002000000000000.0	1	624(NSS)/	624(NSS)/	R	delta:H(1)N(-1)18O(1) (N)	1745.81	58821.1	53.9394
461	TM131_HUMAN	TMEM131	Transmembrane protein 131	205809	1883	383	1	588.78	2	1175.55	1175.55	0.0004	287	296	0	42.29	0.00038	R	EADNHTAFIR	0.0002000000.0	1	290(NHT)/	290(NHT)/	I	delta:H(1)N(-1)18O(1) (N)	1172.56	58787.2	59.9531
462	P2RX4_HUMAN	P2RX4	P2X purinoceptor 4	44139	388	1250	1	517.302	3	1548.88	1548.88	0.0075	203	215	1	39.34	0.00047	K	RNILPNITTTYLK	0.0000020000000.0	1	208(NIT)/	208(NIT)/	S	delta:H(1)N(-1)18O(1) (N)	1545.89	58360.5	104.295
463	BGAL_HUMAN	GLB1	Beta-galactosidase	76483	677	3081	1	919.843	3	2756.51	2756.5	0.0122	443	468	1	20.39	0.029	R	AYVAVDGIPQGVLERNNVITLNITGK	0.00000000000000000000020000.0	1	464(NIT)/	464(NIT)/	A	delta:H(1)N(-1)18O(1) (N)	2753.51	58160.5	124.228
464	CL12A_HUMAN	CLEC12A	C-type lectin domain family 12 member A	31255	265	467	1	616.821	2	1231.63	1231.63	-0.0017	78	87	0	45.66	0.00038	K	LQNISEELQR	0.0020000000.0	1	80(NIS)/	80(NIS)/	N	delta:H(1)N(-1)18O(1) (N)	1228.64	57970.9	83.8581
465	TM2D3_HUMAN	TM2D3	TM2 domain-containing protein 3	28070	247	501	1	625.795	2	1249.58	1249.58	-0.0006	152	161	1	38.65	0.0011	R	QRYPANCTVR	3.0000020000.0	1	157(NCT)/	157(NCT)/	D	Gln->pyro-Glu (N-term Q); delta:H(1)N(-1)18O(1) (N)	1246.59	57598.9	58.8627
466	PERM_HUMAN	MPO	Myeloperoxidase	84784	745	1955	1	972.523	2	1943.03	1943.03	0.0049	352	368	1	57.06	1.9e-05	R	NLRNMSNQLGLLAVNQR	0.00020000000000000.0	1	355(NMS)/	355(NMS)/	F	delta:H(1)N(-1)18O(1) (N)	1940.04	57591.1	107.628
467	ITB2_HUMAN	ITGB2	Integrin beta-2	87976	769	1833	1	916.928	2	1831.84	1831.84	-0.0033	642	658	0	39.86	0.00088	K	NCSAACPGLQLSNNPVK	0.20000000000000000.0	1	642(NCS)/	642(NCS)/	G	delta:H(1)N(-1)18O(1) (N)	1828.86	57039.2	88.7152
468	BGAL_HUMAN	GLB1	Beta-galactosidase	76483	677	3352	1	1002.82	3	3005.43	3005.43	0.0013	230	257	1	34.34	0.0048	K	CGALQGLYTTVDFGTGSNITDAFLSQRK	1.0000000000000000020000000000.0	1	247(NIT)/	247(NIT)/	C	ammonia-loss (N-term C); delta:H(1)N(-1)18O(1) (N)	3002.44	56800.2	149.63
469	CD63_HUMAN	CD63	CD63 antigen	26474	238	1110	1	739.284	2	1476.55	1476.55	-0.0012	145	156	0	20.87	0.0082	K	CCGAANYTDWEK	0.000002000000.0	1	150(NYT)/	150(NYT)/	I	delta:H(1)N(-1)18O(1) (N)	1473.57	56318.4	84.9392
470	DPP2_HUMAN	DPP7	Dipeptidyl peptidase 2	54763	492	2480	1	583.577	4	2330.28	2330.27	0.0096	427	448	1	28.7	0.0076	R	RNLSASVIAVTIQGGAHHLDLR	0.0200000000000000000000.0	1	428(NLS)/	428(NLS)/	A	delta:H(1)N(-1)18O(1) (N)	2327.28	56119.2	110.983
471	CREG1_HUMAN	CREG1	Protein CREG1	24173	220	375	1	584.768	2	1167.52	1167.52	0.0005	159	168	0	34.04	0.0026	K	VNETEMDIAK	0.0200040000.0	1	160(NET)/	160(NET)/	H	Oxidation (M); delta:H(1)N(-1)18O(1) (N)	1164.53	56064.9	51.4064
472	BST2_HUMAN	BST2	Bone marrow stromal antigen 2	20041	180	3273	1	971.11	3	2910.31	2910.31	0.0001	80	106	0	29.13	0.0071	K	GFQDVEAQAATCNHTVMALMASLDAEK	0.000000000000200000000000000.0	1	92(NHT)/	92(NHT)/	A	delta:H(1)N(-1)18O(1) (N)	2907.32	55344.7	146.017
473	PO210_HUMAN	NUP210	Nuclear pore membrane glycoprotein 210	205895	1887	4870	1	939.868	5	4694.3	4694.31	-0.0019	798	838	2	59.74	8.8e-06	R	RFDNFSSLSIQWESTRPVLASIEPELPMQLVSQDDESGQKK	0.00020000000000000000000000000000000000000.0	1	801(NFS)/	801(NFS)/	L	delta:H(1)N(-1)18O(1) (N)	4691.32	55228.5	145.006
474	FCGR1_HUMAN	FCGR1A	High affinity immunoglobulin gamma Fc receptor I	43004	374	3451	1	1034.88	3	3101.61	3101.61	0	187	215	0	24	0.038	K	ELFPAPVLNASVTSPLLEGNLVTLSCETK	0.00000000200000000000000000000.0	1	195(NAS)/	195(NAS)/	L	delta:H(1)N(-1)18O(1) (N)	3098.62	54919.2	150.947
475	PO210_HUMAN	NUP210	Nuclear pore membrane glycoprotein 210	205895	1887	2879	1	871.765	3	2612.27	2612.26	0.0076	388	410	0	28.88	0.017	R	IETVLPAEFFEVLSSSQNGSYHR	0.00000000000000000200000.0	1	405(NGS)/	405(NGS)/	I	delta:H(1)N(-1)18O(1) (N)	2609.28	54881.1	147.36
476	ECE1_HUMAN	ECE1	Endothelin-converting enzyme 1	87906	770	1186	1	508.905	3	1523.69	1523.7	-0.0021	184	195	1	58.66	1e-05	R	ACMNETRIEELR	0.000200000000.0	1	187(NET)/	187(NET)/	A	delta:H(1)N(-1)18O(1) (N)	1520.71	54804.6	82.0758
477	MPRI_HUMAN	IGF2R	Cation-independent mannose-6-phosphate receptor	281155	2491	2337	1	737.342	3	2209	2209	0.0089	107	125	0	28.49	0.013	R	SLLEFNTTVSCDQQGTNHR	0.0000020000000000000.0	1	112(NTT)/	112(NTT)/	V	delta:H(1)N(-1)18O(1) (N)	2206.01	54535.8	96.4148
478	CEAM6_HUMAN	CEACAM6	Carcinoembryonic antigen-related cell adhesion molecule 6	37457	344	3888	1	1156.55	3	3466.64	3466.64	-0.0027	161	190	0	50.12	0.00012	K	DAVAFTCEPEVQNTTYLWWVNGQSLPVSPR	0.000000000000200000000000000000.0	1	173(NTT)/	173(NTT)/	L	delta:H(1)N(-1)18O(1) (N)	3463.65	54492.6	147.258
479	TLR9_HUMAN	TLR9	Toll-like receptor 9	117439	1032	367	1	580.812	2	1159.61	1159.61	0.0003	691	702	0	36.78	0.0025	K	ALTNGSLPAGTR	0.000200000000.0	1	694(NGS)/	694(NGS)/	L	delta:H(1)N(-1)18O(1) (N)	1156.62	53722.3	68.8863
480	CATC_HUMAN	CTSC	Dipeptidyl peptidase 1	52619	463	2387	1	1129.51	2	2257.01	2257	0.0021	114	132	0	60.24	6e-06	K	VTTYCNETMTGWVHDVLGR	0.0000020040000000000.0	1	119(NET)/	119(NET)/	N	Oxidation (M); delta:H(1)N(-1)18O(1) (N)	2254.01	53601.9	109.788
481	ARSB_HUMAN	ARSB	Arylsulfatase B	60163	533	541	1	639.838	2	1277.66	1277.65	0.0072	181	191	0	60.97	9.6e-06	R	CTLIDALNVTR	0.00000002000.0	1	188(NVT)/	188(NVT)/	C	delta:H(1)N(-1)18O(1) (N)	1274.67	53502.8	108.664
482	CD53_HUMAN	CD53	Leukocyte surface antigen CD53	25009	219	4084	1	1211.18	3	3630.53	3630.53	-0.0082	133	165	0	36.94	0.00036	K	AAWDSIQSFLQCCGINGTSDWTSGPPASCPSDR	0.000000000000000200000000000000000.0	1	148(NGT)/	148(NGT)/	K	delta:H(1)N(-1)18O(1) (N)	3627.55	53421.6	145.981
483	CL12A_HUMAN	CLEC12A	C-type lectin domain family 12 member A	31255	265	577	1	648.811	2	1295.61	1295.61	-0.0023	159	170	0	36.99	0.0018	K	MACAAQNASLLK	0.400000200000.0	1	165(NAS)/	165(NAS)/	I	Oxidation (M); delta:H(1)N(-1)18O(1) (N)	1292.62	52644.8	70.9891
484	LCAP_HUMAN	LNPEP	Leucyl-cystinyl aminopeptidase	117787	1025	3031	1	903.089	3	2706.25	2706.24	0.0013	842	865	0	43.84	0.00042	K	LFDDWMASNGTQSLPTDVMTTVFK	0.000000002000000000000000.0	1	850(NGT)/	850(NGT)/	V	delta:H(1)N(-1)18O(1) (N)	2703.26	51687.6	152.005
485	GGT1_HUMAN	GGT1	Gamma-glutamyltranspeptidase 1	61714	569	4614	1	1071.32	4	4281.25	4281.24	0.0047	201	239	2	64.44	1.5e-06	K	VLREGERLTLPQLADTYETLAIEGAQAFYNGSLTAQIVK	0.000000000000000000000000000002000000000.0	1	230(NGS)/	230(NGS)/	D	delta:H(1)N(-1)18O(1) (N)	4278.25	51420.3	158.233
486	PPT1_HUMAN	PPT1	Palmitoyl-protein thioesterase 1	34627	306	129	1	471.245	2	940.475	940.475	-0.0002	210	217	1	40.89	0.00068	R	GINESYKK	0.00200000.0	1	212(NES)/	212(NES)/	N	delta:H(1)N(-1)18O(1) (N)	937.487	51140.1	35.4023
487	A1AT_HUMAN	SERPINA1	Alpha-1-antitrypsin	46878	418	4133	1	924.458	4	3693.8	3693.8	-0.0002	94	125	0	36.73	0.0027	K	ADTHDEILEGLNFNLTEIPEAQIHEGFQELLR	0.00000000000002000000000000000000.0	1	107(NLT)/	107(NLT)/	T	delta:H(1)N(-1)18O(1) (N)	3690.82	51050.9	153.498
488	TOIP2_HUMAN	TOR1AIP2	Torsin-1A-interacting protein 2	51460	470	2095	1	676.356	3	2026.05	2026.04	0.01	284	302	0	61.31	9.8e-06	K	HLNASNPTEPATIIFTAAR	0.0020000000000000000.0	1	286(NAS)/	286(NAS)/	E	delta:H(1)N(-1)18O(1) (N)	2023.05	50136.2	105.418
489	GNS_HUMAN	GNS	N-acetylglucosamine-6-sulfatase	62840	552	334	1	565.308	2	1128.6	1128.6	-0.0005	356	366	1	55.79	2.7e-05	R	GPGIKPNQTSK	0.00000020000.0	1	362(NQT)/	362(NQT)/	M	delta:H(1)N(-1)18O(1) (N)	1125.61	50080.2	30.0499
490	CD97_HUMAN	CD97	CD97 antigen	94603	835	232	1	527.247	2	1052.48	1052.48	-0.0005	371	380	0	58.33	8.4e-06	K	NVTMGQSSAR	0.2000000000.0	1	371(NVT)/	371(NVT)/	M	delta:H(1)N(-1)18O(1) (N)	1049.49	50063.7	44.7845
491	TSN3_HUMAN	TSPAN3	Tetraspanin-3	28797	253	2853	1	866.026	3	2595.06	2595.05	0.0098	144	163	0	26.34	0.0033	R	QLHCCGIHNYSDWENTDWFK	3.00000000200000000000.0	1	152(NYS)/	152(NYS)/	E	Gln->pyro-Glu (N-term Q); delta:H(1)N(-1)18O(1) (N)	2592.06	49708.7	119.18
492	MA2B1_HUMAN	MAN2B1	Lysosomal alpha-mannosidase	114357	1011	2280	1	717.66	3	2149.96	2149.96	-0.0011	820	839	1	46.77	0.00015	K	DDGRGVSEPLMENGSGAWVR	0.00000000004020000000.0	1	832(NGS)/	832(NGS)/	G	Oxidation (M); delta:H(1)N(-1)18O(1) (N)	2146.97	49602.6	92.2724
493	TM245_HUMAN	TMEM245	Transmembrane protein 245	101508	911	176	1	495.771	2	989.528	989.528	-0.0001	550	558	0	38.63	0.0021	K	VNNTAVIEK	0.020000000.0	1	551(NNT)/	551(NNT)/	Q	delta:H(1)N(-1)18O(1) (N)	986.54	48729.1	48.9975
494	APMAP_HUMAN	APMAP	Adipocyte plasma membrane-associated protein	46622	416	1672	1	850.4	2	1698.79	1698.78	0.0083	196	210	0	41.14	0.00073	K	NMSFVNDLTVTQDGR	0.200000000000000.0	1	196(NMS)/	196(NMS)/	K	delta:H(1)N(-1)18O(1) (N)	1695.79	48567.2	111.518
495	S15A4_HUMAN	SLC15A4	Solute carrier family 15 member 4	62735	577	1022	1	715.353	2	1428.69	1428.69	0	138	151	0	37.6	0.0019	R	LLNCTAPGPDAAAR	0.00200000000000.0	1	140(NCT)/	140(NCT)/	C	delta:H(1)N(-1)18O(1) (N)	1425.7	48154.7	72.1038
496	ILRL1_HUMAN	IL1RL1	Interleukin-1 receptor-like 1	64173	556	337	1	566.793	2	1131.57	1131.57	0.0011	97	106	0	24.6	0.048	R	TGYANVTIYK	0.0000200000.0	1	101(NVT)/	101(NVT)/	K	delta:H(1)N(-1)18O(1) (N)	1128.58	48039	84.3381
497	CD47_HUMAN	CD47	Leukocyte surface antigen CD47	35590	323	3512	1	789.634	4	3154.5	3154.49	0.0187	103	130	1	39.65	0.0013	K	SDAVSHTGNYTCEVTELTREGETIIELK	0.0000000020000000000000000000.0	1	111(NYT)/	111(NYT)/	Y	delta:H(1)N(-1)18O(1) (N)	3151.5	47669.7	134.699
498	FCAR_HUMAN	FCAR	Immunoglobulin alpha Fc receptor	32700	287	3874	1	864.176	4	3452.68	3452.66	0.0132	161	192	0	40.88	0.001	K	EGELSLPQHQSGEHPANFSLGPVDLNVSGIYR	0.00000000000000002000000002000000.0	2	177(NFS)/186(NVS)/	177(NFS)/186(NVS)/	C	2 delta:H(1)N(-1)18O(1) (N)	3446.69	47175.6	121.33
499	EDEM3_HUMAN	EDEM3	ER degradation-enhancing alpha-mannosidase-like protein 3	105225	932	5103	1	1216.83	4	4863.29	4863.27	0.0118	510	550	2	26.08	0.017	K	KNTTSEYTELDDSNFDWTCPNTQILFPNDPLYAQSIREPLK	0.02000000000000000000000000000000000000000.0	1	511(NTT)/	511(NTT)/	N	delta:H(1)N(-1)18O(1) (N)	4860.29	47090	137.025
500	HYOU1_HUMAN	HYOU1	Hypoxia up-regulated protein 1	111494	999	140	1	474.748	2	947.481	947.481	0	869	877	0	25.03	0.049	K	NATLAEQAK	0.200000000.0	1	869(NAT)/	869(NAT)/	L	delta:H(1)N(-1)18O(1) (N)	944.493	46762	42.9977
501	IKIP_HUMAN	IKBIP	Inhibitor of nuclear factor kappa-B kinase-interacting protein	39399	350	1916	1	953.999	2	1905.98	1905.98	0.006	140	156	0	26.44	0.028	K	QDILNNSLTTLSQDITK	0.00002000000000000.0	1	144(NNS)/	144(NNS)/	V	delta:H(1)N(-1)18O(1) (N)	1902.99	46180.5	134.636
502	ARSB_HUMAN	ARSB	Arylsulfatase B	60163	533	2324	1	728.345	3	2182.01	2182.01	0.0063	415	434	0	56.52	2.5e-05	K	DDSSLPEYSAFNTSVHAAIR	0.00000000000200000000.0	1	426(NTS)/	426(NTS)/	H	delta:H(1)N(-1)18O(1) (N)	2179.02	45751.1	107.831
503	SIA4A_HUMAN	ST3GAL1	CMP-N-acetylneuraminate-beta-galactosamide-alpha-2,3-sialyltransferase 1	39392	340	2328	1	731.693	3	2192.06	2192.05	0.0103	313	333	0	44.77	0.0004	K	TGVHDADFESNVTATLASINK	0.000000000020000000000.0	1	323(NVT)/	323(NVT)/	I	delta:H(1)N(-1)18O(1) (N)	2189.06	45733.4	120.898
504	ITB1_HUMAN	ITGB1	Integrin beta-1	91664	798	1894	1	633.279	3	1896.82	1896.81	0.0048	658	672	1	32.93	0.0017	K	KDTCTQECSYFNITK	0.000000000002000.0	1	669(NIT)/	669(NIT)/	V	delta:H(1)N(-1)18O(1) (N)	1893.82	45516.9	86.6907
505	AGRG3_HUMAN	ADGRG3	Adhesion G protein-coupled receptor G3	61677	549	3184	1	943.805	3	2828.39	2828.38	0.0178	94	118	0	36.9	0.0029	K	ALVQNLSTNTAEDFYFSLEPSQVPR	0.0000200000000000000000000.0	1	98(NLS)/	98(NLS)/	Q	delta:H(1)N(-1)18O(1) (N)	2825.39	45089	140.995
506	PILRA_HUMAN	PILRA	Paired immunoglobulin-like type 2 receptor alpha	34098	303	475	1	619.822	2	1237.63	1237.62	0.0067	97	106	0	41.9	0.00069	R	LFLNWTEGQK	0.0002000000.0	1	100(NWT)/	100(NWT)/	S	delta:H(1)N(-1)18O(1) (N)	1234.63	44655.1	110.129
507	G3P_HUMAN	GAPDH	Glyceraldehyde-3-phosphate dehydrogenase	36201	335	1912	1	635.342	3	1903	1903	0.0075	235	251	1	41.09	0.00087	R	VPTANVSVVDLTCRLEK	0.00002000000000000.0	1	239(NVS)/	239(NVS)/	P	delta:H(1)N(-1)18O(1) (N)	1900.01	44538.7	105.477
508	CR1_HUMAN	CR1	Complement receptor type 1	230473	2039	3614	1	1070.21	3	3207.6	3207.58	0.0196	238	265	1	27.21	0.024	K	CTPPNVENGILVSDNRSLFSLNEVVEFR	0.0000000000000020000000000000.0	1	252(NRS)/	252(NRS)/	C	delta:H(1)N(-1)18O(1) (N)	3204.59	44295.7	139.539
509	CR1L_HUMAN	CR1L	Complement component receptor 1-like protein	64497	569	3614	1	1070.21	3	3207.6	3207.58	0.0196	230	257	1	27.21	0.024	K	CTPPNVENGILVSDNRSLFSLNEVVEFR	0.0000000000000020000000000000.0	1	244(NRS)/	244(NRS)/	C	delta:H(1)N(-1)18O(1) (N)	3204.59	44295.7	139.539
510	IMPA3_HUMAN	IMPAD1	Inositol monophosphatase 3	38828	359	2360	1	746.73	3	2237.17	2237.16	0.0098	251	272	0	37.49	0.0016	K	QVALQTFGNQTTIIPAGGAGYK	0.0000000020000000000000.0	1	259(NQT)/	259(NQT)/	V	delta:H(1)N(-1)18O(1) (N)	2234.17	43493.2	106.863
511	PO210_HUMAN	NUP210	Nuclear pore membrane glycoprotein 210	205895	1887	2896	1	876.099	3	2625.27	2625.26	0.0142	678	701	0	36.41	0.0031	K	FFQNVTAEDTDSIGLALFAPHSSR	0.000200000000000000000000.0	1	681(NVT)/	681(NVT)/	N	delta:H(1)N(-1)18O(1) (N)	2622.27	42777.6	133.857
512	ITA2B_HUMAN	ITGA2B	Integrin alpha-IIb	114446	1039	1889	1	631.312	3	1890.91	1890.91	0.0069	710	725	1	38.02	0.0018	K	ENETRVVLCELGNPMK	0.0200000000000000.0	1	711(NET)/	711(NET)/	K	delta:H(1)N(-1)18O(1) (N)	1887.92	42534.8	106.166
513	TSP1_HUMAN	THBS1	Thrombospondin-1	133291	1170	824	1	457.237	3	1368.69	1368.69	0.0001	1065	1077	0	42.26	0.00059	K	VVNSTTGPGEHLR	0.0020000000000.0	1	1067(NST)/	1067(NST)/	N	delta:H(1)N(-1)18O(1) (N)	1365.7	42207.6	52.6778
514	CEAM6_HUMAN	CEACAM6	Carcinoembryonic antigen-related cell adhesion molecule 6	37457	344	1721	1	875.983	2	1749.95	1749.94	0.008	191	206	0	39.66	0.0007	R	LQLSNGNMTLTLLSVK	0.0000002400000000.0	1	197(NMT)/	197(NMT)/	R	Oxidation (M); delta:H(1)N(-1)18O(1) (N)	1746.95	42087.1	114.559
515	PLBL2_HUMAN	PLBD2	Putative phospholipase B-like 2	65886	589	1722	1	876.929	2	1751.84	1751.84	0.0072	509	524	0	73.93	4.2e-07	R	SDLNPANGSYPFQALR	0.0000002000000000.0	1	515(NGS)/	515(NGS)/	Q	delta:H(1)N(-1)18O(1) (N)	1748.85	42026.9	107.28
516	PO210_HUMAN	NUP210	Nuclear pore membrane glycoprotein 210	205895	1887	4805	1	1146.56	4	4582.2	4582.21	-0.003	798	837	1	41.42	0.00063	R	RFDNFSSLSIQWESTRPVLASIEPELPMQLVSQDDESGQK	0.0002000000000000000000000004000000000000.0	1	801(NFS)/	801(NFS)/	K	Oxidation (M); delta:H(1)N(-1)18O(1) (N)	4579.22	41929.3	143.862
517	PBIP1_HUMAN	PBXIP1	Pre-B-cell leukemia transcription factor-interacting protein 1	81050	731	2024	1	987.48	2	1972.95	1972.94	0.0079	440	458	0	40.01	0.0011	K	LQGLENWGQDPGVSANASK	0.0000000000000002000.0	1	455(NAS)/	455(NAS)/	A	delta:H(1)N(-1)18O(1) (N)	1969.95	41345.8	99.126
518	MA2B2_HUMAN	MAN2B2	Epididymis-specific alpha-mannosidase	114193	1009	4357	1	1329.67	3	3986	3986	-0.0027	502	538	0	38.55	0.0013	R	VTDEAGHPVPSQIQNSTETPSAYDLLILTTIPGLSYR	0.0000000000000020000000000000000000000.0	1	516(NST)/	516(NST)/	H	delta:H(1)N(-1)18O(1) (N)	3983.02	41189.5	149.745
519	GILT_HUMAN	IFI30	Gamma-interferon-inducible lysosomal thiol reductase	28572	250	2397	1	1130.54	2	2259.06	2259.05	0.0009	57	76	0	30.45	0.0092	K	SNAPLVNVTLYYEALCGGCR	0.00000020000000000000.0	1	63(NVT)/	63(NVT)/	A	delta:H(1)N(-1)18O(1) (N)	2256.07	40191.5	144.585
520	CD97_HUMAN	CD97	CD97 antigen	94603	835	1810	1	907.369	2	1812.72	1812.72	-0.0003	29	43	0	18.65	0.014	R	WCPQNSSCVNATACR	0.000000000200000.0	1	38(NAT)/	33(NSS)/38(NAT)/	C	delta:H(1)N(-1)18O(1) (N)	1809.73	39873.6	73.2117
521	SEM4D_HUMAN	SEMA4D	Semaphorin-4D	97457	862	1167	1	754.401	2	1506.79	1506.78	0.0065	68	81	0	23.77	0.048	R	EAVFAVNALNISEK	0.00000000020000.0	1	77(NIS)/	77(NIS)/	Q	delta:H(1)N(-1)18O(1) (N)	1503.79	39344.8	109.188
522	LCAP_HUMAN	LNPEP	Leucyl-cystinyl aminopeptidase	117787	1025	1383	1	795.927	2	1589.84	1589.83	0.0086	145	159	0	25.25	0.037	K	NQSIGLIQPFATNGK	0.200000000000000.0	1	145(NQS)/	145(NQS)/	L	delta:H(1)N(-1)18O(1) (N)	1586.84	39297.8	106.684
523	BST1_HUMAN	BST1	ADP-ribosyl cyclase/cyclic ADP-ribose hydrolase 2	36328	318	2199	1	1057.5	2	2112.99	2112.99	0.0011	81	98	0	28.1	0.015	K	DPCSVLPSDYDLFINLSR	0.000000000000002000.0	1	95(NLS)/	95(NLS)/	H	delta:H(1)N(-1)18O(1) (N)	2110	35954.3	146.221
524	LAMC1_HUMAN	LAMC1	Laminin subunit gamma-1	183191	1609	1651	1	842.922	2	1683.83	1683.82	0.0089	1203	1217	0	39.57	0.0013	K	TANDTSTEAYNLLLR	0.002000000000000.0	1	1205(NDT)/	1205(NDT)/	T	delta:H(1)N(-1)18O(1) (N)	1680.83	35208.1	109.558
525	TLR9_HUMAN	TLR9	Toll-like receptor 9	117439	1032	3705	1	824.181	4	3292.69	3292.68	0.0178	503	532	0	27.79	0.017	R	LSHNCISQAVNGSQFLPLTGLQVLDLSHNK	0.000000000020000000000000000000.0	1	513(NGS)/	513(NGS)/	L	delta:H(1)N(-1)18O(1) (N)	3289.69	32348	134.087
526	TRYB1_HUMAN	TPSAB1	Tryptase alpha/beta-1	30952	275	3418	1	1026.18	3	3075.51	3075.49	0.0182	232	259	0	27.14	0.026	K	VNGTWLQAGVVSWGEGCAQPNRPGIYTR	0.0200000000000000000000000000.0	1	233(NGT)/	233(NGT)/	V	delta:H(1)N(-1)18O(1) (N)	3072.5	32249.2	118.78
527	TRYB2_HUMAN	TPSB2	Tryptase beta-2	30952	275	3418	1	1026.18	3	3075.51	3075.49	0.0182	232	259	0	27.14	0.026	K	VNGTWLQAGVVSWGEGCAQPNRPGIYTR	0.0200000000000000000000000000.0	1	233(NGT)/	233(NGT)/	V	delta:H(1)N(-1)18O(1) (N)	3072.5	32249.2	118.78
528	CHSS1_HUMAN	CHSY1	Chondroitin sulfate synthase 1	92353	802	2531	1	1200.08	2	2398.15	2398.15	0.0061	187	209	0	26.81	0.028	R	SLNSSEPLFLGQTGLGTTEEMGK	0.00200000000000000000000.0	1	189(NSS)/	189(NSS)/	L	delta:H(1)N(-1)18O(1) (N)	2395.16	31643.9	117.841
529	PIGT_HUMAN	PIGT	GPI transamidase component PIG-T	66228	578	4310	1	981.745	4	3922.95	3922.94	0.013	280	313	1	31.23	0.0069	R	VYVDITTYNQDNETLEVHPPPTTTYQDVILGTRK	0.0000000000020000000000000000000000.0	1	291(NET)/	291(NET)/	T	delta:H(1)N(-1)18O(1) (N)	3919.95	31368	115.76
530	LAMP2_HUMAN	LAMP2	Lysosome-associated membrane glycoprotein 2	45503	410	15	1	383.216	2	764.417	764.417	0.0002	274	280	0	34.64	0.0028	R	LNSSTIK	0.0200000.0	1	275(NSS)/	275(NSS)/	Y	delta:H(1)N(-1)18O(1) (N)	761.428	30937.2	41.3262
531	SIGL5_HUMAN	SIGLEC5	Sialic acid-binding Ig-like lectin 5	61589	551	4244	1	965.999	4	3859.97	3859.95	0.0233	267	302	0	41.49	0.00046	R	LLCDAPSNPPAHLSWFQGSPALNATPISNTGILELR	0.000000000000000000000020000000000000.0	1	289(NAT)/	289(NAT)/	R	delta:H(1)N(-1)18O(1) (N)	3856.96	30857	140.893
532	ITPR1_HUMAN	ITPR1	Inositol 1,4,5-trisphosphate receptor type 1	317151	2758	861	1	696.801	2	1391.59	1391.59	-0.0005	2507	2519	0	54.95	7.5e-06	R	VESGENCSSPAPR	0.0000020000000.0	1	2512(NCS)/	2512(NCS)/	E	delta:H(1)N(-1)18O(1) (N)	1388.6	25649.4	39.9822
533	LCAP_HUMAN	LNPEP	Leucyl-cystinyl aminopeptidase	117787	1025	3058	1	908.421	3	2722.24	2722.24	0.0017	842	865	0	29.52	0.0098	K	LFDDWMASNGTQSLPTDVMTTVFK	0.000004002000000000000000.0	1	850(NGT)/	850(NGT)/	V	Oxidation (M); delta:H(1)N(-1)18O(1) (N)	2719.25	24367.5	147.68
534	CREL2_HUMAN	CRELD2	Cysteine-rich with EGF-like domain protein 2	40333	353	4686	1	1478.57	3	4432.7	4432.69	0.008	168	204	1	24.9	0.0032	R	CHMGYQGPLCTDCMDGYFSSLRNETHSICTACDESCK	1.0000000000000000000000200000000000000.0	1	190(NET)/	190(NET)/	T	ammonia-loss (N-term C); delta:H(1)N(-1)18O(1) (N)	4429.7	24334.7	120.581
535	GSLG1_HUMAN	GLG1	Golgi apparatus protein 1	138341	1179	5282	1	1290.87	4	5159.44	5159.44	0.0027	651	694	1	28.65	0.0095	K	TETGQELECLQDHLDDLVVECRDIVGNLTELESEDIQIEALLMR	0.00000000000000000000000000200000000000000040.0	1	677(NLT)/	677(NLT)/	A	Oxidation (M); delta:H(1)N(-1)18O(1) (N)	5156.45	19036.6	159.296
0	ARI1A_HUMAN	ARID1A	AT-rich interactive domain-containing protein 1A	242805	2285	6039	1	1374.85	5	6869.21	6869.18	0.0236	1383	1445	1	74.99	1.1e-07	K	RHEGEMYSVPYSTGQGQPQQQQLPPAQPQPASQQQAAQPSPQQDVYNQYGNAYPATATAATER		0			R
0	ARID2_HUMAN	ARID2	AT-rich interactive domain-containing protein 2	198921	1835	5465	1	1392.46	4	5565.8	5565.79	0.0137	1011	1061	1	44.94	0.00014	K	RQQQQQHSPAPPPQQVQVQVQQPQQVQMQVQPQQSNAGVGQPASGESSLIK		0			Q
0	CCNK_HUMAN	CCNK	Cyclin-K	64598	580	5098	1	1215.35	4	4857.35	4857.36	-0.0101	263	305	0	30.76	0.0072	K	QQMPHHTPHQLQQPPSLQPTPQVPQVQQSQPSQSSEPSQPQQK		0			D
0	CKAP4_HUMAN	CKAP4	Cytoskeleton-associated protein 4	66097	602	3936	1	699.56	5	3492.76	3492.77	-0.0049	35	66	1	38.46	0.0016	K	KPPPAPQQPPPPPAPHPQQHPQQHPQNQAHGK		0			G
0	EF1A1_HUMAN	EEF1A1	Elongation factor 1-alpha 1	50451	462	3272	1	970.485	3	2908.43	2908.43	0.0008	101	129	0	37.19	0.0026	K	NMITGTSQADCAVLIVAAGVGEFEAGISK		0			N
0	EF1A2_HUMAN	EEF1A2	Elongation factor 1-alpha 2	50780	463	3272	1	970.485	3	2908.43	2908.43	0.0008	101	129	0	37.19	0.0026	K	NMITGTSQADCAVLIVAAGVGEFEAGISK		0			N
0	EF1A3_HUMAN	EEF1A1P5	Putative elongation factor 1-alpha-like 3	50495	462	3272	1	970.485	3	2908.43	2908.43	0.0008	101	129	0	37.19	0.0026	K	NMITGTSQADCAVLIVAAGVGEFEAGISK		0			N
0	FA98A_HUMAN	FAM98A	Protein FAM98A	55823	519	6020	1	1137.3	6	6817.78	6817.78	-0.0068	380	448	1	42.4	5.8e-05	K	HQGGWTDGGSGGGGGYQDGGYRDSGFQPGGYHGGHSSGGYQGGGYGGFQTSSSYTGSGYQGGGYQQDNR		0			Y
0	FOXK1_HUMAN	FOXK1	Forkhead box protein K1	75867	733	6134	1	1207.45	6	7238.66	7238.67	-0.0068	18	99	0	18.87	0.032	R	SAPCSPVLCAAAAAAAFPAAAPPPAPAQPQPPPGPPPPPPPPLPPGAIAGAGSSGGSSGVSGDSAVAGAAPALVAAAAASVR		0			Q
0	HNRL1_HUMAN	HNRNPUL1	Heterogeneous nuclear ribonucleoprotein U-like protein 1	96250	856	4290	1	977.245	4	3904.95	3904.94	0.0111	686	721	1	37.78	0.0016	R	GSYNRAPQQQPPPQQPPPPQPPPQQPPPPPSYSPAR		0			N
0	HNRL1_HUMAN	HNRNPUL1	Heterogeneous nuclear ribonucleoprotein U-like protein 1	96250	856	3752	1	1110.23	3	3327.67	3327.68	-0.0116	691	721	0	52.37	6.5e-05	R	APQQQPPPQQPPPPQPPPQQPPPPPSYSPAR		0			N
0	MARCS_HUMAN	MARCKS	Myristoylated alanine-rich C-kinase substrate	31707	332	5813	1	1542.68	4	6166.7	6166.69	0.014	268	332	1	23	0.0098	K	KAEEAGASAAACEAPSAAGPGAPPEQEAAPAEEPAAAAASSACAAPSQEAQPECSPEAPPAEAAE		0			-
0	MLXIP_HUMAN	MLXIP	MLX-interacting protein	101863	919	5243	1	1265.82	4	5059.23	5059.25	-0.0143	660	708	1	32.5	0.0016	K	GEQVPLHGGSPQVTVTGPSRDCPNSGQASPCASEQSPSPQSPQNNCSGK		0			S
0	MNDA_HUMAN	MNDA	Myeloid cell nuclear differentiation antigen	46092	407	5143	1	1230.58	4	4918.31	4918.32	-0.0165	151	198	1	61.74	4.6e-06	K	VSQEQSKPPGPSGASTSAAVDHPPLPQTSSSTPSNTSFTPNQETQAQR		0			Q
0	PERM_HUMAN	MPO	Myeloperoxidase	84784	745	2198	1	704.736	3	2111.18	2111.17	0.0109	136	154	0	36.25	0.00071	R	RPFNVTDVLTPAQLNVLSK		0			S
0	PERM_HUMAN	MPO	Myeloperoxidase	84784	745	1026	1	716.837	2	1431.66	1431.66	0	315	327	0	59.02	7.1e-06	R	SCPACPGSNITIR		0			N
0	PININ_HUMAN	PNN	Pinin	81679	717	2933	1	888.03	3	2661.07	2661.07	-0.0026	605	632	1	33.1	0.00049	R	SSSSSSSSTSGSSSRDSSSSTSSSSESR		0			S
0	PRG2_HUMAN	PRG2	Bone marrow proteoglycan	25874	222	1031	1	717.825	2	1433.64	1433.63	0.0014	86	97	0	19.74	0.049	K	NLTCPEEEDTVK		0			V
0	RNPS1_HUMAN	RNPS1	RNA-binding protein with serine-rich domain 1	34188	305	2881	1	873.039	3	2616.1	2616.1	-0.0016	77	105	1	107.54	2.9e-11	R	SRSSSTSSSGSSTSTGSSSGSSSSSASSR		0			S
0	RNPS1_HUMAN	RNPS1	RNA-binding protein with serine-rich domain 1	34188	305	2509	1	1187.49	2	2372.96	2372.96	-0.0035	79	105	0	98.29	1.6e-10	R	SSSTSSSGSSTSTGSSSGSSSSSASSR		0			S
0	SIN3A_HUMAN	SIN3A	Paired amphipathic helix protein Sin3a	145883	1273	5742	1	1213.62	5	6063.05	6063.05	0.0086	192	249	0	44.21	0.00014	K	IEVQTNDMVNVTTPGQVHQIPTHGIQPQPQPPPQHPSQPSAQSAPAPAQPAPQPPPAK		0			V
0	SIN3A_HUMAN	SIN3A	Paired amphipathic helix protein Sin3a	145883	1273	5759	1	1216.81	5	6079.01	6079.04	-0.0253	192	249	0	36.15	0.0012	K	IEVQTNDMVNVTTPGQVHQIPTHGIQPQPQPPPQHPSQPSAQSAPAPAQPAPQPPPAK	0.0000000300000000000000000000000000000000000000000000000000.0	0			V	Oxidation (M)
0	SOSB1_HUMAN	NABP2	SOSS complex subunit B1	22495	211	5318	1	1055.09	5	5270.42	5270.44	-0.018	124	178	0	29.6	0.0051	K	AVQNDSNPSASQPTTGPSAASPASENQNGNGLSAPPGPGGGPHPPHTPSHPPSTR		0			I
0	TF2AA_HUMAN	GTF2A1	Transcription initiation factor IIA subunit 1	41545	376	6364	1	999.881	8	7990.99	7990.96	0.0259	55	124	0	13.97	0.05	R	AVDGFHSEEQQLLLQVQQQHQPQQQQHHHHHHHQQAQPQQTVPQQAQTQQVLIPASQQATAPQVIVPDSK		0			L
0	UBQL1_HUMAN	UBQLN1	Ubiquilin-1	62479	589	6060	1	1178.73	6	7066.31	7066.32	-0.0096	108	177	0	38.21	0.0005	K	TQNRPQDHSAQQTNTAGSNVTTSSTPNSNSTSGSATSNPFGLGGLGGLAGLSSLGLNTTNFSELQSQMQR		0			Q
0	WAC_HUMAN	WAC	WW domain-containing adapter protein with coiled-coil	71023	647	4235	1	770.338	5	3846.65	3846.66	-0.0013	88	123	1	47.58	4.4e-05	R	ERDGGTSYSPQENSHNHSALHSSNSHSSNPSNNPSK		0			T
0	WDR33_HUMAN	WDR33	pre-mRNA 3~ end processing protein WDR33	146198	1336	5916	1	916.159	7	6406.06	6406.07	-0.0057	680	747	0	22.11	0.028	R	HPGPHGPLGPQGPPGPQGSSGPQGHMGPQGPPGPQGHIGPQGPPGPQGHLGPQGPPGTQGMQGPPGPR		0			G
0	WIPF1_HUMAN	WIPF1	WAS/WASL-interacting protein family member 1	51284	503	5667	1	992.014	6	5946.04	5946.06	-0.0187	280	337	2	35.55	0.00081	R	EAVPPPPPQNNKPPVPSTPRPSASSQAPPPPPPPSRPGPPPLPPSSSGNDETPRLPQR		0			N
	#glycopeptides	535
	#nonglycopeptides	28
	rate of glycopeptide	0.950266

## Sheet: Table S3
Supplementary Table S3. Glycopeptides and peptides identified in fraction #3 of HILIC on the Amide-80 column
Core peptide number	Entry name	Gene name	Protein description	Protein mass	Protein length (aa)	Peptide query number	pep_ rank	m/z observed	z (charge)	Peptide mass observed	Peptide mass calculated	delta mass	Peptide position_from	Peptide position_to	#missed cleavages	Score	Expectation value	Residue before peptide	Peptide sequence	Modifications (variable) 1: ammonia-loss (N-term C), 2: delta:H(1)N(-1)18O(1) (N), 3: Gln>pyroGlu (N-term Q), 4: Oxidation (M)	#Glycosylated site	Glycosite & sequon	Potential glycosite	Residue after peptide	Variable modifications	Peptide mass used for matching (Peptide mass calculated - 2.988261*#glycosite)	Intensity	Retention time (min)
1	PERM_HUMAN	MPO	Myeloperoxidase	84784	745	1169	1	718.332	2	1434.65	1434.65	0.0004	315	327	0	79.07	7e-08	R	SCPACPGSNITIR	0.0000000020000.0	1	323(NIT)/	323(NIT)/	N	delta:H(1)N(-1)18O(1) (N)	1431.66	186341460	72.1481
2	PRG2_HUMAN	PRG2	Bone marrow proteoglycan	25874	222	1178	1	719.319	2	1436.62	1436.62	0.0003	86	97	0	31.11	0.0025	K	NLTCPEEEDTVK	0.200000000000.0	1	86(NLT)/	86(NLT)/	V	delta:H(1)N(-1)18O(1) (N)	1433.63	56020836	67.2476
3	STT3B_HUMAN	STT3B	Dolichyl-diphosphooligosaccharide--protein glycosyltransferase subunit STT3B	94241	826	2975	1	700.691	3	2099.05	2099.05	-0.0028	618	636	0	41.92	0.0008	R	TTLVDNNTWNNSHIALVGK	0.0000000002000000000.0	1	627(NNS)/	623(NNT)/627(NNS)/	A	delta:H(1)N(-1)18O(1) (N)	2096.07	16004372	105.11
4	CD44_HUMAN	CD44	CD44 antigen	82001	742	1536	1	786.373	2	1570.73	1570.73	0.0056	55	68	0	39.16	0.0011	K	AFNSTLPTMAQMEK	0.00200000000000.0	1	57(NST)/	57(NST)/	A	delta:H(1)N(-1)18O(1) (N)	1567.74	12225988	108.152
5	RNAS2_HUMAN	RNASE2	Non-secretory ribonuclease	18855	161	4900	1	808.621	4	3230.45	3230.47	-0.0116	97	124	0	101.47	5.3e-10	K	NCHHSGSQVPLIHCNLTTPSPQNISNCR	0.0000000000000020000000000000.0	1	111(NLT)/	111(NLT)/119(NIS)/	Y	delta:H(1)N(-1)18O(1) (N)	3227.48	7.65576e+06	89.3802
6	CY24B_HUMAN	CYBB	Cytochrome b-245 heavy chain	66206	570	2718	1	663.326	3	1986.96	1986.96	-0.0008	230	247	0	25.47	0.036	R	GQTAESLAVHNITVCEQK	0.000000000020000000.0	1	240(NIT)/	240(NIT)/	I	delta:H(1)N(-1)18O(1) (N)	1983.97	6.72231e+06	92.5647
7	SAP_HUMAN	PSAP	Prosaposin	59899	524	5951	1	999.472	4	3993.86	3993.88	-0.0158	193	227	1	25.13	0.027	K	DNGDVCQDCIQMVTDIQTAVRTNSTFVQALVEHVK	0.00000000000000000000002000000000000.0	1	215(NST)/	215(NST)/	E	delta:H(1)N(-1)18O(1) (N)	3990.89	5.93625e+06	159.601
8	SAP_HUMAN	PSAP	Prosaposin	59899	524	2227	1	899.395	2	1796.78	1796.78	-0.0024	93	107	1	62.11	2.4e-06	K	TCDWLPKPNMSASCK	0.000000002000000.0	1	101(NMS)/	101(NMS)/	E	delta:H(1)N(-1)18O(1) (N)	1793.79	5.80441e+06	92.6864
9	CAP7_HUMAN	AZU1	Azurocidin	27325	251	4121	1	927.117	3	2778.33	2778.33	-0.0025	169	192	0	84.73	4.4e-08	R	FVNVTVTPEDQCRPNNVCTGVLTR	0.002000000000000000000000.0	1	171(NVT)/	171(NVT)/184(NVC)/	R	delta:H(1)N(-1)18O(1) (N)	2775.34	5.1907e+06	99.0212
10	LAMP2_HUMAN	LAMP2	Lysosome-associated membrane glycoprotein 2	45503	410	2810	1	677.664	3	2029.97	2029.97	-0.0021	248	266	0	82.27	6.8e-08	K	VASVININPNTTHSTGSCR	0.0000000002000000000.0	1	257(NTT)/	257(NTT)/	S	delta:H(1)N(-1)18O(1) (N)	2026.99	4.17943e+06	76.1415
11	RNT2_HUMAN	RNASET2	Ribonuclease T2	30089	256	2679	1	984.954	2	1967.89	1967.89	0.0006	72	87	1	50.2	6.2e-05	K	SEGCNRSWPFNLEEIK	0.0000200000000000.0	1	76(NRS)/	76(NRS)/	D	delta:H(1)N(-1)18O(1) (N)	1964.91	3516439	122.137
12	HYOU1_HUMAN	HYOU1	Hypoxia up-regulated protein 1	111494	999	225	1	474.748	2	947.481	947.481	0	869	877	0	31.85	0.01	K	NATLAEQAK	0.200000000.0	1	869(NAT)/	869(NAT)/	L	delta:H(1)N(-1)18O(1) (N)	944.493	3.48078e+06	39.5817
13	RNAS2_HUMAN	RNASE2	Non-secretory ribonuclease	18855	161	4904	1	808.625	4	3230.47	3230.47	0.004	97	124	0	76.79	1.6e-07	K	NCHHSGSQVPLIHCNLTTPSPQNISNCR	0.0000000000000000000000200000.0	1	119(NIS)/	111(NLT)/119(NIS)/	Y	delta:H(1)N(-1)18O(1) (N)	3227.48	2.80505e+06	90.4228
14	MA2B1_HUMAN	MAN2B1	Lysosomal alpha-mannosidase	114357	1011	2580	1	969.973	2	1937.93	1937.94	-0.0052	765	781	0	34.84	0.0043	K	LNQTEPVAGNYYPVNTR	0.02000000000000000.0	1	766(NQT)/	766(NQT)/	I	delta:H(1)N(-1)18O(1) (N)	1934.95	2.64211e+06	88.5194
15	AT1B3_HUMAN	ATP1B3	Sodium/potassium-transporting ATPase subunit beta-3	31834	279	1620	1	797.887	2	1593.76	1593.76	-0.0004	124	137	0	38.21	0.0018	K	NLTVCPDGALFEQK	0.20000000000000.0	1	124(NLT)/	124(NLT)/	G	delta:H(1)N(-1)18O(1) (N)	1590.77	2.58785e+06	109.321
16	GNS_HUMAN	GNS	N-acetylglucosamine-6-sulfatase	62840	552	4361	1	966.12	3	2895.34	2895.35	-0.0096	195	219	0	93.77	3.8e-09	K	HGENYSVDYLTDVLANVSLDFLDYK	0.0002000000000002000000000.0	2	198(NYS)/210(NVS)/	198(NYS)/210(NVS)/	S	2 delta:H(1)N(-1)18O(1) (N)	2889.37	2.46458e+06	159.867
17	LAMP2_HUMAN	LAMP2	Lysosome-associated membrane glycoprotein 2	45503	410	5391	1	882.918	4	3527.64	3527.66	-0.0128	162	191	0	75.3	2.8e-07	K	NDVVQHYWDVLVQAFVQNGTVSTNEFLCDK	0.000000000000000002000000000000.0	1	179(NGT)/	179(NGT)/	D	delta:H(1)N(-1)18O(1) (N)	3524.67	1.93965e+06	159.553
18	PERM_HUMAN	MPO	Myeloperoxidase	84784	745	2640	1	980.516	2	1959.02	1959.02	-0.0029	352	368	1	135.66	3.4e-13	R	NLRNMSNQLGLLAVNQR	0.00024000000000000.0	1	355(NMS)/	355(NMS)/	F	Oxidation (M); delta:H(1)N(-1)18O(1) (N)	1956.03	1.93362e+06	98.0883
19	ITB2_HUMAN	ITGB2	Integrin beta-2	87976	769	1050	1	696.337	2	1390.66	1390.66	-0.0009	49	61	0	61.76	6.6e-06	K	LNFTGPGDPDSIR	0.0200000000000.0	1	50(NFT)/	50(NFT)/	C	delta:H(1)N(-1)18O(1) (N)	1387.67	1.9183e+06	93.2976
20	PERE_HUMAN	EPX	Eosinophil peroxidase	81958	715	71	1	421.69	2	841.365	841.364	0.0011	697	703	0	23.87	0.013	R	GFVNCSR	0.0002000.0	1	700(NCS)/	700(NCS)/	I	delta:H(1)N(-1)18O(1) (N)	838.376	1.74099e+06	46.6566
21	CL12A_HUMAN	CLEC12A	C-type lectin domain family 12 member A	31255	265	877	1	640.815	2	1279.61	1279.62	-0.0002	159	170	0	63.41	5e-06	K	MACAAQNASLLK	0.000000200000.0	1	165(NAS)/	165(NAS)/	I	delta:H(1)N(-1)18O(1) (N)	1276.63	1.63502e+06	76.4964
22	LRIG2_HUMAN	LRIG2	Leucine-rich repeats and immunoglobulin-like domains protein 2	120315	1065	296	1	498.752	2	995.489	995.492	-0.0029	171	178	0	43.89	0.00037	K	YLNLSNNR	0.00200000.0	1	173(NLS)/	173(NLS)/	I	delta:H(1)N(-1)18O(1) (N)	992.504	1.48332e+06	65.4162
23	ENPL_HUMAN	HSP90B1	Endoplasmin	92696	803	5051	1	663.313	5	3311.53	3311.51	0.0207	215	243	1	75.16	2.6e-07	K	HNNDTQHIWESDSNEFSVIADPRGNTLGR	0.00200000000000000000000000000.0	1	217(NDT)/	217(NDT)/	G	delta:H(1)N(-1)18O(1) (N)	3308.52	1.35262e+06	113.382
24	ICAM3_HUMAN	ICAM3	Intercellular adhesion molecule 3	60472	547	1353	1	753.385	2	1504.75	1504.76	-0.001	291	303	1	98.83	1.8e-09	R	EIVCNVTLGGERR	0.0000200000000.0	1	295(NVT)/	295(NVT)/	E	delta:H(1)N(-1)18O(1) (N)	1501.77	1.31409e+06	75.658
25	SEM7A_HUMAN	SEMA7A	Semaphorin-7A	75860	666	461	1	550.284	2	1098.55	1098.56	-0.0032	252	261	0	37.96	0.0013	K	NPEAPLNVSR	0.0000002000.0	1	258(NVS)/	258(NVS)/	V	delta:H(1)N(-1)18O(1) (N)	1095.57	1.26216e+06	65.6177
26	STT3A_HUMAN	STT3A	Dolichyl-diphosphooligosaccharide--protein glycosyltransferase subunit STT3A	81104	705	2451	1	950.973	2	1899.93	1899.93	-0.0019	539	554	0	110.09	1.3e-10	R	TILVDNNTWNNTHISR	0.0000000002000000.0	1	548(NNT)/	544(NNT)/548(NNT)/	V	delta:H(1)N(-1)18O(1) (N)	1896.94	1.22817e+06	94.3802
27	GGT1_HUMAN	GGT1	Gamma-glutamyltranspeptidase 1	61714	569	3554	1	821.411	3	2461.21	2461.22	-0.0077	335	355	1	146.6	3e-14	K	FVDVTEVVRNMTSEFFAAQLR	0.000000000200000000000.0	1	344(NMT)/	344(NMT)/	A	delta:H(1)N(-1)18O(1) (N)	2458.23	1.18965e+06	159.758
28	GGT2_HUMAN	GGT2	Inactive gamma-glutamyltranspeptidase 2	62074	569	3554	1	821.411	3	2461.21	2461.22	-0.0077	335	355	1	146.6	3e-14	K	FVDVTEVVRNMTSEFFAAQLR	0.000000000200000000000.0	1	344(NMT)/	344(NMT)/	S	delta:H(1)N(-1)18O(1) (N)	2458.23	1.18965e+06	159.758
29	GGT3_HUMAN	GGT3P	Putative gamma-glutamyltranspeptidase 3	61919	568	3554	1	821.411	3	2461.21	2461.22	-0.0077	335	355	1	146.6	3e-14	K	FVDVTEVVRNMTSEFFAAQLR	0.000000000200000000000.0	1	344(NMT)/	344(NMT)/	S	delta:H(1)N(-1)18O(1) (N)	2458.23	1.18965e+06	159.758
30	CD63_HUMAN	CD63	CD63 antigen	26474	238	558	1	572.285	2	1142.56	1142.56	-0.0001	129	138	0	44.65	0.00029	K	NNHTASILDR	0.0200000000.0	1	130(NHT)/	130(NHT)/	M	delta:H(1)N(-1)18O(1) (N)	1139.57	1.13384e+06	54.1037
31	HEXA_HUMAN	HEXA	Beta-hexosaminidase subunit alpha	61120	529	499	1	558.775	2	1115.54	1115.54	-0.0032	149	158	0	63.77	2.7e-06	K	SAEGTFFINK	0.0000000020.0	1	157(NKT)/	157(NKT)/	T	delta:H(1)N(-1)18O(1) (N)	1112.55	1.08138e+06	89.9452
32	RNAS2_HUMAN	RNASE2	Non-secretory ribonuclease	18855	161	4927	1	647.696	5	3233.44	3233.45	-0.0089	97	124	0	64.1	2.4e-06	K	NCHHSGSQVPLIHCNLTTPSPQNISNCR	0.0000000000000020000000200000.0	2	111(NLT)/119(NIS)/	111(NLT)/119(NIS)/	Y	2 delta:H(1)N(-1)18O(1) (N)	3227.48	1062357	92.4542
33	CASC4_HUMAN	CASC4	Protein CASC4	48949	433	2552	1	482.744	4	1926.95	1926.95	-0.0047	112	127	0	38.17	0.0019	K	LQNNISYQMADIHHLK	0.0002000000000000.0	1	115(NIS)/	115(NIS)/	E	delta:H(1)N(-1)18O(1) (N)	1923.96	945727	91.031
34	VAS1_HUMAN	ATP6AP1	V-type proton ATPase subunit S1	52164	470	2876	1	1030.52	2	2059.02	2059.03	-0.0016	248	266	0	82.83	7.2e-08	K	QPVSPVIHPPVSYNDTAPR	3.0000000000000200000.0	1	261(NDT)/	261(NDT)/	I	Gln->pyro-Glu (N-term Q); delta:H(1)N(-1)18O(1) (N)	2056.04	934287	104.991
35	NICA_HUMAN	NCSTN	Nicastrin	79103	709	1946	1	569.972	3	1706.89	1706.89	-0.0007	415	429	0	41.3	0.00086	R	RPNQSQPLPPSSLQR	0.002000000000000.0	1	417(NQS)/	417(NQS)/	F	delta:H(1)N(-1)18O(1) (N)	1703.91	916879	65.6938
36	OSTM1_HUMAN	OSTM1	Osteopetrosis-associated transmembrane protein 1	38031	334	3210	1	758.365	3	2272.07	2272.07	0.0029	248	267	1	46.61	0.00024	K	AEPGTHLCIDVEDAMNITRK	0.00000000000000020000.0	1	263(NIT)/	263(NIT)/	L	delta:H(1)N(-1)18O(1) (N)	2269.08	896120	114.448
37	GRN_HUMAN	GRN	Granulins	68518	593	489	1	554.784	2	1107.55	1107.55	-0.0009	264	273	0	31.65	0.0074	K	ENATTDLLTK	0.0200000000.0	1	265(NAT)/	265(NAT)/	L	delta:H(1)N(-1)18O(1) (N)	1104.57	864430	71.7771
38	PTTG_HUMAN	PTTG1IP	Pituitary tumor-transforming gene 1 protein-interacting protein	21109	180	1063	1	699.803	2	1397.59	1397.6	-0.004	54	64	0	31.97	0.0017	K	NVSCLWCNTNK	0.20000000000.0	1	54(NVS)/	54(NVS)/	A	delta:H(1)N(-1)18O(1) (N)	1394.61	860561	90.3931
39	LAMP2_HUMAN	LAMP2	Lysosome-associated membrane glycoprotein 2	45503	410	510	1	560.798	2	1119.58	1119.58	0.0001	352	361	0	39.19	0.0011	R	VQPFNVTQGK	0.0000200000.0	1	356(NVT)/	356(NVT)/	Y	delta:H(1)N(-1)18O(1) (N)	1116.59	860191	72.9139
40	ERO1A_HUMAN	ERO1A	ERO1-like protein alpha	55213	468	1458	1	773.886	2	1545.76	1545.76	0.0002	276	287	1	79.09	1.4e-07	K	KWGHNITEFQQR	0.000020000000.0	1	280(NIT)/	280(NIT)/	F	delta:H(1)N(-1)18O(1) (N)	1542.77	856482	74.3573
41	TOIP1_HUMAN	TOR1AIP1	Torsin-1A-interacting protein 1	66379	583	234	1	317.495	3	949.462	949.462	0.0003	397	404	0	47.03	0.00015	K	HLNSSHPR	0.00200000.0	1	399(NSS)/	399(NSS)/	S	delta:H(1)N(-1)18O(1) (N)	946.473	855296	14.8818
42	PPAL_HUMAN	ACP2	Lysosomal acid phosphatase	48713	423	3557	1	821.76	3	2462.26	2462.25	0.0088	130	150	0	33.46	0.006	R	FNPNISWQPIPVHTVPITEDR	0.000200000000000000000.0	1	133(NIS)/	133(NIS)/	L	delta:H(1)N(-1)18O(1) (N)	2459.26	840166	123.833
43	SAP_HUMAN	PSAP	Prosaposin	59899	524	2291	1	605.265	3	1812.77	1812.77	-0.0012	93	107	1	49.35	4.3e-05	K	TCDWLPKPNMSASCK	0.000000002400000.0	1	101(NMS)/	101(NMS)/	E	Oxidation (M); delta:H(1)N(-1)18O(1) (N)	1809.78	828921	79.6832
44	AMPN_HUMAN	ANPEP	Aminopeptidase N	109870	967	5888	1	988.692	4	3950.74	3950.76	-0.017	794	827	1	24.2	0.014	R	STVYCNAIAQGGEEEWDFAWEQFRNATLVNEADK	0.0000000000000000000000002000000000.0	1	818(NAT)/	818(NAT)/	L	delta:H(1)N(-1)18O(1) (N)	3947.77	818253	155.234
45	CC50A_HUMAN	TMEM30A	Cell cycle control protein 50A	41057	361	3158	1	747.028	3	2238.06	2238.06	-0.0018	291	308	1	56.43	2.9e-05	R	YSLNVTYNYPVHYFDGRK	0.000200000000000000.0	1	294(NVT)/	294(NVT)/	R	delta:H(1)N(-1)18O(1) (N)	2235.07	798836	112.199
46	TPP1_HUMAN	TPP1	Tripeptidyl-peptidase 1	61723	563	2856	1	685.333	3	2052.98	2052.98	-0.0014	429	447	0	60.79	9.5e-06	K	FLSSSPHLPPSSYFNASGR	0.0000000000000020000.0	1	443(NAS)/	443(NAS)/	A	delta:H(1)N(-1)18O(1) (N)	2049.99	796796	104.678
47	GLCM_HUMAN	GBA	Glucosylceramidase	60134	536	1732	1	545.609	3	1633.8	1633.81	-0.0023	302	316	0	79.09	1.7e-07	R	DLGPTLANSTHHNVR	0.000000020000000.0	1	309(NST)/	309(NST)/	L	delta:H(1)N(-1)18O(1) (N)	1630.82	784690	65.2768
48	TFR1_HUMAN	TFRC	Transferrin receptor protein 1	85274	760	3114	1	732.721	3	2195.14	2195.14	0.0065	242	261	1	94.35	3.7e-09	K	DFEDLYTPVNGSIVIVRAGK	0.00000000020000000000.0	1	251(NGS)/	251(NGS)/	I	delta:H(1)N(-1)18O(1) (N)	2192.15	777038	127.013
49	VAS1_HUMAN	ATP6AP1	V-type proton ATPase subunit S1	52164	470	2912	1	693.023	3	2076.05	2076.05	-0.0052	248	266	0	45.95	0.00033	K	QPVSPVIHPPVSYNDTAPR	0.0000000000000200000.0	1	261(NDT)/	261(NDT)/	I	delta:H(1)N(-1)18O(1) (N)	2073.06	772309	91.0243
50	ECE1_HUMAN	ECE1	Endothelin-converting enzyme 1	87906	770	2139	1	591.966	3	1772.88	1772.88	-0.0036	162	177	1	54.23	4.8e-05	K	HLLENSTASVSEAERK	0.0000200000000000.0	1	166(NST)/	166(NST)/	A	delta:H(1)N(-1)18O(1) (N)	1769.89	764227	65.264
51	TMED9_HUMAN	TMED9	Transmembrane emp24 domain-containing protein 9	27374	235	4808	1	798.865	4	3191.43	3191.43	0.0057	101	128	1	84.68	2e-08	R	QYGSEGRFTFTSHTPGEHQICLHSNSTK	3.0000000000000000000000002000.0	1	125(NST)/	125(NST)/	F	Gln->pyro-Glu (N-term Q); delta:H(1)N(-1)18O(1) (N)	3188.44	761851	92.1648
52	BASI_HUMAN	BSG	Basigin	42573	385	254	1	484.224	2	966.433	966.433	0.0001	265	273	0	72.62	3.3e-07	K	ALMNGSESR	0.000200000.0	1	268(NGS)/	268(NGS)/	F	delta:H(1)N(-1)18O(1) (N)	963.444	759838	43.9413
53	ELNE_HUMAN	ELANE	Neutrophil elastase	29127	267	401	1	534.807	2	1067.6	1067.6	0.0015	82	91	0	85.88	1.2e-08	R	VVLGAHNLSR	0.0000002000.0	1	88(NLS)/	88(NLS)/	R	delta:H(1)N(-1)18O(1) (N)	1064.61	750549	62.6698
54	RNAS2_HUMAN	RNASE2	Non-secretory ribonuclease	18855	161	4732	1	791.118	4	3160.44	3160.44	0.0027	66	93	0	52.71	4.2e-05	K	NQNTFLLTTFANVVNVCGNPNMTCPSNK	0.0000000000000000000020000020.0	2	86(NMT)/92(NKT)/	80(NVC)/86(NMT)/92(NKT)/	T	2 delta:H(1)N(-1)18O(1) (N)	3154.46	743780	148.645
55	GNS_HUMAN	GNS	N-acetylglucosamine-6-sulfatase	62840	552	160	1	454.229	2	906.444	906.444	-0.0006	402	409	0	65.49	3.4e-06	R	GASNLTWR	0.00020000.0	1	405(NLT)/	405(NLT)/	S	delta:H(1)N(-1)18O(1) (N)	903.456	708925	71.8093
56	1B57_HUMAN	HLA-B	HLA class I histocompatibility antigen, B-57 alpha chain	40541	362	6200	1	710.831	6	4258.94	4258.93	0.0122	108	145	2	34.04	0.0024	R	YYNQSEAGSHIIQVMYGCDVGPDGRLLRGHDQSAYDGK	0.00200000000000000000000000000000000000.0	1	110(NQS)/	110(NQS)/	D	delta:H(1)N(-1)18O(1) (N)	4255.94	708706	115.156
57	LRP1_HUMAN	LRP1	Prolow-density lipoprotein receptor-related protein 1	523150	4544	2010	1	864.872	2	1727.73	1727.73	-0.0037	3782	3797	0	69.07	3.4e-07	K	LTSCATNASICGDEAR	0.0000002000000000.0	1	3788(NAS)/	3788(NAS)/	C	delta:H(1)N(-1)18O(1) (N)	1724.75	708486	65.7448
58	MCP_HUMAN	CD46	Membrane cofactor protein	44745	392	5562	1	911.179	4	3640.69	3640.68	0.0124	67	96	1	51.97	5.6e-05	K	GYFYIPPLATHTICDRNHTWLPVSDDACYR	0.000000000000000020000000000000.0	1	83(NHT)/	83(NHT)/	E	delta:H(1)N(-1)18O(1) (N)	3637.69	701052	130.252
59	SAP_HUMAN	PSAP	Prosaposin	59899	524	5964	1	1003.47	4	4009.86	4009.87	-0.0129	193	227	1	37.75	0.0014	K	DNGDVCQDCIQMVTDIQTAVRTNSTFVQALVEHVK	0.00000000000400000000002000000000000.0	1	215(NST)/	215(NST)/	E	Oxidation (M); delta:H(1)N(-1)18O(1) (N)	4006.88	686662	158.624
60	PERM_HUMAN	MPO	Myeloperoxidase	84784	745	3004	1	1058.09	2	2114.16	2114.16	-0.0025	136	154	0	73.53	2.8e-07	R	RPFNVTDVLTPAQLNVLSK	0.0002000000000000000.0	1	139(NVT)/	139(NVT)/	S	delta:H(1)N(-1)18O(1) (N)	2111.17	655511	130.411
61	UPAR_HUMAN	PLAUR	Urokinase plasminogen activator surface receptor	38607	335	146	1	450.71	2	899.406	899.406	0.0001	255	261	0	36.24	0.001	K	NQSYMVR	0.2000000.0	1	255(NQS)/	255(NQS)/	G	delta:H(1)N(-1)18O(1) (N)	896.417	646836	53.0915
62	FCAR_HUMAN	FCAR	Immunoglobulin alpha Fc receptor	32700	287	3126	1	737.661	3	2209.96	2209.95	0.011	77	94	0	56	8.7e-06	K	FWNETDPEFVIDHMDANK	0.002000000000000000.0	1	79(NET)/	79(NET)/	A	delta:H(1)N(-1)18O(1) (N)	2206.96	636382	128.129
63	CYTF_HUMAN	CST7	Cystatin-F	16899	145	1679	1	805.354	2	1608.69	1608.7	-0.0043	107	119	0	34.08	0.0013	R	LDDCDFQTNHTLK	0.0000000020000.0	1	115(NHT)/	115(NHT)/	Q	delta:H(1)N(-1)18O(1) (N)	1605.71	621661	71.9469
64	SIG10_HUMAN	SIGLEC10	Sialic acid-binding Ig-like lectin 10	77456	697	181	1	461.239	2	920.464	920.463	0.0001	99	106	0	39.94	0.00097	K	GNCSLVIR	0.02000000.0	1	100(NCS)/	100(NCS)/	D	delta:H(1)N(-1)18O(1) (N)	917.475	600270	65.2165
65	HS2ST_HUMAN	HS2ST1	Heparan sulfate 2-O-sulfotransferase 1	42140	356	765	1	614.832	2	1227.65	1227.65	-0.0007	102	111	0	62.98	4.8e-06	K	YHVLHINTTK	0.0000002000.0	1	108(NTT)/	108(NTT)/	N	delta:H(1)N(-1)18O(1) (N)	1224.66	599575	62.0581
66	MA2B2_HUMAN	MAN2B2	Epididymis-specific alpha-mannosidase	114193	1009	1429	1	771.404	2	1540.79	1540.79	0.0053	741	753	0	61.41	7.4e-06	R	RPYVSYVNNSIAR	0.0000000200000.0	1	748(NNS)/	748(NNS)/	N	delta:H(1)N(-1)18O(1) (N)	1537.8	598969	79.1988
67	CD44_HUMAN	CD44	CD44 antigen	82001	742	1585	1	794.366	2	1586.72	1586.72	-0.0037	55	68	0	34.41	0.0023	K	AFNSTLPTMAQMEK	0.00200000400000.0	1	57(NST)/	57(NST)/	A	Oxidation (M); delta:H(1)N(-1)18O(1) (N)	1583.73	598127	88.7557
68	STT3B_HUMAN	STT3B	Dolichyl-diphosphooligosaccharide--protein glycosyltransferase subunit STT3B	94241	826	626	1	588.259	2	1174.5	1174.51	-0.0019	637	647	0	55.81	1.1e-05	K	AMSSNETAAYK	0.00002000000.0	1	641(NET)/	641(NET)/	I	delta:H(1)N(-1)18O(1) (N)	1171.52	580818	46.4077
69	ANO6_HUMAN	ANO6	Anoctamin-6	107180	910	380	1	527.751	2	1053.49	1053.49	-0.002	360	368	0	61.34	6.2e-06	K	LNITCESSK	0.020000000.0	1	361(NIT)/	361(NIT)/	K	delta:H(1)N(-1)18O(1) (N)	1050.5	580603	53.5779
70	A1AT_HUMAN	SERPINA1	Alpha-1-antitrypsin	46878	418	2109	1	879.949	2	1757.88	1757.88	0.0074	268	283	0	47	0.00024	K	YLGNATAIFFLPDEGK	0.0002000000000000.0	1	271(NAT)/	271(NAT)/	L	delta:H(1)N(-1)18O(1) (N)	1754.89	577871	138.71
71	SORL_HUMAN	SORL1	Sortilin-related receptor	253798	2214	1146	1	714.334	2	1426.65	1426.65	-0.0009	2089	2100	0	43.99	0.00023	K	MGHNYTFTVQAR	0.000200000000.0	1	2092(NYT)/	2092(NYT)/	C	delta:H(1)N(-1)18O(1) (N)	1423.67	574740	75.4673
72	TM87A_HUMAN	TMEM87A	Transmembrane protein 87A	63788	555	895	1	644.81	2	1287.61	1287.61	-0.0002	124	133	0	27.27	0.013	K	LFQNCSELFK	0.0002000000.0	1	127(NCS)/	127(NCS)/	T	delta:H(1)N(-1)18O(1) (N)	1284.62	572822	105.358
73	TLR9_HUMAN	TLR9	Toll-like receptor 9	117439	1032	416	1	538.297	2	1074.58	1074.58	-0.0019	729	738	0	28.02	0.02	R	ELNLSANALK	0.0020000000.0	1	731(NLS)/	731(NLS)/	T	delta:H(1)N(-1)18O(1) (N)	1071.59	569655	90.0279
74	DAF_HUMAN	CD55	Complement decay-accelerating factor	42400	381	4758	1	1058.49	3	3172.44	3172.44	-0.0018	84	110	2	50.62	6.8e-05	K	GSQWSDIEEFCNRSCEVPTRLNSASLK	0.000000000002000000000000000.0	1	95(NRS)/	95(NRS)/	Q	delta:H(1)N(-1)18O(1) (N)	3169.46	567071	114.857
75	CATC_HUMAN	CTSC	Dipeptidyl peptidase 1	52619	463	5991	1	1343.99	3	4028.94	4028.94	0.0036	273	309	0	39.55	0.0012	R	ILTNNSQTPILSPQEVVSCSQYAQGCEGGFPYLIAGK	0.0002000000000000000000000000000000000.0	1	276(NNS)/	276(NNS)/	Y	delta:H(1)N(-1)18O(1) (N)	4025.95	564983	142.708
76	CEAM6_HUMAN	CEACAM6	Carcinoembryonic antigen-related cell adhesion molecule 6	37457	344	5268	1	1156.55	3	3466.64	3466.64	0.0033	161	190	0	55.76	3.3e-05	K	DAVAFTCEPEVQNTTYLWWVNGQSLPVSPR	0.000000000000200000000000000000.0	1	173(NTT)/	173(NTT)/	L	delta:H(1)N(-1)18O(1) (N)	3463.65	564945	149.704
77	PTPRC_HUMAN	PTPRC	Receptor-type tyrosine-protein phosphatase C	148644	1304	2962	1	700.352	3	2098.03	2098.03	0.0006	516	533	1	98.32	1.9e-09	R	YHLEVEAGNTLVRNESHK	0.000000000000020000.0	1	529(NES)/	529(NES)/	N	delta:H(1)N(-1)18O(1) (N)	2095.04	563798	78.9068
78	HYOU1_HUMAN	HYOU1	Hypoxia up-regulated protein 1	111494	999	698	1	598.824	2	1195.63	1195.63	-0.0005	510	520	0	62.68	3.7e-06	R	VFGSQNLTTVK	0.00000200000.0	1	515(NLT)/	515(NLT)/	L	delta:H(1)N(-1)18O(1) (N)	1192.65	560786	81.3641
79	CD47_HUMAN	CD47	Leukocyte surface antigen CD47	35590	323	1260	1	736.866	2	1471.72	1471.72	-0.0021	62	74	1	63.5	4.7e-06	K	GRDIYTFDGALNK	0.0000000000020.0	1	73(NKS)/	73(NKS)/	S	delta:H(1)N(-1)18O(1) (N)	1468.73	556887	92.0207
80	LRP1_HUMAN	LRP1	Prolow-density lipoprotein receptor-related protein 1	523150	4544	1362	1	503.261	3	1506.76	1506.76	0.0002	3086	3098	0	26.28	0.029	R	MHLNGSNVQVLHR	0.0002000000000.0	1	3089(NGS)/	3089(NGS)/	T	delta:H(1)N(-1)18O(1) (N)	1503.77	553422	72.9458
81	BGLR_HUMAN	GUSB	Beta-glucuronidase	75027	651	1310	1	744.887	2	1487.76	1487.76	-0.0016	629	641	1	51.22	9.1e-05	K	IANETRYPHSVAK	0.0020000000000.0	1	631(NET)/	631(NET)/	S	delta:H(1)N(-1)18O(1) (N)	1484.77	552280	46.597
82	ITAM_HUMAN	ITGAM	Integrin alpha-M	128410	1152	1272	1	738.862	2	1475.71	1475.71	-0.0016	1017	1029	0	92.11	7.4e-09	K	APVVNCSIAVCQR	0.0000200000000.0	1	1021(NCS)/	1021(NCS)/	I	delta:H(1)N(-1)18O(1) (N)	1472.72	540747	76.6767
83	TM2D3_HUMAN	TM2D3	TM2 domain-containing protein 3	28070	247	490	1	555.753	2	1109.49	1109.49	-0.0003	162	170	0	31.04	0.0038	R	DHVHCLGNR	0.000000020.0	1	169(NRT)/	169(NRT)/	T	delta:H(1)N(-1)18O(1) (N)	1106.5	540362	28.4057
84	PERM_HUMAN	MPO	Myeloperoxidase	84784	745	1490	1	1560.8	1	1559.79	1559.8	-0.0044	355	368	0	104.34	4.3e-10	R	NMSNQLGLLAVNQR	0.20000000000000.0	1	355(NMS)/	355(NMS)/	F	delta:H(1)N(-1)18O(1) (N)	1556.81	539965	111.799
85	LCAP_HUMAN	LNPEP	Leucyl-cystinyl aminopeptidase	117787	1025	3318	1	782.353	3	2344.04	2344.04	-0.001	821	841	0	36.02	0.0014	R	SALLEFACTHNLGNCSTTAMK	0.000000000000020000040.0	1	834(NCS)/	834(NCS)/	L	Oxidation (M); delta:H(1)N(-1)18O(1) (N)	2341.05	538343	105.126
86	TLR9_HUMAN	TLR9	Toll-like receptor 9	117439	1032	781	1	619.317	2	1236.62	1236.62	0.0006	63	74	0	51.53	8.8e-05	R	GNVTSLSLSSNR	0.020000000000.0	1	64(NVT)/	64(NVT)/	I	delta:H(1)N(-1)18O(1) (N)	1233.63	536972	72.1511
87	CREG1_HUMAN	CREG1	Protein CREG1	24173	220	570	1	576.771	2	1151.53	1151.53	0.0005	159	168	0	48.92	9.4e-05	K	VNETEMDIAK	0.0200000000.0	1	160(NET)/	160(NET)/	H	delta:H(1)N(-1)18O(1) (N)	1148.54	535351	67.1299
88	ENPL_HUMAN	HSP90B1	Endoplasmin	92696	803	4008	1	679.307	4	2713.2	2713.19	0.0077	215	237	0	89.14	5.2e-09	K	HNNDTQHIWESDSNEFSVIADPR	0.00200000000000000000000.0	1	217(NDT)/	217(NDT)/	G	delta:H(1)N(-1)18O(1) (N)	2710.2	517181	111.9
89	FUT4_HUMAN	FUT4	Alpha-(1,3)-fucosyltransferase 4	59503	530	90	1	428.697	2	855.379	855.38	-0.0007	215	221	0	44.11	0.00013	R	FNISGCR	0.0200000.0	1	216(NIS)/	216(NIS)/	L	delta:H(1)N(-1)18O(1) (N)	852.391	513753	64.8797
90	CBPD_HUMAN	CPD	Carboxypeptidase D	153919	1380	761	1	614.298	2	1226.58	1226.58	-0.0005	516	525	0	71.39	5.5e-07	R	FANEYPNITR	0.0000002000.0	1	522(NIT)/	522(NIT)/	L	delta:H(1)N(-1)18O(1) (N)	1223.59	508516	79.5581
91	PERM_HUMAN	MPO	Myeloperoxidase	84784	745	6091	1	1025	4	4095.97	4095.98	-0.0031	136	172	1	38.74	0.0013	R	RPFNVTDVLTPAQLNVLSKSSGCAYQDVGVTCPEQDK	0.0002000000000000000000000000000000000.0	1	139(NVT)/	139(NVT)/	Y	delta:H(1)N(-1)18O(1) (N)	4092.99	507627	130.463
92	ITA4_HUMAN	ITGA4	Integrin alpha-4	116252	1032	648	1	395.889	3	1184.64	1184.64	0.0009	637	646	1	39.05	0.0012	K	IGFLKPHENK	0.0000000020.0	1	645(NKT)/	645(NKT)/	T	delta:H(1)N(-1)18O(1) (N)	1181.66	504244	54.9117
93	SORL_HUMAN	SORL1	Sortilin-related receptor	253798	2214	253	1	483.725	2	965.435	965.434	0.0008	1730	1738	0	48.56	7.5e-05	R	GIGNWSDSK	0.000200000.0	1	1733(NWS)/	1733(NWS)/	S	delta:H(1)N(-1)18O(1) (N)	962.446	496051	68.6282
94	PERE_HUMAN	EPX	Eosinophil peroxidase	81958	715	1781	1	824.955	2	1647.89	1647.89	0.0002	327	340	1	96.83	2.2e-09	R	NRTNYLGLLAINQR	0.20000000000000.0	1	327(NRT)/	327(NRT)/	F	delta:H(1)N(-1)18O(1) (N)	1644.91	493648	116.404
95	PERM_HUMAN	MPO	Myeloperoxidase	84784	745	2597	1	972.522	2	1943.03	1943.03	0.0046	352	368	1	119.94	1e-11	R	NLRNMSNQLGLLAVNQR	0.00020000000000000.0	1	355(NMS)/	355(NMS)/	F	delta:H(1)N(-1)18O(1) (N)	1940.04	484277	115.459
96	CAP7_HUMAN	AZU1	Azurocidin	27325	251	4411	1	734.615	4	2934.43	2934.43	-0.0012	169	193	1	48.21	0.00019	R	FVNVTVTPEDQCRPNNVCTGVLTRR	0.0020000000000000000000000.0	1	171(NVT)/	171(NVT)/184(NVC)/	G	delta:H(1)N(-1)18O(1) (N)	2931.44	482949	93.9794
97	MA2B1_HUMAN	MAN2B1	Lysosomal alpha-mannosidase	114357	1011	4676	1	785.093	4	3136.34	3136.34	0.0046	306	330	1	58.87	3e-06	R	YYRTNHTVMTMGSDFQYENANMWFK	0.0000200000000000000000000.0	1	310(NHT)/	310(NHT)/	N	delta:H(1)N(-1)18O(1) (N)	3133.35	475417	126.859
98	AAAT_HUMAN	SLC1A5	Neutral amino acid transporter B(0)	57018	541	2179	1	594.279	3	1779.81	1779.82	-0.0025	203	217	1	31.55	0.0054	R	SYSTTYEERNITGTR	0.000000000200000.0	1	212(NIT)/	212(NIT)/	V	delta:H(1)N(-1)18O(1) (N)	1776.83	468304	69.4477
99	TNR1A_HUMAN	TNFRSF1A	Tumor necrosis factor receptor superfamily member 1A	52172	455	1747	1	546.582	3	1636.72	1636.72	0.0023	49	61	0	29.15	0.0075	K	YIHPQNNSICCTK	0.0000020000000.0	1	54(NNS)/	54(NNS)/	C	delta:H(1)N(-1)18O(1) (N)	1633.73	467117	58.9076
100	FINC_HUMAN	FN1	Fibronectin	266052	2386	2955	1	697.965	3	2090.87	2090.87	-0.0003	534	550	1	67.34	3.3e-07	K	RHEEGHMLNCTCFGQGR	0.00000000200000000.0	1	542(NCT)/	542(NCT)/	G	delta:H(1)N(-1)18O(1) (N)	2087.88	464440	66.9773
101	SORL_HUMAN	SORL1	Sortilin-related receptor	253798	2214	272	1	492.249	2	982.483	982.486	-0.0023	1703	1711	0	44.22	0.00028	R	AASNFTEIK	0.000200000.0	1	1706(NFT)/	1706(NFT)/	N	delta:H(1)N(-1)18O(1) (N)	979.497	463986	67.0664
102	CHSTC_HUMAN	CHST12	Carbohydrate sulfotransferase 12	48669	414	1084	1	701.83	2	1401.65	1401.65	-0.0022	130	142	0	77.78	1.3e-07	R	GFCANSSLAFPTK	0.0000200000000.0	1	134(NSS)/	134(NSS)/	E	delta:H(1)N(-1)18O(1) (N)	1398.66	461812	99.4169
103	IMPA3_HUMAN	IMPAD1	Inositol monophosphatase 3	38828	359	3155	1	746.728	3	2237.16	2237.16	0.0055	251	272	0	54.49	3.5e-05	K	QVALQTFGNQTTIIPAGGAGYK	0.0000000020000000000000.0	1	259(NQT)/	259(NQT)/	V	delta:H(1)N(-1)18O(1) (N)	2234.17	461583	115.404
104	SSRB_HUMAN	SSR2	Translocon-associated protein subunit beta	20122	183	2261	1	903.029	2	1804.04	1804.05	-0.0031	83	99	0	120.83	1.4e-12	R	IAPASNVSHTVVLRPLK	0.00000200000000000.0	1	88(NVS)/	88(NVS)/	A	delta:H(1)N(-1)18O(1) (N)	1801.06	460144	82.4699
105	SAP_HUMAN	PSAP	Prosaposin	59899	524	1836	1	834.91	2	1667.81	1667.8	0.0036	79	92	0	56.31	2.5e-05	K	DNATEEEILVYLEK	0.02000000000000.0	1	80(NAT)/	80(NAT)/	T	delta:H(1)N(-1)18O(1) (N)	1664.81	459161	137.474
106	CATD_HUMAN	CTSD	Cathepsin D	45037	412	790	1	414.231	3	1239.67	1239.67	-0.0002	257	267	1	35.19	0.0017	K	GSLSYLNVTRK	0.00000020000.0	1	263(NVT)/	263(NVT)/	A	delta:H(1)N(-1)18O(1) (N)	1236.68	457398	78.5825
107	CD47_HUMAN	CD47	Leukocyte surface antigen CD47	35590	323	3044	1	1071.98	2	2141.94	2141.94	-0.0041	103	121	0	79.82	5.1e-08	K	SDAVSHTGNYTCEVTELTR	0.0000000020000000000.0	1	111(NYT)/	111(NYT)/	E	delta:H(1)N(-1)18O(1) (N)	2138.95	456521	93.6153
108	PTPRC_HUMAN	PTPRC	Receptor-type tyrosine-protein phosphatase C	148644	1304	1154	1	716.844	2	1431.67	1431.67	-0.0011	416	426	0	35.41	0.0021	R	SFHNFTLCYIK	0.00020000000.0	1	419(NFT)/	419(NFT)/	E	delta:H(1)N(-1)18O(1) (N)	1428.69	454423	109.168
109	ITA4_HUMAN	ITGA4	Integrin alpha-4	116252	1032	1337	1	749.334	2	1496.65	1496.66	-0.0036	134	147	0	65.68	8.9e-07	R	QPGENGSIVTCGHR	3.00002000000000.0	1	138(NGS)/	138(NGS)/	W	Gln->pyro-Glu (N-term Q); delta:H(1)N(-1)18O(1) (N)	1493.67	452104	67.1455
110	CD151_HUMAN	CD151	CD151 antigen	29132	253	6531	1	789.356	6	4730.09	4730.07	0.0232	133	171	2	95.96	7.2e-10	K	RYHQPGHEAVTSAVDQLQQEFHCCGSNNSQDWRDSEWIR	0.000000000000000000000000002000000000000.0	1	159(NNS)/	159(NNS)/	S	delta:H(1)N(-1)18O(1) (N)	4727.08	450546	123.199
111	ADA17_HUMAN	ADAM17	Disintegrin and metalloproteinase domain-containing protein 17	94957	824	4516	1	1007.73	3	3020.17	3020.16	0.009	578	601	1	42.8	5.2e-05	K	CIPFCEREQQLESCACNETDNSCK	1.000000000000000020000000.0	1	594(NET)/	594(NET)/598(NSC)/	V	ammonia-loss (N-term C); delta:H(1)N(-1)18O(1) (N)	3017.17	450295	116.667
112	CD97_HUMAN	CD97	CD97 antigen	94603	835	2240	1	902.482	2	1802.95	1802.95	-0.0029	441	456	1	59.49	1.1e-05	R	RLSAVNSIFLSHNNTK	0.0000000000002000.0	1	453(NNT)/	453(NNT)/	E	delta:H(1)N(-1)18O(1) (N)	1799.96	450248	88.2135
113	AMPN_HUMAN	ANPEP	Aminopeptidase N	109870	967	3048	1	715.03	3	2142.07	2142.06	0.0037	725	741	1	86.24	3e-08	K	QVTPLFIHFRNNTNNWR	3.00000000002000000.0	1	735(NNT)/	735(NNT)/	E	Gln->pyro-Glu (N-term Q); delta:H(1)N(-1)18O(1) (N)	2139.08	447746	128.537
114	LAMP2_HUMAN	LAMP2	Lysosome-associated membrane glycoprotein 2	45503	410	430	1	542.763	2	1083.51	1083.51	0.0059	46	53	0	36.34	0.0014	K	WQMNFTVR	0.00020000.0	1	49(NFT)/	49(NFT)/	Y	delta:H(1)N(-1)18O(1) (N)	1080.52	443347	110.987
115	TMED4_HUMAN	TMED4	Transmembrane emp24 domain-containing protein 4	26097	227	4839	1	802.362	4	3205.42	3205.42	0.0042	93	120	1	81.04	3.9e-08	R	QYGSEGRFTFTSHTPGDHQICLHSNSTR	3.0000000000000000000000002000.0	1	117(NST)/	117(NST)/	M	Gln->pyro-Glu (N-term Q); delta:H(1)N(-1)18O(1) (N)	3202.43	443191	93.0488
116	CREL2_HUMAN	CRELD2	Cysteine-rich with EGF-like domain protein 2	40333	353	6359	1	890.954	5	4449.73	4449.72	0.0151	168	204	1	76.1	2.5e-08	R	CHMGYQGPLCTDCMDGYFSSLRNETHSICTACDESCK	0.0000000000000000000000200000000000000.0	1	190(NET)/	190(NET)/	T	delta:H(1)N(-1)18O(1) (N)	4446.73	439522	123.725
117	ITAX_HUMAN	ITGAX	Integrin alpha-X	128946	1163	816	1	624.779	2	1247.54	1247.54	-0.0006	937	946	0	43.58	0.00015	K	YLNFSESEEK	0.0020000000.0	1	939(NFS)/	939(NFS)/	E	delta:H(1)N(-1)18O(1) (N)	1244.56	438650	78.915
118	1B57_HUMAN	HLA-B	HLA class I histocompatibility antigen, B-57 alpha chain	40541	362	4218	1	940.414	3	2818.22	2818.22	-0.0001	108	132	0	64.77	1.4e-06	R	YYNQSEAGSHIIQVMYGCDVGPDGR	0.0020000000000000000000000.0	1	110(NQS)/	110(NQS)/	L	delta:H(1)N(-1)18O(1) (N)	2815.23	435222	116.87
119	GNS_HUMAN	GNS	N-acetylglucosamine-6-sulfatase	62840	552	2688	1	986.99	2	1971.96	1971.96	0.0038	275	291	1	71.15	1e-06	K	TPMTNSSIQFLDNAFRK	0.00002000000000000.0	1	279(NSS)/	279(NSS)/	R	delta:H(1)N(-1)18O(1) (N)	1968.97	435153	127.063
120	NPTN_HUMAN	NPTN	Neuroplastin	44702	398	80	1	424.734	2	847.454	847.454	0.0002	228	235	0	50.49	0.0001	K	ANATIEVK	0.02000000.0	1	229(NAT)/	229(NAT)/	A	delta:H(1)N(-1)18O(1) (N)	844.465	432772	46.418
121	PTPRC_HUMAN	PTPRC	Receptor-type tyrosine-protein phosphatase C	148644	1304	1282	1	740.366	2	1478.72	1478.72	0.0002	230	241	0	40.59	0.001	K	YANITVDYLYNK	0.002000000000.0	1	232(NIT)/	232(NIT)/	E	delta:H(1)N(-1)18O(1) (N)	1475.73	429862	109.63
122	PRIO_HUMAN	PRNP	Major prion protein	27871	253	554	1	571.759	2	1141.5	1141.5	0.0003	195	204	0	49.46	4.6e-05	K	GENFTETDVK	0.0020000000.0	1	197(NFT)/	197(NFT)/	M	delta:H(1)N(-1)18O(1) (N)	1138.51	426880	62.0939
123	STT3A_HUMAN	STT3A	Dolichyl-diphosphooligosaccharide--protein glycosyltransferase subunit STT3A	81104	705	4529	1	758.87	4	3031.45	3031.46	-0.0031	539	565	1	79.23	1.4e-07	R	TILVDNNTWNNTHISRVGQAMASTEEK	0.000000000200000000000000000.0	1	548(NNT)/	544(NNT)/548(NNT)/	A	delta:H(1)N(-1)18O(1) (N)	3028.47	423545	107.665
124	TMED4_HUMAN	TMED4	Transmembrane emp24 domain-containing protein 4	26097	227	3447	1	612.282	4	2445.1	2445.1	-0.0019	100	120	0	77.79	1.1e-07	R	FTFTSHTPGDHQICLHSNSTR	0.000000000000000002000.0	1	117(NST)/	117(NST)/	M	delta:H(1)N(-1)18O(1) (N)	2442.11	423418	80.1706
125	TFR1_HUMAN	TFRC	Transferrin receptor protein 1	85274	760	2584	1	647.337	3	1938.99	1938.98	0.0053	242	258	0	57.2	2.3e-05	K	DFEDLYTPVNGSIVIVR	0.00000000020000000.0	1	251(NGS)/	251(NGS)/	A	delta:H(1)N(-1)18O(1) (N)	1935.99	423376	133.459
126	K319L_HUMAN	KIAA0319L	Dyslexia-associated protein KIAA0319-like protein	116669	1049	4165	1	699.802	4	2795.18	2795.18	-0.0034	879	902	0	60.82	1.4e-06	R	ALEVNTVTCQLNCSDHGHCDSFTK	0.000000000002000000000000.0	1	890(NCS)/	890(NCS)/	R	delta:H(1)N(-1)18O(1) (N)	2792.2	422099	92.9734
127	LAMP2_HUMAN	LAMP2	Lysosome-associated membrane glycoprotein 2	45503	410	2403	1	943.486	2	1884.96	1884.97	-0.008	88	104	0	54.59	4.3e-05	K	IAVQFGPGFSWIANFTK	0.00000000000002000.0	1	101(NFT)/	101(NFT)/	A	delta:H(1)N(-1)18O(1) (N)	1881.98	419049	156.179
128	CATC_HUMAN	CTSC	Dipeptidyl peptidase 1	52619	463	1023	1	683.796	2	1365.58	1365.58	-0.0014	51	62	0	46.71	5.7e-05	R	DVNCSVMGPQEK	0.002000000000.0	1	53(NCS)/	53(NCS)/	K	delta:H(1)N(-1)18O(1) (N)	1362.59	418466	62.2316
129	PPAL_HUMAN	ACP2	Lysosomal acid phosphatase	48713	423	4211	1	705.138	4	2816.52	2816.51	0.0109	130	153	1	43.87	0.00019	R	FNPNISWQPIPVHTVPITEDRLLK	0.000200000000000000000000.0	1	133(NIS)/	133(NIS)/	F	delta:H(1)N(-1)18O(1) (N)	2813.52	417881	127.283
130	UPAR_HUMAN	PLAUR	Urokinase plasminogen activator surface receptor	38607	335	2904	1	691.621	3	2071.84	2071.85	-0.0054	221	238	0	40.18	0.00011	K	GNSTHGCSSEETFLIDCR	0.020000000000000000.0	1	222(NST)/	222(NST)/	G	delta:H(1)N(-1)18O(1) (N)	2068.86	416096	90.1425
131	PLXB2_HUMAN	PLXNB2	Plexin-B2	207734	1838	1765	1	819.876	2	1637.74	1637.74	-0.0012	517	531	0	87.61	1.2e-08	K	SCVAVTSAQPQNMSR	0.000000000002000.0	1	528(NMS)/	528(NMS)/	R	delta:H(1)N(-1)18O(1) (N)	1634.75	413659	66.0001
132	TMED9_HUMAN	TMED9	Transmembrane emp24 domain-containing protein 9	27374	235	3421	1	608.785	4	2431.11	2431.11	-0.001	108	128	0	62.42	5.3e-06	R	FTFTSHTPGEHQICLHSNSTK	0.000000000000000002000.0	1	125(NST)/	125(NST)/	F	delta:H(1)N(-1)18O(1) (N)	2428.12	411940	78.5951
133	I17RA_HUMAN	IL17RA	Interleukin-17 receptor A	97486	866	1663	1	802.36	2	1602.71	1602.7	0.0072	54	66	0	78.83	6.1e-08	K	NSTCLDDSWIHPR	0.2000000000000.0	1	54(NST)/	54(NST)/	N	delta:H(1)N(-1)18O(1) (N)	1599.71	411686	94.3543
134	RNAS2_HUMAN	RNASE2	Non-secretory ribonuclease	18855	161	4766	1	1059.82	3	3176.44	3176.43	0.0027	66	93	0	40.12	0.00071	K	NQNTFLLTTFANVVNVCGNPNMTCPSNK	0.0000000000000000000024000020.0	2	86(NMT)/92(NKT)/	80(NVC)/86(NMT)/92(NKT)/	T	Oxidation (M); 2 delta:H(1)N(-1)18O(1) (N)	3170.46	409932	146.45
135	PERM_HUMAN	MPO	Myeloperoxidase	84784	745	3024	1	709.687	3	2126.04	2126.04	0.0047	375	392	0	45.49	0.00041	R	ALLPFDNLHDDPCLLTNR	0.000000000000000020.0	1	391(NRS)/	391(NRS)/	S	delta:H(1)N(-1)18O(1) (N)	2123.05	407926	127
136	PERE_HUMAN	EPX	Eosinophil peroxidase	81958	715	3024	1	709.687	3	2126.04	2126.04	0.0047	347	364	0	45.49	0.00041	R	ALLPFDNLHDDPCLLTNR	0.000000000000000020.0	1	363(NRS)/	363(NRS)/	S	delta:H(1)N(-1)18O(1) (N)	2123.05	407926	127
137	MA2B1_HUMAN	MAN2B1	Lysosomal alpha-mannosidase	114357	1011	3853	1	885.712	3	2654.11	2654.11	0.0005	309	330	0	76.86	4.8e-08	R	TNHTVMTMGSDFQYENANMWFK	0.0200000000000000000000.0	1	310(NHT)/	310(NHT)/	N	delta:H(1)N(-1)18O(1) (N)	2651.12	405096	129.721
138	4F2_HUMAN	SLC3A2	4F2 cell-surface antigen heavy chain	68180	630	4553	1	763.647	4	3050.56	3050.57	-0.0067	369	396	1	66.49	2.1e-06	K	GFSEDRLLIAGTNSSDLQQILSLLESNK	0.0000000000002000000000000000.0	1	381(NSS)/	381(NSS)/	D	delta:H(1)N(-1)18O(1) (N)	3047.58	404115	158.272
139	MPRD_HUMAN	M6PR	Cation-dependent mannose-6-phosphate receptor	31487	277	1640	1	799.904	2	1597.79	1597.79	-0.0006	80	95	0	46.8	0.00025	R	EAGNHTSGAGLVQINK	0.0002000000000000.0	1	83(NHT)/	83(NHT)/94(NKS)/	S	delta:H(1)N(-1)18O(1) (N)	1594.81	403716	64.681
140	S39A6_HUMAN	SLC39A6	Zinc transporter ZIP6	85449	755	1806	1	828.348	2	1654.68	1654.68	0.0032	256	269	0	26.19	0.0043	R	NTNENPQECFNASK	0.00000000002000.0	1	266(NAS)/	266(NAS)/	L	delta:H(1)N(-1)18O(1) (N)	1651.69	403134	63.0636
141	PRTN3_HUMAN	PRTN3	Myeloblastin	28245	256	5854	1	785.199	5	3920.96	3920.97	-0.0115	160	193	0	103.74	3.6e-10	R	VGAHDPPAQVLQELNVTVVTFFCRPHNICTFVPR	0.0000000000000020000000000000000000.0	1	174(NVT)/	174(NVT)/186(NIC)/	R	delta:H(1)N(-1)18O(1) (N)	3917.98	394199	158.726
142	ATF6A_HUMAN	ATF6	Cyclic AMP-dependent transcription factor ATF-6 alpha	74823	670	6367	1	1116.05	4	4460.19	4460.18	0.0134	630	670	2	31.37	0.0079	K	SSSVPPYLRDQQRNQTNTFFGSPPAATEATHVVSTIPESLQ	0.00000000000002000000000000000000000000000.0	1	643(NQT)/	643(NQT)/	-	delta:H(1)N(-1)18O(1) (N)	4457.19	394125	128.302
143	AMPN_HUMAN	ANPEP	Aminopeptidase N	109870	967	884	1	643.355	2	1284.7	1284.7	-0.0006	231	241	0	38.18	0.0015	K	AEFNITLIHPK	0.00020000000.0	1	234(NIT)/	234(NIT)/	D	delta:H(1)N(-1)18O(1) (N)	1281.71	393119	105.47
144	TLR9_HUMAN	TLR9	Toll-like receptor 9	117439	1032	426	1	539.793	2	1077.57	1077.57	0.0002	208	216	0	76.57	2.5e-07	K	YNNLTVVPR	0.002000000.0	1	210(NLT)/	210(NLT)/	N	delta:H(1)N(-1)18O(1) (N)	1074.58	390933	76.5571
145	ICAM3_HUMAN	ICAM3	Intercellular adhesion molecule 3	60472	547	5059	1	830.641	4	3318.53	3318.53	0.0066	182	211	1	53.37	4.6e-05	R	DDHGAPFSCRTELDMQPQGLGLFVNTSAPR	0.000000000000000000000000200000.0	1	206(NTS)/	206(NTS)/	Q	delta:H(1)N(-1)18O(1) (N)	3315.54	389339	128.8
146	LICH_HUMAN	LIPA	Lysosomal acid lipase/cholesteryl ester hydrolase	45789	399	2821	1	679.979	3	2036.92	2036.92	-0.0002	316	331	0	44.01	0.00024	K	NYFHYNQSYPPTYNVK	0.0000020000000000.0	1	321(NQS)/	321(NQS)/	D	delta:H(1)N(-1)18O(1) (N)	2033.93	385336	94.3847
147	GCNT1_HUMAN	GCNT1	Beta-1,3-galactosyl-O-glycosyl-glycoprotein beta-1,6-N-acetylglucosaminyltransferase	50280	428	2409	1	944.434	2	1886.85	1886.86	-0.0028	45	61	0	77.38	1.3e-07	R	HLELAGENPSSDINCTK	0.00000000000002000.0	1	58(NCT)/	58(NCT)/	V	delta:H(1)N(-1)18O(1) (N)	1883.87	384613	76.3301
148	NEUR1_HUMAN	NEU1	Sialidase-1	45952	415	1007	1	453.55	3	1357.63	1357.63	-0.0021	348	358	1	32.73	0.0034	R	WSFSNGTSWRK	0.00002000000.0	1	352(NGT)/	352(NGT)/	E	delta:H(1)N(-1)18O(1) (N)	1354.64	382778	94.827
149	SIA4C_HUMAN	ST3GAL4	CMP-N-acetylneuraminate-beta-galactosamide-alpha-2,3-sialyltransferase 4	38249	333	1936	1	851.918	2	1701.82	1701.82	-0.0026	303	319	0	65.81	2.7e-06	K	SMAGSGHNVSQEALAIK	0.00000002000000000.0	1	310(NVS)/	310(NVS)/	R	delta:H(1)N(-1)18O(1) (N)	1698.84	378961	76.5314
150	BASI_HUMAN	BSG	Basigin	42573	385	2727	1	995.492	2	1988.97	1988.97	-0.0032	153	170	0	118.71	1.6e-11	K	ILLTCSLNDSATEVTGHR	0.000000020000000000.0	1	160(NDS)/	160(NDS)/	W	delta:H(1)N(-1)18O(1) (N)	1985.98	378643	102.779
151	MA2B1_HUMAN	MAN2B1	Lysosomal alpha-mannosidase	114357	1011	3770	1	870.75	3	2609.23	2609.23	0.0043	488	509	0	83.37	5e-08	K	DHFTFCQQLNISICPLSQTAAR	0.0000000002000000000000.0	1	497(NIS)/	497(NIS)/	F	delta:H(1)N(-1)18O(1) (N)	2606.24	377212	130.468
152	CR1_HUMAN	CR1	Complement receptor type 1	230473	2039	1575	1	791.899	2	1581.78	1581.78	0.0072	506	520	0	65.85	2.9e-06	K	TQTNASDFPIGTSLK	0.000200000000000.0	1	509(NAS)/	509(NAS)/	Y	delta:H(1)N(-1)18O(1) (N)	1578.79	375828	96.3823
153	SAP_HUMAN	PSAP	Prosaposin	59899	524	1545	1	788.42	2	1574.83	1574.82	0.0072	214	227	0	49.59	0.00013	R	TNSTFVQALVEHVK	0.02000000000000.0	1	215(NST)/	215(NST)/	E	delta:H(1)N(-1)18O(1) (N)	1571.83	371802	125.753
154	TM2D3_HUMAN	TM2D3	TM2 domain-containing protein 3	28070	247	4671	1	1044.75	3	3131.23	3131.23	-0.0011	127	151	0	53.49	4.5e-06	R	FCWQLPETDYECTNSTSCMTVSCPR	0.0000000000000200000000000.0	1	140(NST)/	140(NST)/	Q	delta:H(1)N(-1)18O(1) (N)	3128.24	368991	125.828
155	MPRI_HUMAN	IGF2R	Cation-independent mannose-6-phosphate receptor	281155	2491	805	1	622.782	2	1243.55	1243.55	0.0034	427	436	0	53.87	1.7e-05	R	MSVINFECNK	0.0000000020.0	1	435(NKT)/	435(NKT)/	T	delta:H(1)N(-1)18O(1) (N)	1240.56	364964	94.5789
156	ITAL_HUMAN	ITGAL	Integrin alpha-L	129942	1170	959	1	663.338	2	1324.66	1324.66	0.0033	858	869	0	67.03	2.1e-06	R	ALSCNVSSPIFK	0.000020000000.0	1	862(NVS)/	862(NVS)/	A	delta:H(1)N(-1)18O(1) (N)	1321.67	364806	94.5661
157	SIGL5_HUMAN	SIGLEC5	Sialic acid-binding Ig-like lectin 5	61589	551	830	1	627.298	2	1252.58	1252.58	0.0001	371	382	0	90.66	7e-09	K	PLEGNSSQGSFK	0.000020000000.0	1	375(NSS)/	375(NSS)/	V	delta:H(1)N(-1)18O(1) (N)	1249.59	364645	53.2936
158	BASI_HUMAN	BSG	Basigin	42573	385	4293	1	714.071	4	2852.25	2852.26	-0.0042	283	307	1	43.98	0.00017	R	SELHIENLNMEADPGQYRCNGTSSK	0.0000000000000000000200000.0	1	302(NGT)/	302(NGT)/	G	delta:H(1)N(-1)18O(1) (N)	2849.27	364503	94.9121
159	NRROS_HUMAN	NRROS	Negative regulator of reactive oxygen species	77457	692	5596	1	918.694	4	3670.75	3670.74	0.0035	427	459	1	94.41	3.5e-09	R	NITTLDMSHNQISLCPLPAASDRVGPPSCVDFR	0.200000000000000000000000000000000.0	1	427(NIT)/	427(NIT)/	N	delta:H(1)N(-1)18O(1) (N)	3667.75	363442	126.757
160	STT3B_HUMAN	STT3B	Dolichyl-diphosphooligosaccharide--protein glycosyltransferase subunit STT3B	94241	826	682	1	596.258	2	1190.5	1190.5	-0.0003	637	647	0	59.99	1.9e-06	K	AMSSNETAAYK	0.04002000000.0	1	641(NET)/	641(NET)/	I	Oxidation (M); delta:H(1)N(-1)18O(1) (N)	1187.51	363193	36.5029
161	MGT4B_HUMAN	MGAT4B	Alpha-1,3-mannosyl-glycoprotein 4-beta-N-acetylglucosaminyltransferase B	63444	548	2851	1	1027.01	2	2052	2051.99	0.0061	463	480	0	25.77	0.03	K	LFNTSVEVLPFDNPQSDK	0.002000000000000000.0	1	465(NTS)/	465(NTS)/	E	delta:H(1)N(-1)18O(1) (N)	2049.01	361243	128.424
162	ERO1A_HUMAN	ERO1A	ERO1-like protein alpha	55213	468	1121	1	709.838	2	1417.66	1417.66	-0.0002	277	287	0	37.37	0.0013	K	WGHNITEFQQR	0.00020000000.0	1	280(NIT)/	280(NIT)/	F	delta:H(1)N(-1)18O(1) (N)	1414.67	360644	80.667
163	LIRA2_HUMAN	LILRA2	Leukocyte immunoglobulin-like receptor subfamily A member 2	53529	483	446	1	547.281	2	1092.55	1092.55	-0.0004	339	347	0	40.26	0.0012	K	NVTLLCQSR	0.200000000.0	1	339(NVT)/	339(NVT)/	G	delta:H(1)N(-1)18O(1) (N)	1089.56	359525	74.6153
164	A1AT_HUMAN	SERPINA1	Alpha-1-antitrypsin	46878	418	5620	1	924.456	4	3693.79	3693.8	-0.0102	94	125	0	75.64	3.5e-07	K	ADTHDEILEGLNFNLTEIPEAQIHEGFQELLR	0.00000000000002000000000000000000.0	1	107(NLT)/	107(NLT)/	T	delta:H(1)N(-1)18O(1) (N)	3690.82	359021	157.681
165	CD33_HUMAN	CD33	Myeloid cell surface antigen CD33	40313	364	947	1	440.883	3	1319.63	1319.63	0.0002	110	119	2	40.64	0.00073	R	RRDNGSYFFR	0.0002000000.0	1	113(NGS)/	113(NGS)/	M	delta:H(1)N(-1)18O(1) (N)	1316.64	358026	71.0743
166	ITA5_HUMAN	ITGA5	Integrin alpha-5	115605	1049	1840	1	834.918	2	1667.82	1667.82	0.0022	864	878	0	62.89	5.6e-06	R	VTGLNCTTNHPINPK	0.000020000000000.0	1	868(NCT)/	868(NCT)/	G	delta:H(1)N(-1)18O(1) (N)	1664.83	356537	62.5841
167	NICA_HUMAN	NCSTN	Nicastrin	79103	709	4096	1	692.355	4	2765.39	2765.39	0.0001	53	78	0	62.47	6.9e-06	R	LLNATHQIGCQSSISGDTGVIHVVEK	0.00200000000000000000000000.0	1	55(NAT)/	55(NAT)/	E	delta:H(1)N(-1)18O(1) (N)	2762.4	356513	99.1461
168	PLXB2_HUMAN	PLXNB2	Plexin-B2	207734	1838	2206	1	598.953	3	1793.84	1793.84	-0.0019	517	532	1	53.59	4.2e-05	K	SCVAVTSAQPQNMSRR	0.0000000000020000.0	1	528(NMS)/	528(NMS)/	A	delta:H(1)N(-1)18O(1) (N)	1790.85	355546	61.971
169	CATG_HUMAN	CTSG	Cathepsin G	29161	255	4601	1	771.388	4	3081.52	3081.51	0.0144	56	82	1	71.89	8e-07	R	EDFVLTAAHCWGSNINVTLGAHNIQRR	0.000000000000000200000000000.0	1	71(NVT)/	71(NVT)/	E	delta:H(1)N(-1)18O(1) (N)	3078.52	352501	128.148
170	MFNG_HUMAN	MFNG	Beta-1,3-N-acetylglucosaminyltransferase manic fringe	36806	321	3830	1	661.341	4	2641.34	2641.34	0.0001	164	186	0	28.4	0.017	R	DVYVGRPSLNRPIHASEPQPHNR	0.00000000000000000000020.0	1	185(NRT)/	185(NRT)/	T	delta:H(1)N(-1)18O(1) (N)	2638.35	349951	68.5124
171	MPZL1_HUMAN	MPZL1	Myelin protein zero-like protein 1	29235	269	3712	1	862.404	3	2584.19	2584.18	0.0063	117	138	0	23.46	0.044	K	DASINIENMQFIHNGTYICDVK	0.0000000000000200000000.0	1	130(NGT)/	130(NGT)/	N	delta:H(1)N(-1)18O(1) (N)	2581.19	349838	126.982
172	CHSTB_HUMAN	CHST11	Carbohydrate sulfotransferase 11	42041	352	168	1	456.229	2	910.443	910.443	-0.0002	204	210	0	33.78	0.0023	K	YNISFHK	0.0200000.0	1	205(NIS)/	205(NIS)/	R	delta:H(1)N(-1)18O(1) (N)	907.455	348079	69.2569
173	PECA1_HUMAN	PECAM1	Platelet endothelial cell adhesion molecule	83396	738	1160	1	717.842	2	1433.67	1433.66	0.0059	78	89	0	43.36	0.00033	K	DDVLFYNISSMK	0.000000200000.0	1	84(NIS)/	84(NIS)/	S	delta:H(1)N(-1)18O(1) (N)	1430.68	346874	129.957
174	MGA_HUMAN	MGAM	Maltase-glucoamylase, intestinal	211031	1857	2059	1	579.625	3	1735.85	1735.85	0.0063	1378	1392	1	25.64	0.035	R	AYVAFPDFFRNSTAK	0.000000000020000.0	1	1388(NST)/	1388(NST)/	W	delta:H(1)N(-1)18O(1) (N)	1732.86	346700	125.463
175	TFR1_HUMAN	TFRC	Transferrin receptor protein 1	85274	760	1427	1	514.593	3	1540.76	1540.75	0.0056	720	732	1	49.9	0.00012	R	KQNNGAFNETLFR	0.0000000200000.0	1	727(NET)/	727(NET)/	N	delta:H(1)N(-1)18O(1) (N)	1537.76	346013	92.2465
176	PLD4_HUMAN	PLD4	Phospholipase D4	55990	506	2197	1	893.482	2	1784.95	1784.95	0.004	410	425	0	70.72	9.2e-07	K	VFIVPVGNHSNIPFSR	0.0000000200000000.0	1	417(NHS)/	417(NHS)/	V	delta:H(1)N(-1)18O(1) (N)	1781.96	344551	113.633
177	SIGL6_HUMAN	SIGLEC6	Sialic acid-binding Ig-like lectin 6	50451	453	5776	1	959.225	4	3832.87	3832.86	0.0111	194	228	0	37.27	0.0022	R	TTQSSVLTITPRPQDHSTNLTCQVTFPGAGVTMER	0.00000000000000000020000000000000000.0	1	212(NLT)/	212(NLT)/	T	delta:H(1)N(-1)18O(1) (N)	3829.87	344427	115.979
178	ELNE_HUMAN	ELANE	Neutrophil elastase	29127	267	3134	1	740.073	3	2217.2	2217.2	-0.0053	164	183	1	79.27	7.5e-08	R	GIASVLQELNVTVVTSLCRR	0.00000000020000000000.0	1	173(NVT)/	173(NVT)/	S	delta:H(1)N(-1)18O(1) (N)	2214.22	343385	158.91
179	SIGL5_HUMAN	SIGLEC5	Sialic acid-binding Ig-like lectin 5	61589	551	453	1	548.253	2	1094.49	1094.49	0.0011	100	109	0	55.91	1.8e-05	K	NCSLSIGDAR	0.2000000000.0	1	100(NCS)/	100(NCS)/	M	delta:H(1)N(-1)18O(1) (N)	1091.5	342465	68.8441
180	SIG14_HUMAN	SIGLEC14	Sialic acid-binding Ig-like lectin 14	44569	396	453	1	548.253	2	1094.49	1094.49	0.0011	100	109	0	55.91	1.8e-05	K	NCSLSIGDAR	0.2000000000.0	1	100(NCS)/	100(NCS)/	M	delta:H(1)N(-1)18O(1) (N)	1091.5	342465	68.8441
181	NICA_HUMAN	NCSTN	Nicastrin	79103	709	2749	1	998.514	2	1995.01	1995.02	-0.0028	433	451	1	98.98	1.7e-09	R	ARNISGVVLADHSGAFHNK	0.0020000000000000000.0	1	435(NIS)/	435(NIS)/	Y	delta:H(1)N(-1)18O(1) (N)	1992.03	341653	75.9051
182	SYPL1_HUMAN	SYPL1	Synaptophysin-like protein 1	28889	259	2411	1	944.452	2	1886.89	1886.89	-0.0046	56	72	0	52.93	5e-05	K	GQTEIQVNCPPAVTENK	0.00000000000000020.0	1	71(NKT)/	71(NKT)/	T	delta:H(1)N(-1)18O(1) (N)	1883.9	340654	77.2298
183	CD63_HUMAN	CD63	CD63 antigen	26474	238	3686	1	852.722	3	2555.14	2555.15	-0.0012	163	184	1	76.12	1.3e-07	K	NRVPDSCCINVTVGCGINFNEK	0.0000000002000000000000.0	1	172(NVT)/	172(NVT)/	A	delta:H(1)N(-1)18O(1) (N)	2552.16	339557	107.843
184	INSR_HUMAN	INSR	Insulin receptor	158912	1382	1861	1	559.906	3	1676.7	1676.7	0.0003	280	292	0	36.85	0.00042	R	CVNFSFCQDLHHK	1.0020000000000.0	1	282(NFS)/	282(NFS)/	C	ammonia-loss (N-term C); delta:H(1)N(-1)18O(1) (N)	1673.71	334382	114.73
185	EMIL2_HUMAN	EMILIN2	EMILIN-2	116869	1053	474	1	552.771	2	1103.53	1103.53	-0.0004	585	593	1	47.35	0.00017	K	SLNDTMHRK	0.002000000.0	1	587(NDT)/	587(NDT)/	F	delta:H(1)N(-1)18O(1) (N)	1100.54	334275	32.7422
186	LAMP2_HUMAN	LAMP2	Lysosome-associated membrane glycoprotein 2	45503	410	1439	1	772.437	2	1542.86	1542.86	-0.0017	267	280	1	72.71	3.9e-07	R	SHTALLRLNSSTIK	0.00000000200000.0	1	275(NSS)/	275(NSS)/	Y	delta:H(1)N(-1)18O(1) (N)	1539.87	333947	77.2037
187	CD97_HUMAN	CD97	CD97 antigen	94603	835	2285	1	907.367	2	1812.72	1812.72	-0.0023	29	43	0	81.27	7.5e-09	R	WCPQNSSCVNATACR	0.000000000200000.0	1	38(NAT)/	33(NSS)/38(NAT)/	C	delta:H(1)N(-1)18O(1) (N)	1809.73	333052	69.8944
188	ITA4_HUMAN	ITGA4	Integrin alpha-4	116252	1032	3273	1	462.456	5	2307.25	2307.24	0.002	463	483	1	58.98	8.2e-06	R	TRPVVIVDASLSHPESVNRTK	0.000000000000000002000.0	1	480(NRT)/	480(NRT)/	F	delta:H(1)N(-1)18O(1) (N)	2304.26	332940	78.9278
189	SORL_HUMAN	SORL1	Sortilin-related receptor	253798	2214	1941	1	853.906	2	1705.8	1705.8	-0.0011	1852	1866	0	69.98	8.6e-07	K	AINQTAVECTWTGPR	0.002000000000000.0	1	1854(NQT)/	1854(NQT)/	N	delta:H(1)N(-1)18O(1) (N)	1702.81	332727	93.0315
190	ATRN_HUMAN	ATRN	Attractin	163450	1429	571	1	577.757	2	1153.5	1153.5	0.0006	1071	1079	0	28.57	0.0081	K	CINQSICEK	0.002000000.0	1	1073(NQS)/	1073(NQS)/	C	delta:H(1)N(-1)18O(1) (N)	1150.51	332049	52.968
191	PERM_HUMAN	MPO	Myeloperoxidase	84784	745	3441	1	611.062	4	2440.22	2440.21	0.0129	375	395	1	62.46	7.3e-06	R	ALLPFDNLHDDPCLLTNRSAR	0.000000000000000020000.0	1	391(NRS)/	391(NRS)/	I	delta:H(1)N(-1)18O(1) (N)	2437.22	331123	118.664
192	PERE_HUMAN	EPX	Eosinophil peroxidase	81958	715	3441	1	611.062	4	2440.22	2440.21	0.0129	347	367	1	62.46	7.3e-06	R	ALLPFDNLHDDPCLLTNRSAR	0.000000000000000020000.0	1	363(NRS)/	363(NRS)/	I	delta:H(1)N(-1)18O(1) (N)	2437.22	331123	118.664
193	IGF1R_HUMAN	IGF1R	Insulin-like growth factor 1 receptor	157202	1367	319	1	504.753	2	1007.49	1007.49	0	896	904	0	52.46	6.1e-05	R	LNPGNYTAR	0.000020000.0	1	900(NYT)/	900(NYT)/	I	delta:H(1)N(-1)18O(1) (N)	1004.5	330821	61.5787
194	ATF6A_HUMAN	ATF6	Cyclic AMP-dependent transcription factor ATF-6 alpha	74823	670	1017	1	681.867	2	1361.72	1361.72	-0.0001	574	585	0	38.12	0.0018	R	DHLLLPATTHNK	0.000000000020.0	1	584(NKT)/	584(NKT)/	T	delta:H(1)N(-1)18O(1) (N)	1358.73	329794	63.3998
195	MPRD_HUMAN	M6PR	Cation-dependent mannose-6-phosphate receptor	31487	277	2787	1	672.005	3	2012.99	2012.99	-0.0001	77	95	1	60.06	1.4e-05	R	VCREAGNHTSGAGLVQINK	0.0000002000000000000.0	1	83(NHT)/	83(NHT)/94(NKS)/	S	delta:H(1)N(-1)18O(1) (N)	2010.01	328579	62.2577
196	PERE_HUMAN	EPX	Eosinophil peroxidase	81958	715	719	1	403.541	3	1207.6	1207.6	-0.0006	697	706	1	42.86	0.0007	R	GFVNCSRIPR	0.0002000000.0	1	700(NCS)/	700(NCS)/	L	delta:H(1)N(-1)18O(1) (N)	1204.61	327122	73.7389
197	TLR9_HUMAN	TLR9	Toll-like receptor 9	117439	1032	585	1	580.811	2	1159.61	1159.61	0	691	702	0	60.52	1.1e-05	K	ALTNGSLPAGTR	0.000200000000.0	1	694(NGS)/	694(NGS)/	L	delta:H(1)N(-1)18O(1) (N)	1156.62	325049	66.7615
198	FCGR1_HUMAN	FCGR1A	High affinity immunoglobulin gamma Fc receptor I	43004	374	1642	1	533.608	3	1597.8	1597.79	0.0073	238	251	1	37.94	0.0019	R	GRNTSSEYQILTAR	0.00200000000000.0	1	240(NTS)/	240(NTS)/	R	delta:H(1)N(-1)18O(1) (N)	1594.81	324919	79.1653
199	CR1_HUMAN	CR1	Complement receptor type 1	230473	2039	4238	1	706.832	4	2823.3	2823.3	-0.0045	895	919	1	79.34	9.7e-08	K	AVNYTCDPHPDRGTSFDLIGESTIR	0.0020000000000000000000000.0	1	897(NYT)/	897(NYT)/	C	delta:H(1)N(-1)18O(1) (N)	2820.31	324087	105.298
200	ITA6_HUMAN	ITGA6	Integrin alpha-6	127724	1130	2076	1	582.296	3	1743.87	1743.86	0.0022	925	939	1	45.1	0.0004	K	EINSLNLTESHNSRK	0.000002000000000.0	1	930(NLT)/	930(NLT)/	K	delta:H(1)N(-1)18O(1) (N)	1740.88	323244	62.6499
201	IL6RA_HUMAN	IL6R	Interleukin-6 receptor subunit alpha	52199	468	1877	1	563.579	3	1687.71	1687.71	-0.0007	85	98	0	57.38	5.2e-06	R	SVQLHDSGNYSCYR	0.00000000200000.0	1	93(NYS)/	93(NYS)/	A	delta:H(1)N(-1)18O(1) (N)	1684.73	322479	68.3729
202	CD63_HUMAN	CD63	CD63 antigen	26474	238	1274	1	739.284	2	1476.55	1476.55	-0.001	145	156	0	33.83	0.00041	K	CCGAANYTDWEK	0.000002000000.0	1	150(NYT)/	150(NYT)/	I	delta:H(1)N(-1)18O(1) (N)	1473.57	322370	81.5579
203	LMF2_HUMAN	LMF2	Lipase maturation factor 2	79933	707	2342	1	925.518	2	1849.02	1849.02	0	487	503	0	71.14	4.2e-07	K	PGNLSRPPPVVVPHQPR	0.00200000000000000.0	1	489(NLS)/	489(NLS)/	L	delta:H(1)N(-1)18O(1) (N)	1846.03	319931	74.5416
204	CATD_HUMAN	CTSD	Cathepsin D	45037	412	494	1	556.794	2	1111.57	1111.58	-0.0019	257	266	0	64.66	3e-06	K	GSLSYLNVTR	0.0000002000.0	1	263(NVT)/	263(NVT)/	K	delta:H(1)N(-1)18O(1) (N)	1108.59	319677	91.2721
205	CATB_HUMAN	CTSB	Cathepsin B	38766	339	3455	1	816.717	3	2447.13	2447.12	0.0066	37	56	1	92.37	4.7e-09	K	RNTTWQAGHNFYNVDMSYLK	0.02000000000000000000.0	1	38(NTT)/	38(NTT)/	R	delta:H(1)N(-1)18O(1) (N)	2444.13	318267	112.447
206	SORL_HUMAN	SORL1	Sortilin-related receptor	253798	2214	1188	1	481.891	3	1442.65	1442.65	0.0004	2089	2100	0	35.61	0.0018	K	MGHNYTFTVQAR	0.400200000000.0	1	2092(NYT)/	2092(NYT)/	C	Oxidation (M); delta:H(1)N(-1)18O(1) (N)	1439.66	318254	70.7285
207	PLPP1_HUMAN	PLPP1	Phospholipid phosphatase 1	32535	284	3708	1	646.551	4	2582.18	2582.18	-0.0027	141	161	2	58.8	1e-05	K	INCSDGYIEYYICRGNAERVK	0.020000000000000000000.0	1	142(NCS)/	142(NCS)/	E	delta:H(1)N(-1)18O(1) (N)	2579.19	317899	110.681
208	BSCL2_HUMAN	BSCL2	Seipin	44706	398	3381	1	1197.04	2	2392.07	2392.07	0	72	93	0	42.95	0.0003	R	TDCDSSTTSLCSFPVANVSLTK	0.0000000000000000200000.0	1	88(NVS)/	88(NVS)/	G	delta:H(1)N(-1)18O(1) (N)	2389.08	317062	118
209	PO210_HUMAN	NUP210	Nuclear pore membrane glycoprotein 210	205895	1887	2386	1	938.941	2	1875.87	1875.87	-0.0006	40	55	1	98.38	1.3e-09	R	ATRVNFTLEASEGCYR	0.0000200000000000.0	1	44(NFT)/	44(NFT)/	W	delta:H(1)N(-1)18O(1) (N)	1872.88	316790	93.9681
210	CLP1L_HUMAN	CLPTM1L	Cleft lip and palate transmembrane protein 1-like protein	62531	538	75	1	423.744	2	845.474	845.474	-0.0004	89	96	0	40.41	0.0011	R	TVNVSVPK	0.00200000.0	1	91(NVS)/	91(NVS)/	K	delta:H(1)N(-1)18O(1) (N)	842.486	315527	61.8245
211	BGAL_HUMAN	GLB1	Beta-galactosidase	76483	677	663	1	595.338	2	1188.66	1188.66	0.0007	458	468	0	30.47	0.0071	R	NNVITLNITGK	0.00000020000.0	1	464(NIT)/	464(NIT)/	A	delta:H(1)N(-1)18O(1) (N)	1185.67	315375	98.0368
212	PLOD3_HUMAN	PLOD3	Procollagen-lysine,2-oxoglutarate 5-dioxygenase 3	85302	738	975	1	447.87	3	1340.59	1340.59	-0.0004	542	551	0	31.74	0.0027	K	EQYIHENYSR	0.0000002000.0	1	548(NYS)/	548(NYS)/	A	delta:H(1)N(-1)18O(1) (N)	1337.6	315172	59.3199
213	FUCO_HUMAN	FUCA1	Tissue alpha-L-fucosidase	53940	466	4829	1	801.073	4	3200.26	3200.27	-0.0015	257	282	1	47.45	1.8e-05	K	DEVVVNDRWGQNCSCHHGGYYNCEDK	0.00000000000200000000000000.0	1	268(NCS)/	268(NCS)/	F	delta:H(1)N(-1)18O(1) (N)	3197.28	314436	76.1537
214	ECE1_HUMAN	ECE1	Endothelin-converting enzyme 1	87906	770	1394	1	508.906	3	1523.7	1523.7	-0.0004	184	195	1	76.32	1.8e-07	R	ACMNETRIEELR	0.000200000000.0	1	187(NET)/	187(NET)/	A	delta:H(1)N(-1)18O(1) (N)	1520.71	314240	79.4551
215	PPT1_HUMAN	PPT1	Palmitoyl-protein thioesterase 1	34627	306	4507	1	754.121	4	3012.46	3012.45	0.0107	192	216	2	76.65	2.9e-07	K	EDVYRNHSIFLADINQERGINESYK	0.0000020000000000000000000.0	1	197(NHS)/	197(NHS)/212(NES)/	K	delta:H(1)N(-1)18O(1) (N)	3009.46	313262	108.156
216	IPRI_HUMAN	ITPRIP	Inositol 1,4,5-trisphosphate receptor-interacting protein	62932	547	2137	1	887.44	2	1772.87	1772.87	-0.0014	26	40	1	37.84	0.002	R	ENATVPENEEEIIRK	0.020000000000000.0	1	27(NAT)/	27(NAT)/	M	delta:H(1)N(-1)18O(1) (N)	1769.88	313056	75.1485
217	ITAM_HUMAN	ITGAM	Integrin alpha-M	128410	1152	52	1	406.208	2	810.402	810.401	0.001	689	695	0	29.67	0.0076	R	AVFNETK	0.0002000.0	1	692(NET)/	692(NET)/	N	delta:H(1)N(-1)18O(1) (N)	807.413	312631	46.6752
218	RNAS6_HUMAN	RNASE6	Ribonuclease K6	17755	150	1401	1	509.56	3	1525.66	1525.65	0.003	49	61	0	35.82	0.00092	R	AMSGINNYTQHCK	0.0000002000000.0	1	55(NYT)/	55(NYT)/	H	delta:H(1)N(-1)18O(1) (N)	1522.67	311926	62.5936
219	FCAR_HUMAN	FCAR	Immunoglobulin alpha Fc receptor	32700	287	4600	1	770.645	4	3078.55	3078.54	0.0102	133	160	1	37.32	0.0021	R	GLVLMPGENISLTCSSAHIPFDRFSLAK	0.0000400020000000000000000000.0	1	141(NIS)/	141(NIS)/	E	Oxidation (M); delta:H(1)N(-1)18O(1) (N)	3075.55	311572	129.848
220	TFR1_HUMAN	TFRC	Transferrin receptor protein 1	85274	760	2893	1	1034.55	2	2067.08	2067.08	0.004	241	258	1	70.05	1.1e-06	K	KDFEDLYTPVNGSIVIVR	0.000000000020000000.0	1	251(NGS)/	251(NGS)/	A	delta:H(1)N(-1)18O(1) (N)	2064.09	310980	122.512
221	CD59_HUMAN	CD59	CD59 glycoprotein	14795	128	2255	1	902.902	2	1803.79	1803.79	-0.0014	40	55	0	92.37	2.9e-09	K	TAVNCSSDFDACLITK	0.0002000000000000.0	1	43(NCS)/	43(NCS)/	A	delta:H(1)N(-1)18O(1) (N)	1800.8	310665	99.36
222	SIA4C_HUMAN	ST3GAL4	CMP-N-acetylneuraminate-beta-galactosamide-alpha-2,3-sialyltransferase 4	38249	333	901	1	645.849	2	1289.68	1289.68	0.0001	129	140	1	66.01	3.1e-06	R	LRNSSLGDAINK	0.002000000000.0	1	131(NSS)/	131(NSS)/	Y	delta:H(1)N(-1)18O(1) (N)	1286.69	307341	61.5161
223	ITB1_HUMAN	ITGB1	Integrin beta-1	91664	798	1767	1	820.791	2	1639.57	1639.57	-0.0021	477	490	0	72.01	6.3e-08	K	CHEGNGTFECGACR	1.00002000000000.0	1	481(NGT)/	481(NGT)/	C	ammonia-loss (N-term C); delta:H(1)N(-1)18O(1) (N)	1636.58	307011	64.5162
224	S43A3_HUMAN	SLC43A3	Solute carrier family 43 member 3	55063	491	2792	1	1010.44	2	2018.86	2018.86	0.0017	45	64	0	56.73	5.5e-06	K	DLCGPDAGPIGNATGQADCK	0.00000000000200000000.0	1	56(NAT)/	56(NAT)/	A	delta:H(1)N(-1)18O(1) (N)	2015.87	306035	82.8396
225	ITA6_HUMAN	ITGA6	Integrin alpha-6	127724	1130	493	1	371.217	3	1110.63	1110.63	0.0001	322	332	0	21.16	0.034	R	ANHSGAVVLLK	0.02000000000.0	1	323(NHS)/	323(NHS)/	R	delta:H(1)N(-1)18O(1) (N)	1107.64	304272	64.8408
226	TMED9_HUMAN	TMED9	Transmembrane emp24 domain-containing protein 9	27374	235	4857	1	803.119	4	3208.45	3208.45	-0.0037	101	128	1	38.39	0.00094	R	QYGSEGRFTFTSHTPGEHQICLHSNSTK	0.0000000000000000000000002000.0	1	125(NST)/	125(NST)/	F	delta:H(1)N(-1)18O(1) (N)	3205.46	303579	81.7394
227	AMPN_HUMAN	ANPEP	Aminopeptidase N	109870	967	3066	1	540.779	4	2159.09	2159.09	-0.0026	725	741	1	69.01	1.6e-06	K	QVTPLFIHFRNNTNNWR	0.00000000002000000.0	1	735(NNT)/	735(NNT)/	E	delta:H(1)N(-1)18O(1) (N)	2156.1	302380	113.02
228	TM9S3_HUMAN	TM9SF3	Transmembrane 9 superfamily member 3	68584	589	633	1	589.313	2	1176.61	1176.61	-0.0003	170	180	0	68.76	1.6e-06	R	IVDVNLTSEGK	0.00002000000.0	1	174(NLT)/	174(NLT)/	V	delta:H(1)N(-1)18O(1) (N)	1173.62	302079	76.0797
229	NPC1_HUMAN	NPC1	Niemann-Pick C1 protein	144868	1278	2887	1	1033.43	2	2064.85	2064.84	0.0101	180	196	0	27.03	0.0038	K	DADACNATNWIEYMFNK	0.00000200000000000.0	1	185(NAT)/	185(NAT)/	D	delta:H(1)N(-1)18O(1) (N)	2061.86	301953	152.565
230	AT1B3_HUMAN	ATP1B3	Sodium/potassium-transporting ATPase subunit beta-3	31834	279	3458	1	819.115	3	2454.32	2454.32	0.0064	222	244	0	89.22	8.3e-09	K	LHVGYLQPLVAVQVSFAPNNTGK	0.00000000000000000020000.0	1	240(NNT)/	240(NNT)/	E	delta:H(1)N(-1)18O(1) (N)	2451.33	301630	131.878
231	CD48_HUMAN	CD48	CD48 antigen	28121	243	531	1	566.249	2	1130.48	1130.48	0.0025	102	110	0	53.96	1.1e-05	K	EDNSTYIMR	0.002000000.0	1	104(NST)/	104(NST)/	V	delta:H(1)N(-1)18O(1) (N)	1127.49	301534	67.3886
232	1B57_HUMAN	HLA-B	HLA class I histocompatibility antigen, B-57 alpha chain	40541	362	4976	1	818.889	4	3271.53	3271.53	0.0012	104	132	1	83.27	4.6e-08	R	IALRYYNQSEAGSHIIQVMYGCDVGPDGR	0.00000020000000000000000000000.0	1	110(NQS)/	110(NQS)/	L	delta:H(1)N(-1)18O(1) (N)	3268.54	301345	122.266
233	AGAL_HUMAN	GLA	Alpha-galactosidase A	49476	429	212	1	472.747	2	943.479	943.48	-0.0002	186	193	0	46.19	0.00015	K	HMSLALNR	0.00000020.0	1	192(NRT)/	192(NRT)/	T	delta:H(1)N(-1)18O(1) (N)	940.491	300348	64.58
234	4F2_HUMAN	SLC3A2	4F2 cell-surface antigen heavy chain	68180	630	1182	1	720.375	2	1438.73	1438.73	0.0046	417	429	0	75.29	3.1e-07	K	SLVTQYLNATGNR	0.0000000200000.0	1	424(NAT)/	424(NAT)/	W	delta:H(1)N(-1)18O(1) (N)	1435.74	300194	112.956
235	ADA10_HUMAN	ADAM10	Disintegrin and metalloproteinase domain-containing protein 10	86140	748	598	1	582.311	2	1162.61	1162.61	-0.001	275	284	1	24.49	0.042	R	IRINTTADEK	0.0002000000.0	1	278(NTT)/	278(NTT)/	D	delta:H(1)N(-1)18O(1) (N)	1159.62	300048	48.7904
236	PPAL_HUMAN	ACP2	Lysosomal acid phosphatase	48713	423	644	1	592.276	2	1182.54	1182.54	-0.0027	162	170	0	55.95	1.4e-05	R	YEQLQNETR	0.000002000.0	1	167(NET)/	167(NET)/	Q	delta:H(1)N(-1)18O(1) (N)	1179.55	299609	51.694
237	PIGN_HUMAN	PIGN	GPI ethanolamine phosphate transferase 1	106312	931	203	1	470.735	2	939.455	939.455	-0.0002	191	198	0	45.96	0.00021	R	NNQSLFSK	0.02000000.0	1	192(NQS)/	192(NQS)/	I	delta:H(1)N(-1)18O(1) (N)	936.466	299460	61.214
238	PLOD1_HUMAN	PLOD1	Procollagen-lysine,2-oxoglutarate 5-dioxygenase 1	84068	727	1062	1	699.372	2	1396.73	1396.73	-0.0006	193	203	1	54.37	3.7e-05	K	REQINITLDHR	0.00002000000.0	1	197(NIT)/	197(NIT)/	C	delta:H(1)N(-1)18O(1) (N)	1393.74	297882	69.7788
239	TSN3_HUMAN	TSPAN3	Tetraspanin-3	28797	253	3724	1	866.025	3	2595.05	2595.05	0.0067	144	163	0	35.84	0.00035	R	QLHCCGIHNYSDWENTDWFK	3.00000000200000000000.0	1	152(NYS)/	152(NYS)/	E	Gln->pyro-Glu (N-term Q); delta:H(1)N(-1)18O(1) (N)	2592.06	297844	127.842
240	GLCM_HUMAN	GBA	Glucosylceramidase	60134	536	4286	1	950.756	3	2849.25	2849.24	0.0025	171	194	0	36.53	0.0011	R	TYTYADTPDDFQLHNFSLPEEDTK	0.000000000000002000000000.0	1	185(NFS)/	185(NFS)/	L	delta:H(1)N(-1)18O(1) (N)	2846.26	296682	124.202
241	BGAL_HUMAN	GLB1	Beta-galactosidase	76483	677	4079	1	919.844	3	2756.51	2756.5	0.0139	443	468	1	26.08	0.0073	R	AYVAVDGIPQGVLERNNVITLNITGK	0.00000000000000000000020000.0	1	464(NIT)/	464(NIT)/	A	delta:H(1)N(-1)18O(1) (N)	2753.51	296257	131.627
242	HPT_HUMAN	HP	Haptoglobin	45861	406	3921	1	671.353	4	2681.38	2681.37	0.009	179	202	0	73	4.8e-07	K	MVSHHNLTTGATLINEQWLLTTAK	0.000002000000000000000000.0	1	184(NLT)/	184(NLT)/	N	delta:H(1)N(-1)18O(1) (N)	2678.39	296178	124.077
243	HPTR_HUMAN	HPR	Haptoglobin-related protein	39518	348	3921	1	671.353	4	2681.38	2681.37	0.009	121	144	0	73	4.8e-07	K	MVSHHNLTTGATLINEQWLLTTAK	0.000002000000000000000000.0	1	126(NLT)/	126(NLT)/	N	delta:H(1)N(-1)18O(1) (N)	2678.39	296178	124.077
244	1B57_HUMAN	HLA-B	HLA class I histocompatibility antigen, B-57 alpha chain	40541	362	4830	1	801.133	4	3200.5	3200.49	0.0115	108	135	1	92.88	6e-09	R	YYNQSEAGSHIIQVMYGCDVGPDGRLLR	0.0020000000000000000000000000.0	1	110(NQS)/	110(NQS)/	G	delta:H(1)N(-1)18O(1) (N)	3197.5	295277	123.763
245	LRP1_HUMAN	LRP1	Prolow-density lipoprotein receptor-related protein 1	523150	4544	918	1	650.337	2	1298.66	1298.66	-0.0015	1507	1517	0	49.11	0.00013	K	WTGHNVTVVQR	0.00002000000.0	1	1511(NVT)/	1511(NVT)/	T	delta:H(1)N(-1)18O(1) (N)	1295.67	294708	65.0125
246	EDEM1_HUMAN	EDEM1	ER degradation-enhancing alpha-mannosidase-like protein 1	74177	657	3130	1	738.047	3	2211.12	2211.12	0.0028	341	361	0	40.24	0.0013	R	SNDTGLLGNVVNIQTGHWVGK	0.020000000000000000000.0	1	342(NDT)/	342(NDT)/	Q	delta:H(1)N(-1)18O(1) (N)	2208.13	294071	126.867
247	BST2_HUMAN	BST2	Bone marrow stromal antigen 2	20041	180	2098	1	585.646	3	1753.92	1753.91	0.0067	65	79	0	33.46	0.0049	R	NVTHLLQQELTEAQK	0.200000000000000.0	1	65(NVT)/	65(NVT)/	G	delta:H(1)N(-1)18O(1) (N)	1750.92	293803	124.1
248	PLXC1_HUMAN	PLXNC1	Plexin-C1	178424	1568	880	1	641.337	2	1280.66	1280.66	-0.001	678	689	0	39.39	0.0012	K	SNVIVTGANFTR	0.000000002000.0	1	686(NFT)/	686(NFT)/	A	delta:H(1)N(-1)18O(1) (N)	1277.67	293704	88.0359
249	CBPD_HUMAN	CPD	Carboxypeptidase D	153919	1380	3433	1	813.717	3	2438.13	2438.13	-0.0021	614	635	1	140.32	1e-13	K	SQEGDSISVIGRNNSNNFDLNR	0.0000000000002000000000.0	1	626(NNS)/	626(NNS)/	N	delta:H(1)N(-1)18O(1) (N)	2435.14	293107	96.2728
250	TFR1_HUMAN	TFRC	Transferrin receptor protein 1	85274	760	1056	1	698.825	2	1395.64	1395.63	0.0053	721	732	0	63.12	3.5e-06	K	QNNGAFNETLFR	3.000000200000.0	1	727(NET)/	727(NET)/	N	Gln->pyro-Glu (N-term Q); delta:H(1)N(-1)18O(1) (N)	1392.64	292200	119.669
251	PPIA_HUMAN	PPIA	Peptidyl-prolyl cis-trans isomerase A	18229	165	4197	1	937.44	3	2809.3	2809.3	-0.0077	92	118	0	76.03	2.8e-07	K	HTGPGILSMANAGPNTNGSQFFICTAK	0.000000004000000020000000000.0	1	108(NGS)/	108(NGS)/	T	Oxidation (M); delta:H(1)N(-1)18O(1) (N)	2806.32	291334	112.099
252	ICAM3_HUMAN	ICAM3	Intercellular adhesion molecule 3	60472	547	3147	1	745.034	3	2232.08	2232.08	-0.0015	284	303	2	68.43	1.8e-06	R	ADQEGAREIVCNVTLGGERR	0.00000000000200000000.0	1	295(NVT)/	295(NVT)/	E	delta:H(1)N(-1)18O(1) (N)	2229.09	289447	95.4368
253	CATB_HUMAN	CTSB	Cathepsin B	38766	339	6374	1	893.613	5	4463.03	4463.04	-0.008	166	206	0	34.72	0.0018	K	GLVSGGLYESHVGCRPYSIPPCEHHVNGSRPPCTGEGDTPK	0.00000000000000000000000000200000000000000.0	1	192(NGS)/	192(NGS)/	C	delta:H(1)N(-1)18O(1) (N)	4460.05	289239	87.3847
254	PTPRC_HUMAN	PTPRC	Receptor-type tyrosine-protein phosphatase C	148644	1304	3674	1	851.714	3	2552.12	2552.12	-0.0024	480	502	0	25.53	0.01	K	SAPPSQVWNMTVSMTSDNSMHVK	0.00000000200000000004000.0	1	488(NMT)/	488(NMT)/	C	Oxidation (M); delta:H(1)N(-1)18O(1) (N)	2549.13	288971	115.354
255	GNS_HUMAN	GNS	N-acetylglucosamine-6-sulfatase	62840	552	2722	1	663.659	3	1987.95	1987.96	-0.0024	275	291	1	41.51	0.00086	K	TPMTNSSIQFLDNAFRK	0.00402000000000000.0	1	279(NSS)/	279(NSS)/	R	Oxidation (M); delta:H(1)N(-1)18O(1) (N)	1984.97	288266	118.083
256	CBPD_HUMAN	CPD	Carboxypeptidase D	153919	1380	3311	1	584.8	4	2335.17	2335.16	0.0125	967	986	1	41.31	0.00094	R	HIWSLEISNKPNVSEPEEPK	0.00000000000200000000.0	1	978(NVS)/	978(NVS)/	I	delta:H(1)N(-1)18O(1) (N)	2332.17	288099	96.7309
257	1C06_HUMAN	HLA-C	HLA class I histocompatibility antigen, Cw-6 alpha chain	41399	366	4991	1	1093.48	3	3277.41	3277.41	-0.0002	105	132	1	100.85	2.3e-10	K	LRGYYNQSEDGSHTLQWMYGCDLGPDGR	0.0000020000000000000000000000.0	1	110(NQS)/	110(NQS)/	L	delta:H(1)N(-1)18O(1) (N)	3274.42	287013	114.754
258	GGT1_HUMAN	GGT1	Gamma-glutamyltranspeptidase 1	61714	569	1737	1	546.305	3	1635.89	1635.88	0.009	504	517	0	51.32	6.2e-05	R	LHNQLLPNVTTVER	0.00000002000000.0	1	511(NVT)/	511(NVT)/	N	delta:H(1)N(-1)18O(1) (N)	1632.89	286642	94.0645
259	GGTL2_HUMAN	GGTLC2	Gamma-glutamyltransferase light chain 2	23704	218	1737	1	546.305	3	1635.89	1635.88	0.009	153	166	0	51.32	6.2e-05	R	LHNQLLPNVTTVER	0.00000002000000.0	1	160(NVT)/	160(NVT)/	N	delta:H(1)N(-1)18O(1) (N)	1632.89	286642	94.0645
260	GGTL1_HUMAN	GGTLC1	Gamma-glutamyltransferase light chain 1	24316	225	1737	1	546.305	3	1635.89	1635.88	0.009	160	173	0	51.32	6.2e-05	R	LHNQLLPNVTTVER	0.00000002000000.0	1	167(NVT)/	167(NVT)/	N	delta:H(1)N(-1)18O(1) (N)	1632.89	286642	94.0645
261	LCAP_HUMAN	LNPEP	Leucyl-cystinyl aminopeptidase	117787	1025	3300	1	777.022	3	2328.04	2328.04	0.0003	821	841	0	65.41	2e-06	R	SALLEFACTHNLGNCSTTAMK	0.000000000000020000000.0	1	834(NCS)/	834(NCS)/	L	delta:H(1)N(-1)18O(1) (N)	2325.06	285366	111.505
262	CHSTC_HUMAN	CHST12	Carbohydrate sulfotransferase 12	48669	414	1086	1	702.362	2	1402.71	1402.71	-0.0005	277	289	0	60.73	1e-05	R	LYANHTSLPASAR	0.0002000000000.0	1	280(NHT)/	280(NHT)/	E	delta:H(1)N(-1)18O(1) (N)	1399.72	284713	64.1334
263	4F2_HUMAN	SLC3A2	4F2 cell-surface antigen heavy chain	68180	630	1682	1	806.893	2	1611.77	1611.77	0.0047	355	368	0	42.45	0.00063	K	DASSFLAEWQNITK	0.00000000002000.0	1	365(NIT)/	365(NIT)/	G	delta:H(1)N(-1)18O(1) (N)	1608.78	284525	144.734
264	GRN_HUMAN	GRN	Granulins	68518	593	3224	1	761.943	3	2282.81	2282.81	-0.0014	518	535	0	69.73	1.1e-07	K	DVECGEGHFCHDNQTCCR	0.000000000000200000.0	1	530(NQT)/	530(NQT)/	D	delta:H(1)N(-1)18O(1) (N)	2279.82	283699	53.7714
265	CD97_HUMAN	CD97	CD97 antigen	94603	835	378	1	527.246	2	1052.48	1052.48	-0.0025	371	380	0	53.63	2.5e-05	K	NVTMGQSSAR	0.2000000000.0	1	371(NVT)/	371(NVT)/	M	delta:H(1)N(-1)18O(1) (N)	1049.49	283322	40.5925
266	CD33_HUMAN	CD33	Myeloid cell surface antigen CD33	40313	364	318	1	504.718	2	1007.42	1007.42	-0.0014	112	119	0	41.18	0.00027	R	DNGSYFFR	0.02000000.0	1	113(NGS)/	113(NGS)/	M	delta:H(1)N(-1)18O(1) (N)	1004.44	281272	95.1216
267	FUCO2_HUMAN	FUCA2	Plasma alpha-L-fucosidase	54374	467	2075	1	872.401	2	1742.79	1742.79	-0.0013	375	389	0	30.64	0.0054	R	SQNDTVTPDVWYTSK	0.002000000000000.0	1	377(NDT)/	377(NDT)/	P	delta:H(1)N(-1)18O(1) (N)	1739.8	280038	96.3044
268	MPRI_HUMAN	IGF2R	Cation-independent mannose-6-phosphate receptor	281155	2491	239	1	476.257	2	950.5	950.499	0.0004	580	587	0	57.58	1.6e-05	K	TNITLVCK	0.02000000.0	1	581(NIT)/	581(NIT)/	P	delta:H(1)N(-1)18O(1) (N)	947.511	279279	68.5891
269	FCAR_HUMAN	FCAR	Immunoglobulin alpha Fc receptor	32700	287	5786	1	770.798	5	3848.95	3848.95	0.0045	126	160	2	62.71	5.4e-06	K	PFLSADRGLVLMPGENISLTCSSAHIPFDRFSLAK	0.00000000000000020000000000000000000.0	1	141(NIS)/	141(NIS)/	E	delta:H(1)N(-1)18O(1) (N)	3845.96	276223	137.097
270	CATC_HUMAN	CTSC	Dipeptidyl peptidase 1	52619	463	6233	1	1075.54	4	4298.13	4298.12	0.0032	271	309	1	55.06	3.6e-05	R	IRILTNNSQTPILSPQEVVSCSQYAQGCEGGFPYLIAGK	0.000002000000000000000000000000000000000.0	1	276(NNS)/	276(NNS)/	Y	delta:H(1)N(-1)18O(1) (N)	4295.14	275249	137.838
271	MPZL1_HUMAN	MPZL1	Myelin protein zero-like protein 1	29235	269	609	1	583.8	2	1165.59	1165.59	-0.0003	45	55	0	49.03	9.9e-05	K	EIFVANGTQGK	0.00000200000.0	1	50(NGT)/	50(NGT)/	L	delta:H(1)N(-1)18O(1) (N)	1162.6	274745	66.2862
272	AMPN_HUMAN	ANPEP	Aminopeptidase N	109870	967	686	1	596.305	2	1190.59	1190.59	0.0019	127	136	0	54.92	4.1e-05	K	LNYTLSQGHR	0.0200000000.0	1	128(NYT)/	128(NYT)/	V	delta:H(1)N(-1)18O(1) (N)	1187.6	274101	63.0096
273	PERM_HUMAN	MPO	Myeloperoxidase	84784	745	1551	1	788.903	2	1575.79	1575.79	-0.0016	355	368	0	85.11	4.1e-08	R	NMSNQLGLLAVNQR	0.24000000000000.0	1	355(NMS)/	355(NMS)/	F	Oxidation (M); delta:H(1)N(-1)18O(1) (N)	1572.8	273947	98.2321
274	GSLG1_HUMAN	GLG1	Golgi apparatus protein 1	138341	1179	4526	1	758.333	4	3029.3	3029.31	-0.01	574	598	0	79.45	2.5e-08	R	LCHTHGWNETSEFMPQGAVFSCLYR	0.0000000200000000000000000.0	1	581(NET)/	581(NET)/	H	delta:H(1)N(-1)18O(1) (N)	3026.33	273195	127.5
275	ARSB_HUMAN	ARSB	Arylsulfatase B	60163	533	3095	1	728.345	3	2182.01	2182.01	0.0061	415	434	0	68.41	1.6e-06	K	DDSSLPEYSAFNTSVHAAIR	0.00000000000200000000.0	1	426(NTS)/	426(NTS)/	H	delta:H(1)N(-1)18O(1) (N)	2179.02	272040	115.643
276	I17RA_HUMAN	IL17RA	Interleukin-17 receptor A	97486	866	159	1	453.761	2	905.507	905.507	0.0002	264	271	0	59.33	7.4e-06	R	SNVTLTLR	0.02000000.0	1	265(NVT)/	265(NVT)/	N	delta:H(1)N(-1)18O(1) (N)	902.519	271089	75.1732
277	INSR_HUMAN	INSR	Insulin receptor	158912	1382	1931	1	565.58	3	1693.72	1693.72	-0.0062	280	292	0	19.1	0.032	R	CVNFSFCQDLHHK	0.0020000000000.0	1	282(NFS)/	282(NFS)/	C	delta:H(1)N(-1)18O(1) (N)	1690.73	270370	89.1734
278	IMPA3_HUMAN	IMPAD1	Inositol monophosphatase 3	38828	359	3136	1	1111.08	2	2220.14	2220.13	0.0076	251	272	0	53.55	5.8e-05	K	QVALQTFGNQTTIIPAGGAGYK	3.0000000020000000000000.0	1	259(NQT)/	259(NQT)/	V	Gln->pyro-Glu (N-term Q); delta:H(1)N(-1)18O(1) (N)	2217.14	270232	130.15
279	RNT2_HUMAN	RNASET2	Ribonuclease T2	30089	256	2896	1	1035.45	2	2068.89	2068.89	-0.0015	206	223	0	54.49	1.2e-05	K	QDQQLQNCTEPGEQPSPK	3.000000200000000000.0	1	212(NCT)/	212(NCT)/	Q	Gln->pyro-Glu (N-term Q); delta:H(1)N(-1)18O(1) (N)	2065.9	270190	71.275
280	AGAL_HUMAN	GLA	Alpha-galactosidase A	49476	429	837	1	420.224	3	1257.65	1257.65	-0.0003	186	196	1	43.14	0.00059	K	HMSLALNRTGR	0.00000020000.0	1	192(NRT)/	192(NRT)/	S	delta:H(1)N(-1)18O(1) (N)	1254.66	268417	60.7417
281	ITB1_HUMAN	ITGB1	Integrin beta-1	91664	798	3103	1	1096.48	2	2190.95	2190.96	-0.0031	203	220	1	54.55	2e-05	K	LRNPCTSEQNCTSPFSYK	0.000000000200000000.0	1	212(NCT)/	212(NCT)/	N	delta:H(1)N(-1)18O(1) (N)	2187.97	267651	78.8804
282	AMPN_HUMAN	ANPEP	Aminopeptidase N	109870	967	940	1	660.351	2	1318.69	1318.69	-0.001	126	136	1	70.17	1.3e-06	K	KLNYTLSQGHR	0.00200000000.0	1	128(NYT)/	128(NYT)/	V	delta:H(1)N(-1)18O(1) (N)	1315.7	267467	55.1984
283	TIMP1_HUMAN	TIMP1	Metalloproteinase inhibitor 1	23840	207	3243	1	763.726	3	2288.16	2288.16	-0.0005	46	64	1	39.3	0.0015	K	FVGTPEVNQTTLYQRYEIK	0.0000000200000000000.0	1	53(NQT)/	53(NQT)/	M	delta:H(1)N(-1)18O(1) (N)	2285.17	267156	109.58
284	PERM_HUMAN	MPO	Myeloperoxidase	84784	745	2675	1	983.986	2	1965.96	1965.95	0.0068	726	742	0	70.64	1.1e-06	R	DFVNCSTLPALNLASWR	0.00020000000000000.0	1	729(NCS)/	729(NCS)/	E	delta:H(1)N(-1)18O(1) (N)	1962.96	267068	144.989
285	TOR4A_HUMAN	TOR4A	Torsin-4A	47341	423	201	1	469.253	2	936.492	936.491	0.0009	310	317	0	53.17	3.8e-05	R	FVLQNASR	0.00002000.0	1	314(NAS)/	314(NAS)/	A	delta:H(1)N(-1)18O(1) (N)	933.503	265013	68.653
286	PPT1_HUMAN	PPT1	Palmitoyl-protein thioesterase 1	34627	306	207	1	471.245	2	940.475	940.475	-0.0002	210	217	1	42.76	0.00044	R	GINESYKK	0.00200000.0	1	212(NES)/	212(NES)/	N	delta:H(1)N(-1)18O(1) (N)	937.487	262787	35.1335
287	P4HA1_HUMAN	P4HA1	Prolyl 4-hydroxylase subunit alpha-1	61296	534	1650	1	800.385	2	1598.76	1598.75	0.0065	105	118	0	70.08	9.1e-07	K	DMSDGFISNLTIQR	0.00000000200000.0	1	113(NLT)/	113(NLT)/	Q	delta:H(1)N(-1)18O(1) (N)	1595.76	262349	127.765
288	TFR1_HUMAN	TFRC	Transferrin receptor protein 1	85274	760	1107	1	707.336	2	1412.66	1412.66	0.0005	721	732	0	57.43	1.5e-05	K	QNNGAFNETLFR	0.000000200000.0	1	727(NET)/	727(NET)/	N	delta:H(1)N(-1)18O(1) (N)	1409.67	262135	103.789
289	CD151_HUMAN	CD151	CD151 antigen	29132	253	5878	1	789.747	5	3943.7	3943.7	-0.0054	133	165	1	83.78	1.2e-08	K	RYHQPGHEAVTSAVDQLQQEFHCCGSNNSQDWR	0.000000000000000000000000002000000.0	1	159(NNS)/	159(NNS)/	D	delta:H(1)N(-1)18O(1) (N)	3940.71	260066	114.02
290	GGT1_HUMAN	GGT1	Gamma-glutamyltranspeptidase 1	61714	569	1916	1	846.397	2	1690.78	1690.78	0.0043	113	127	0	30.79	0.0069	R	LAFATMFNSSEQSQK	0.000000020000000.0	1	120(NSS)/	120(NSS)/	G	delta:H(1)N(-1)18O(1) (N)	1687.79	258759	116.23
291	C163A_HUMAN	CD163	Scavenger receptor cysteine-rich type 1 protein M130	129589	1156	1470	1	517.568	3	1549.68	1549.68	-0.0004	1000	1012	1	46.68	0.00011	K	GNESSLWDCPARR	0.0200000000000.0	1	1001(NES)/	1001(NES)/	W	delta:H(1)N(-1)18O(1) (N)	1546.69	258643	75.237
292	GNS_HUMAN	GNS	N-acetylglucosamine-6-sulfatase	62840	552	973	1	669.826	2	1337.64	1337.64	-0.0012	181	191	0	53.58	5e-05	K	YYNYTLSINGK	0.00200000000.0	1	183(NYT)/	183(NYT)/	A	delta:H(1)N(-1)18O(1) (N)	1334.65	258598	95.2589
293	IGF1R_HUMAN	IGF1R	Insulin-like growth factor 1 receptor	157202	1367	1187	1	721.828	2	1441.64	1441.64	-0.0017	741	753	0	74.73	1.8e-07	R	DVMQVANTTMSSR	0.0000002000000.0	1	747(NTT)/	747(NTT)/	S	delta:H(1)N(-1)18O(1) (N)	1438.65	258195	92.0646
294	PECA1_HUMAN	PECAM1	Platelet endothelial cell adhesion molecule	83396	738	2545	1	962.445	2	1922.88	1922.88	0.0003	544	559	0	29.85	0.0076	K	PFYQMTSNATQAFWTK	0.0000000200000000.0	1	551(NAT)/	551(NAT)/	Q	delta:H(1)N(-1)18O(1) (N)	1919.89	257461	126.403
295	TIMP1_HUMAN	TIMP1	Metalloproteinase inhibitor 1	23840	207	1327	1	745.878	2	1489.74	1489.74	-0.0004	99	111	1	50.89	0.00011	R	SHNRSEEFLIAGK	0.0020000000000.0	1	101(NRS)/	101(NRS)/	L	delta:H(1)N(-1)18O(1) (N)	1486.75	257262	68.564
296	ENTP1_HUMAN	ENTPD1	Ectonucleoside triphosphate diphosphohydrolase 1	58554	510	2481	1	634.635	3	1900.88	1900.88	-0.0007	72	87	1	39.56	0.0012	K	ENDTGVVHQVEECRVK	0.0200000000000000.0	1	73(NDT)/	73(NDT)/	G	delta:H(1)N(-1)18O(1) (N)	1897.9	256875	74.4915
297	PPAP_HUMAN	ACPP	Prostatic acid phosphatase	44880	386	150	1	452.221	2	902.428	902.427	0.0014	92	98	0	43.78	0.0003	K	FLNESYK	0.0020000.0	1	94(NES)/	94(NES)/	H	delta:H(1)N(-1)18O(1) (N)	899.439	255062	66.6217
298	LAMP1_HUMAN	LAMP1	Lysosome-associated membrane glycoprotein 1	45367	417	1364	1	754.879	2	1507.74	1507.74	0.003	83	96	0	72.43	7.1e-07	K	ENTSDPSLVIAFGR	0.02000000000000.0	1	84(NTS)/	84(NTS)/	G	delta:H(1)N(-1)18O(1) (N)	1504.75	254848	112.982
299	PLD4_HUMAN	PLD4	Phospholipase D4	55990	506	2882	1	688.336	3	2061.99	2061.99	-0.0076	242	259	0	58.67	1.5e-05	K	ELGAVIYNCSHLAQDLEK	0.000000020000000000.0	1	249(NCS)/	249(NCS)/	T	delta:H(1)N(-1)18O(1) (N)	2059	254797	117.413
300	LIRA2_HUMAN	LILRA2	Leukocyte immunoglobulin-like receptor subfamily A member 2	53529	483	2999	1	704.317	3	2109.93	2109.93	-0.0034	49	65	1	49.34	6.4e-05	R	CQGSLQAEEYHLYRENK	1.00000000000000020.0	1	64(NKS)/	64(NKS)/	S	ammonia-loss (N-term C); delta:H(1)N(-1)18O(1) (N)	2106.94	252847	96.6808
301	CSF2R_HUMAN	CSF2RA	Granulocyte-macrophage colony-stimulating factor receptor subunit alpha	46919	400	562	1	573.75	2	1145.49	1145.48	0.0021	228	236	0	30.36	0.0023	R	CNTTHCLVR	1.020000000.0	1	229(NTT)/	229(NTT)/	W	ammonia-loss (N-term C); delta:H(1)N(-1)18O(1) (N)	1142.5	251269	62.9516
302	MPRI_HUMAN	IGF2R	Cation-independent mannose-6-phosphate receptor	281155	2491	5558	1	910.434	4	3637.71	3637.69	0.0131	855	888	1	74.14	3.9e-07	K	TGPVVEDSGSLLLEYVNGSACTTSDGRQTTYTTR	0.0000000000000000200000000000000000.0	1	871(NGS)/	871(NGS)/	I	delta:H(1)N(-1)18O(1) (N)	3634.71	250214	131.448
303	FCGR1_HUMAN	FCGR1A	High affinity immunoglobulin gamma Fc receptor I	43004	374	1080	1	701.322	2	1400.63	1400.63	-0.0007	72	84	0	93.07	1.8e-09	R	ITSASVNDSGEYR	0.0000002000000.0	1	78(NDS)/	78(NDS)/	C	delta:H(1)N(-1)18O(1) (N)	1397.64	249757	61.2776
304	FCGRB_HUMAN	FCGR1B	High affinity immunoglobulin gamma Fc receptor IB	32497	280	1080	1	701.322	2	1400.63	1400.63	-0.0007	72	84	0	93.07	1.8e-09	R	ITSASVNDSGEYR	0.0000002000000.0	1	78(NDS)/	78(NDS)/	C	delta:H(1)N(-1)18O(1) (N)	1397.64	249757	61.2776
305	CD44_HUMAN	CD44	CD44 antigen	82001	742	1665	1	802.364	2	1602.71	1602.72	-0.0028	55	68	0	23.19	0.024	K	AFNSTLPTMAQMEK	0.00200000400400.0	1	57(NST)/	57(NST)/	A	2 Oxidation (M); delta:H(1)N(-1)18O(1) (N)	1599.73	249735	74.8505
306	LAMC1_HUMAN	LAMC1	Laminin subunit gamma-1	183191	1609	749	1	611.319	2	1220.62	1220.62	-0.0007	1106	1116	0	65.81	2.8e-06	R	VNNTLSSQISR	0.02000000000.0	1	1107(NNT)/	1107(NNT)/	L	delta:H(1)N(-1)18O(1) (N)	1217.64	248994	65.0002
307	INSR_HUMAN	INSR	Insulin receptor	158912	1382	376	1	526.767	2	1051.52	1051.52	0.0002	915	924	0	49.63	9.5e-05	R	GLSPGNYSVR	0.0000020000.0	1	920(NYS)/	920(NYS)/	I	delta:H(1)N(-1)18O(1) (N)	1048.53	248970	70.8311
308	PGLT1_HUMAN	POGLUT1	Protein O-glucosyltransferase 1	46615	392	99	1	431.204	2	860.393	860.391	0.0018	204	210	0	39.01	0.00077	K	NSTAYFR	0.2000000.0	1	204(NST)/	204(NST)/	G	delta:H(1)N(-1)18O(1) (N)	857.403	248471	63.3424
309	NICA_HUMAN	NCSTN	Nicastrin	79103	709	3025	1	709.726	3	2126.16	2126.16	-0.0029	262	281	2	157.55	1.1e-15	K	PINTTGTLKPDDRVVVAATR	0.00200000000000000000.0	1	264(NTT)/	264(NTT)/	L	delta:H(1)N(-1)18O(1) (N)	2123.17	248362	81.7849
310	BASI_HUMAN	BSG	Basigin	42573	385	3405	1	806.417	3	2416.23	2416.23	-0.0028	153	173	1	84.01	5.6e-08	K	ILLTCSLNDSATEVTGHRWLK	0.000000020000000000000.0	1	160(NDS)/	160(NDS)/	G	delta:H(1)N(-1)18O(1) (N)	2413.24	247927	117.477
311	PERM_HUMAN	MPO	Myeloperoxidase	84784	745	4278	1	711.847	4	2843.36	2843.35	0.0041	369	392	1	40.63	0.0012	R	FQDNGRALLPFDNLHDDPCLLTNR	0.000000000000000000000020.0	1	391(NRS)/	391(NRS)/	S	delta:H(1)N(-1)18O(1) (N)	2840.37	246977	124.138
312	PERE_HUMAN	EPX	Eosinophil peroxidase	81958	715	4278	1	711.847	4	2843.36	2843.35	0.0041	341	364	1	40.63	0.0012	R	FQDNGRALLPFDNLHDDPCLLTNR	0.000000000000000000000020.0	1	363(NRS)/	363(NRS)/	S	delta:H(1)N(-1)18O(1) (N)	2840.37	246977	124.138
313	ITB2_HUMAN	ITGB2	Integrin beta-2	87976	769	3872	1	666.329	4	2661.29	2661.29	-0.0029	49	71	1	50.83	0.0001	K	LNFTGPGDPDSIRCDTRPQLLMR	0.02000000000000000000000.0	1	50(NFT)/	50(NFT)/	G	delta:H(1)N(-1)18O(1) (N)	2658.3	246810	111.29
314	CD33_HUMAN	CD33	Myeloid cell surface antigen CD33	40313	364	4187	1	562.093	5	2805.43	2805.43	-0.003	191	215	0	50.34	0.00012	R	TTHSSVLIITPRPQDHGTNLTCQVK	0.0000000000000000002000000.0	1	209(NLT)/	209(NLT)/	F	delta:H(1)N(-1)18O(1) (N)	2802.44	246245	83.076
315	CHPF2_HUMAN	CHPF2	Chondroitin sulfate glucuronyltransferase	86636	772	740	1	609.85	2	1217.69	1217.69	-0.0014	111	122	0	81.35	8.1e-08	R	ATLSTLAVAVNR	0.000000000020.0	1	121(NRT)/	121(NRT)/	T	delta:H(1)N(-1)18O(1) (N)	1214.7	245429	97.5973
316	CD53_HUMAN	CD53	Leukocyte surface antigen CD53	25009	219	2324	1	459.221	4	1832.85	1832.85	-0.0009	117	132	1	44.75	0.00029	K	GLTDSIHRYHSDNSTK	0.0000000000002000.0	1	129(NST)/	129(NST)/	A	delta:H(1)N(-1)18O(1) (N)	1829.87	245162	60.0766
317	TLR9_HUMAN	TLR9	Toll-like receptor 9	117439	1032	5022	1	824.177	4	3292.68	3292.68	0.0036	503	532	0	72.7	5.9e-07	R	LSHNCISQAVNGSQFLPLTGLQVLDLSHNK	0.000000000020000000000000000000.0	1	513(NGS)/	513(NGS)/	L	delta:H(1)N(-1)18O(1) (N)	3289.69	245002	137.397
318	PTPRC_HUMAN	PTPRC	Receptor-type tyrosine-protein phosphatase C	148644	1304	3649	1	846.385	3	2536.13	2536.13	0.0036	480	502	0	38.92	0.00071	K	SAPPSQVWNMTVSMTSDNSMHVK	0.00000000200000000000000.0	1	488(NMT)/	488(NMT)/	C	delta:H(1)N(-1)18O(1) (N)	2533.14	244631	122.376
319	SEM4D_HUMAN	SEMA4D	Semaphorin-4D	97457	862	1058	1	698.845	2	1395.68	1395.68	-0.0012	377	389	0	30.07	0.011	R	AANYTSSLNLPDK	0.0020000000000.0	1	379(NYT)/	379(NYT)/	T	delta:H(1)N(-1)18O(1) (N)	1392.69	243638	87.7571
320	PERE_HUMAN	EPX	Eosinophil peroxidase	81958	715	2142	1	888.459	2	1774.9	1774.9	0.005	109	124	0	75.03	4.6e-07	R	SGPFNVTDVLTEPQLR	0.0000200000000000.0	1	113(NVT)/	113(NVT)/	L	delta:H(1)N(-1)18O(1) (N)	1771.91	243560	130.137
321	NOMO1_HUMAN	NOMO1	Nodal modulator 1	135209	1222	1927	1	564.961	3	1691.86	1691.86	-0.0011	367	381	0	33.32	0.006	R	LENITTGTYTIHAQK	0.002000000000000.0	1	369(NIT)/	369(NIT)/	E	delta:H(1)N(-1)18O(1) (N)	1688.87	243087	79.9812
322	NOMO2_HUMAN	NOMO2	Nodal modulator 2	140435	1267	1927	1	564.961	3	1691.86	1691.86	-0.0011	367	381	0	33.32	0.006	R	LENITTGTYTIHAQK	0.002000000000000.0	1	369(NIT)/	369(NIT)/	E	delta:H(1)N(-1)18O(1) (N)	1688.87	243087	79.9812
323	NOMO3_HUMAN	NOMO3	Nodal modulator 3	135019	1222	1927	1	564.961	3	1691.86	1691.86	-0.0011	367	381	0	33.32	0.006	R	LENITTGTYTIHAQK	0.002000000000000.0	1	369(NIT)/	369(NIT)/	E	delta:H(1)N(-1)18O(1) (N)	1688.87	243087	79.9812
324	LAMC1_HUMAN	LAMC1	Laminin subunit gamma-1	183191	1609	1445	1	772.905	2	1543.79	1543.8	-0.003	1391	1404	0	88.68	1.7e-08	K	IPAINQTITEANEK	0.00002000000000.0	1	1395(NQT)/	1395(NQT)/	T	delta:H(1)N(-1)18O(1) (N)	1540.81	242397	90.0789
325	HLAE_HUMAN	HLA-E	HLA class I histocompatibility antigen, alpha chain E	40360	358	4557	1	763.838	4	3051.32	3051.32	-0.001	104	129	1	67.69	5.5e-07	R	GYYNQSEAGSHTLQWMHGCELGPDRR	0.00020000000000000000000000.0	1	107(NQS)/	107(NQS)/	F	delta:H(1)N(-1)18O(1) (N)	3048.34	242115	99.2618
326	SORL_HUMAN	SORL1	Sortilin-related receptor	253798	2214	713	1	603.755	2	1205.5	1205.49	0.0021	1244	1254	0	27.63	0.0029	R	CPNGTCIPSSK	1.00200000000.0	1	1246(NGT)/	1246(NGT)/	H	ammonia-loss (N-term C); delta:H(1)N(-1)18O(1) (N)	1202.51	241891	69.5364
327	GALNS_HUMAN	GALNS	N-acetylgalactosamine-6-sulfatase	58445	522	3826	1	880.733	3	2639.18	2639.18	-0.004	414	437	0	54.2	2.3e-05	R	QGIDFCPGQNVSGVTTHNLEDHTK	3.000000000200000000000000.0	1	423(NVS)/	423(NVS)/	L	Gln->pyro-Glu (N-term Q); delta:H(1)N(-1)18O(1) (N)	2636.19	241749	107.654
328	FINC_HUMAN	FN1	Fibronectin	266052	2386	2994	1	703.297	3	2106.87	2106.87	0.001	534	550	1	38.03	0.00025	K	RHEEGHMLNCTCFGQGR	0.00000040200000000.0	1	542(NCT)/	542(NCT)/	G	Oxidation (M); delta:H(1)N(-1)18O(1) (N)	2103.88	240960	55.6336
329	ILRL1_HUMAN	IL1RL1	Interleukin-1 receptor-like 1	64173	556	2225	1	599.619	3	1795.84	1795.84	-0.002	183	198	0	26.42	0.02	K	FIHNENGANYSVTATR	0.0000000020000000.0	1	191(NYS)/	191(NYS)/	S	delta:H(1)N(-1)18O(1) (N)	1792.85	240636	67.7586
330	H6ST1_HUMAN	HS6ST1	Heparan-sulfate 6-O-sulfotransferase 1	48879	411	1502	1	521.596	3	1561.77	1561.76	0.0058	312	323	0	39.05	0.0016	K	FIRPFMQYNSTR	0.000000002000.0	1	320(NST)/	320(NST)/	A	delta:H(1)N(-1)18O(1) (N)	1558.77	240587	94.5283
331	PCYOX_HUMAN	PCYOX1	Prenylcysteine oxidase 1	57003	505	1828	1	556.29	3	1665.85	1665.85	0.0018	350	364	0	57.18	2.6e-05	K	GELNTSIFSSRPIDK	0.000200000000000.0	1	353(NTS)/	353(NTS)/	F	delta:H(1)N(-1)18O(1) (N)	1662.86	240147	99.7633
332	QSOX2_HUMAN	QSOX2	Sulfhydryl oxidase 2	78221	698	3439	1	814.375	3	2440.1	2440.11	-0.0125	170	190	0	86.32	1.7e-08	R	QTMIDFLQNHTEGSRPPACPR	3.000000002000000000000.0	1	178(NHT)/	178(NHT)/	L	Gln->pyro-Glu (N-term Q); delta:H(1)N(-1)18O(1) (N)	2437.13	239787	122.449
333	GT252_HUMAN	COLGALT2	Procollagen galactosyltransferase 2	73220	626	126	1	439.247	2	876.48	876.48	-0.0004	380	387	0	31.87	0.008	K	ALNTSQLK	0.00200000.0	1	382(NTS)/	382(NTS)/	A	delta:H(1)N(-1)18O(1) (N)	873.492	239721	53.6249
334	MGA_HUMAN	MGAM	Maltase-glucoamylase, intestinal	211031	1857	2928	1	695.028	3	2082.06	2082.06	-0.0023	817	835	1	50.19	0.00013	R	GGYIFPTQQPNTTTLASRK	0.0000000000200000000.0	1	827(NTT)/	827(NTT)/	N	delta:H(1)N(-1)18O(1) (N)	2079.07	239303	92.7536
335	LAMP1_HUMAN	LAMP1	Lysosome-associated membrane glycoprotein 1	45367	417	2210	1	898.445	2	1794.88	1794.87	0.0053	62	77	0	76.38	2.7e-07	K	NMTFDLPSDATVVLNR	0.2000000000000000.0	1	62(NMT)/	62(NMT)/76(NRS)/	S	delta:H(1)N(-1)18O(1) (N)	1791.88	237688	130.768
336	LAMP1_HUMAN	LAMP1	Lysosome-associated membrane glycoprotein 1	45367	417	2804	1	676.657	3	2026.95	2026.95	-0.002	78	96	1	51.26	7.4e-05	R	SSCGKENTSDPSLVIAFGR	0.0000002000000000000.0	1	84(NTS)/	84(NTS)/	G	delta:H(1)N(-1)18O(1) (N)	2023.96	237313	100.36
337	RNT2_HUMAN	RNASET2	Ribonuclease T2	30089	256	2338	1	616.644	3	1846.91	1846.9	0.0096	95	109	1	44.55	0.00044	R	AYWPDVIHSFPNRSR	0.000000000002000.0	1	106(NRS)/	106(NRS)/	F	delta:H(1)N(-1)18O(1) (N)	1843.91	235159	110.962
338	LIPL_HUMAN	LPL	Lipoprotein lipase	53699	475	5055	1	663.498	5	3312.45	3312.45	-0.0017	45	74	0	68.01	6.2e-07	R	TPEDTAEDTCHLIPGVAESVATCHFNHSSK	0.000000000000000000000000020000.0	1	70(NHS)/	70(NHS)/	T	delta:H(1)N(-1)18O(1) (N)	3309.47	234520	112.363
339	TIMP1_HUMAN	TIMP1	Metalloproteinase inhibitor 1	23840	207	2102	1	878.442	2	1754.87	1754.87	-0.0027	46	60	0	83.43	5.4e-08	K	FVGTPEVNQTTLYQR	0.000000020000000.0	1	53(NQT)/	53(NQT)/	Y	delta:H(1)N(-1)18O(1) (N)	1751.88	234123	94.4068
340	PTPRC_HUMAN	PTPRC	Receptor-type tyrosine-protein phosphatase C	148644	1304	4146	1	558.678	5	2788.35	2788.35	-0.0001	510	533	2	39.6	0.0013	R	NGPHERYHLEVEAGNTLVRNESHK	0.000000000000000000020000.0	1	529(NES)/	529(NES)/	N	delta:H(1)N(-1)18O(1) (N)	2785.36	233628	75.9864
341	GNPTA_HUMAN	GNPTAB	N-acetylglucosamine-1-phosphotransferase subunits alpha/beta	144785	1256	1874	1	561.969	3	1682.88	1682.88	0.0005	1128	1142	1	54.36	4.1e-05	R	TNVSHVVGQLDDIRK	0.020000000000000.0	1	1129(NVS)/	1129(NVS)/	N	delta:H(1)N(-1)18O(1) (N)	1679.9	232415	93.0885
342	LY75_HUMAN	LY75	Lymphocyte antigen 75	201833	1722	211	1	471.737	2	941.459	941.459	-0.0001	933	940	0	50.6	6.1e-05	K	YNVSSLEK	0.02000000.0	1	934(NVS)/	934(NVS)/	Y	delta:H(1)N(-1)18O(1) (N)	938.471	232308	71.0867
343	CHSTC_HUMAN	CHST12	Carbohydrate sulfotransferase 12	48669	414	2011	1	577.264	3	1728.77	1728.76	0.0056	370	383	1	37.54	0.00092	R	NRTASSWEEDWFAK	0.20000000000000.0	1	370(NRT)/	370(NRT)/	I	delta:H(1)N(-1)18O(1) (N)	1725.77	231778	116.37
344	B4GT3_HUMAN	B4GALT3	Beta-1,4-galactosyltransferase 3	44185	393	2519	1	479.518	4	1914.04	1914.04	-0.001	373	390	0	69.34	8.6e-07	R	RPPARPGPLSTANHTALR	0.000000000000200000.0	1	385(NHT)/	385(NHT)/	G	delta:H(1)N(-1)18O(1) (N)	1911.06	230600	60.393
345	LYAM1_HUMAN	SELL	L-selectin	43641	372	968	1	667.856	2	1333.7	1333.69	0.0065	94	105	0	53.38	5.4e-05	K	IGGIWTWVGTNK	0.000000000020.0	1	104(NKS)/	104(NKS)/	S	delta:H(1)N(-1)18O(1) (N)	1330.7	229388	127.709
346	CD33_HUMAN	CD33	Myeloid cell surface antigen CD33	40313	364	2733	1	664.001	3	1988.98	1988.98	-0.0024	92	109	1	85.31	3.8e-08	R	LLGDPSRNNCSLSIVDAR	0.000000002000000000.0	1	100(NCS)/	99(NNC)/100(NCS)/	R	delta:H(1)N(-1)18O(1) (N)	1986	228986	95.8446
347	ITA4_HUMAN	ITGA4	Integrin alpha-4	116252	1032	2916	1	520.532	4	2078.1	2078.1	-0.0004	463	481	0	74.59	3.4e-07	R	TRPVVIVDASLSHPESVNR	0.0000000000000000020.0	1	480(NRT)/	480(NRT)/	T	delta:H(1)N(-1)18O(1) (N)	2075.11	228942	85.2992
348	VISTA_HUMAN	VSIR	V-type immunoglobulin domain-containing suppressor of T-cell activation	34343	311	3418	1	811.052	3	2430.13	2430.14	-0.0097	35	55	0	62.15	6.3e-06	K	VATPYSLYVCPEGQNVTLTCR	0.000000000000002000000.0	1	49(NVT)/	49(NVT)/	L	delta:H(1)N(-1)18O(1) (N)	2427.16	228696	117.687
349	GNS_HUMAN	GNS	N-acetylglucosamine-6-sulfatase	62840	552	528	1	377.208	3	1128.6	1128.6	0.0002	356	366	1	78.45	1.5e-07	R	GPGIKPNQTSK	0.00000020000.0	1	362(NQT)/	362(NQT)/	M	delta:H(1)N(-1)18O(1) (N)	1125.61	228555	28.7027
350	ATRN_HUMAN	ATRN	Attractin	163450	1429	950	1	661.327	2	1320.64	1320.64	-0.0006	411	422	0	89.1	1.2e-08	K	IDSTGNVTNELR	0.000002000000.0	1	416(NVT)/	416(NVT)/	V	delta:H(1)N(-1)18O(1) (N)	1317.65	228496	74.1024
351	SAP_HUMAN	PSAP	Prosaposin	59899	524	4132	1	929.127	3	2784.36	2784.35	0.0092	68	92	1	30.53	0.011	K	DVVTAAGDMLKDNATEEEILVYLEK	0.0000000040002000000000000.0	1	80(NAT)/	80(NAT)/	T	Oxidation (M); delta:H(1)N(-1)18O(1) (N)	2781.36	228029	145.435
352	CL12A_HUMAN	CLEC12A	C-type lectin domain family 12 member A	31255	265	770	1	616.821	2	1231.63	1231.63	-0.0011	78	87	0	49.66	0.00014	K	LQNISEELQR	0.0020000000.0	1	80(NIS)/	80(NIS)/	N	delta:H(1)N(-1)18O(1) (N)	1228.64	227604	80.7683
353	DPP2_HUMAN	DPP7	Dipeptidyl peptidase 2	54763	492	3197	1	754.687	3	2261.04	2261.03	0.0073	308	327	0	78.18	1.5e-07	R	ALAGLVYNASGSEHCYDIYR	0.00000002000000000000.0	1	315(NAS)/	315(NAS)/	L	delta:H(1)N(-1)18O(1) (N)	2258.04	226955	112.655
354	TTYH3_HUMAN	TTYH3	Protein tweety homolog 3	58477	523	4749	1	792.408	4	3165.6	3165.59	0.009	128	156	1	34.4	0.0037	R	TVAGVQDRVWDTAVGLNHTAEPSLQTLER	0.00000000000000002000000000000.0	1	144(NHT)/	144(NHT)/	Q	delta:H(1)N(-1)18O(1) (N)	3162.61	226779	127.404
355	S39A6_HUMAN	SLC39A6	Zinc transporter ZIP6	85449	755	1659	1	801.885	2	1601.76	1601.76	-0.0007	64	77	1	55.16	3.1e-05	R	YGENNSLSVEGFRK	0.00020000000000.0	1	67(NNS)/	67(NNS)/	L	delta:H(1)N(-1)18O(1) (N)	1598.77	226452	80.4269
356	GGT1_HUMAN	GGT1	Gamma-glutamyltranspeptidase 1	61714	569	4515	1	755.655	4	3018.59	3018.6	-0.0092	504	530	1	103.41	3.1e-10	R	LHNQLLPNVTTVERNIDQAVTAALETR	0.000000020000000000000000000.0	1	511(NVT)/	511(NVT)/	H	delta:H(1)N(-1)18O(1) (N)	3015.61	226273	158.539
357	GGTL2_HUMAN	GGTLC2	Gamma-glutamyltransferase light chain 2	23704	218	4515	1	755.655	4	3018.59	3018.6	-0.0092	153	179	1	103.41	3.1e-10	R	LHNQLLPNVTTVERNIDQAVTAALETR	0.000000020000000000000000000.0	1	160(NVT)/	160(NVT)/	H	delta:H(1)N(-1)18O(1) (N)	3015.61	226273	158.539
358	SORL_HUMAN	SORL1	Sortilin-related receptor	253798	2214	1563	1	791.297	2	1580.58	1580.58	-0.0006	1160	1172	0	60.84	8.2e-07	R	SDEYNCSSGMCIR	0.0000200000000.0	1	1164(NCS)/	1164(NCS)/	S	delta:H(1)N(-1)18O(1) (N)	1577.59	226079	71.4512
359	NPTN_HUMAN	NPTN	Neuroplastin	44702	398	1390	1	762.338	2	1522.66	1522.66	-0.0033	275	288	0	72.54	2.3e-07	K	ENGMPMDIVNTSGR	0.00000000020000.0	1	284(NTS)/	284(NTS)/	F	delta:H(1)N(-1)18O(1) (N)	1519.68	225245	95.9083
360	CYTF_HUMAN	CST7	Cystatin-F	16899	145	1475	1	777.341	2	1552.67	1552.66	0.0097	60	71	0	53.88	1.4e-05	K	FNNCTNDMFLFK	0.002000000000.0	1	62(NCT)/	61(NNC)/62(NCT)/	E	delta:H(1)N(-1)18O(1) (N)	1549.67	224578	121.326
361	CLM1_HUMAN	CD300LF	CMRF35-like molecule 1	32657	290	1594	1	530.259	3	1587.76	1587.75	0.0036	88	100	1	45.87	0.0003	K	NRTFTVTMEDLMK	0.2000000000000.0	1	88(NRT)/	88(NRT)/	T	delta:H(1)N(-1)18O(1) (N)	1584.76	223124	122.601
362	CD97_HUMAN	CD97	CD97 antigen	94603	835	1778	1	824.432	2	1646.85	1646.85	-0.0017	442	456	0	59.3	1.5e-05	R	LSAVNSIFLSHNNTK	0.000000000002000.0	1	453(NNT)/	453(NNT)/	E	delta:H(1)N(-1)18O(1) (N)	1643.86	222463	95.781
363	SIL1_HUMAN	SIL1	Nucleotide exchange factor SIL1	52337	461	738	1	609.275	2	1216.53	1216.53	0.0001	192	202	0	64.96	9.7e-07	K	FNSSSSSLEEK	0.02000000000.0	1	193(NSS)/	193(NSS)/	I	delta:H(1)N(-1)18O(1) (N)	1213.55	222262	52.5804
364	GLCM_HUMAN	GBA	Glucosylceramidase	60134	536	4448	1	742.391	4	2965.53	2965.53	0.0088	87	113	1	98.41	1.3e-09	R	RMELSMGPIQANHTGTGLLLTLQPEQK	0.000000000002000000000000000.0	1	98(NHT)/	98(NHT)/	F	delta:H(1)N(-1)18O(1) (N)	2962.54	221234	126.062
365	ITAM_HUMAN	ITGAM	Integrin alpha-M	128410	1152	547	1	569.292	2	1136.57	1136.57	-0.0011	237	246	0	45.99	0.00028	R	ELFNITNGAR	0.0002000000.0	1	240(NIT)/	240(NIT)/	K	delta:H(1)N(-1)18O(1) (N)	1133.58	220610	96.0935
366	FCAR_HUMAN	FCAR	Immunoglobulin alpha Fc receptor	32700	287	5245	1	864.176	4	3452.67	3452.66	0.0113	161	192	0	44.2	0.00047	K	EGELSLPQHQSGEHPANFSLGPVDLNVSGIYR	0.00000000000000002000000002000000.0	2	177(NFS)/186(NVS)/	177(NFS)/186(NVS)/	C	2 delta:H(1)N(-1)18O(1) (N)	3446.69	220374	129.837
367	CD63_HUMAN	CD63	CD63 antigen	26474	238	2396	1	940.444	2	1878.87	1878.88	-0.0038	129	144	1	30.92	0.0076	K	NNHTASILDRMQADFK	0.0200000000400000.0	1	130(NHT)/	130(NHT)/	C	Oxidation (M); delta:H(1)N(-1)18O(1) (N)	1875.89	219603	74.1401
368	PERE_HUMAN	EPX	Eosinophil peroxidase	81958	715	1141	1	712.87	2	1423.72	1423.72	0.0015	45	56	0	53.97	4.3e-05	K	LLVDAAYNWTQK	0.000000020000.0	1	52(NWT)/	52(NWT)/	S	delta:H(1)N(-1)18O(1) (N)	1420.74	219096	114.61
369	ICAM3_HUMAN	ICAM3	Intercellular adhesion molecule 3	60472	547	3090	1	1089.04	2	2176.07	2176.07	-0.004	192	211	0	89.93	1.2e-08	R	TELDMQPQGLGLFVNTSAPR	0.00000000000000200000.0	1	206(NTS)/	206(NTS)/	Q	delta:H(1)N(-1)18O(1) (N)	2173.08	218940	130.576
370	TSN3_HUMAN	TSPAN3	Tetraspanin-3	28797	253	757	1	612.273	2	1222.53	1222.53	-0.0008	167	176	0	39.5	0.00045	K	NQSVPLSCCR	0.2000000000.0	1	167(NQS)/	167(NQS)/	E	delta:H(1)N(-1)18O(1) (N)	1219.54	217319	59.3835
371	MA2B1_HUMAN	MAN2B1	Lysosomal alpha-mannosidase	114357	1011	3901	1	891.044	3	2670.11	2670.11	0.0033	309	330	0	66.14	5.4e-07	R	TNHTVMTMGSDFQYENANMWFK	0.0200040000000000000000.0	1	310(NHT)/	310(NHT)/	N	Oxidation (M); delta:H(1)N(-1)18O(1) (N)	2667.12	217183	124.772
372	ILRL1_HUMAN	IL1RL1	Interleukin-1 receptor-like 1	64173	556	535	1	566.792	2	1131.57	1131.57	0	97	106	0	29.15	0.016	R	TGYANVTIYK	0.0000200000.0	1	101(NVT)/	101(NVT)/	K	delta:H(1)N(-1)18O(1) (N)	1128.58	216866	81.3253
373	GLU2B_HUMAN	PRKCSH	Glucosidase 2 subunit beta	60357	528	2968	1	700.653	3	2098.94	2098.94	-0.0016	465	482	1	92.77	3.1e-09	K	YEQGTGCWQGPNRSTTVR	0.000000000002000000.0	1	476(NRS)/	476(NRS)/	L	delta:H(1)N(-1)18O(1) (N)	2095.95	216238	68.1937
374	CASC4_HUMAN	CASC4	Protein CASC4	48949	433	2595	1	648.655	3	1942.94	1942.95	-0.0028	112	127	0	31.5	0.0093	K	LQNNISYQMADIHHLK	0.0002000040000000.0	1	115(NIS)/	115(NIS)/	E	Oxidation (M); delta:H(1)N(-1)18O(1) (N)	1939.96	215179	75.0334
375	LCAP_HUMAN	LNPEP	Leucyl-cystinyl aminopeptidase	117787	1025	5908	1	793.599	5	3962.96	3962.94	0.013	635	667	2	32.21	0.0065	R	FFLNMKPEIQPSDTSYLWHIPLSYVTEGRNYSK	0.000000000000000000000000000002000.0	1	664(NYS)/	664(NYS)/	Y	delta:H(1)N(-1)18O(1) (N)	3959.96	214855	146.197
376	AGRE2_HUMAN	ADGRE2	Adhesion G protein-coupled receptor E2	93036	823	2295	1	907.859	2	1813.7	1813.71	-0.0029	32	46	0	80.7	8.5e-09	R	WCPQDSSCVNATACR	0.000000000200000.0	1	41(NAT)/	41(NAT)/	C	delta:H(1)N(-1)18O(1) (N)	1810.72	213503	74.0762
377	NECT1_HUMAN	NECTIN1	Nectin-1	57465	517	586	1	580.812	2	1159.61	1159.61	0.0009	200	210	0	39.88	0.0013	R	NPNGTVTVISR	0.00200000000.0	1	202(NGT)/	202(NGT)/	Y	delta:H(1)N(-1)18O(1) (N)	1156.62	212830	63.302
378	CY24B_HUMAN	CYBB	Cytochrome b-245 heavy chain	66206	570	3327	1	589.808	4	2355.2	2355.21	-0.0077	227	247	1	32.73	0.0054	R	IVRGQTAESLAVHNITVCEQK	0.000000000000020000000.0	1	240(NIT)/	240(NIT)/	I	delta:H(1)N(-1)18O(1) (N)	2352.22	212116	90.8834
379	NECT1_HUMAN	NECTIN1	Nectin-1	57465	517	3574	1	826.433	3	2476.28	2476.28	-0.0026	189	210	2	103.24	4.9e-10	R	LKGEAEYQEIRNPNGTVTVISR	0.0000000000000200000000.0	1	202(NGT)/	202(NGT)/	Y	delta:H(1)N(-1)18O(1) (N)	2473.29	211972	82.5575
380	4F2_HUMAN	SLC3A2	4F2 cell-surface antigen heavy chain	68180	630	3983	1	901.111	3	2700.31	2700.3	0.016	417	439	1	116.75	2.6e-11	K	SLVTQYLNATGNRWCSWSLSQAR	0.00000002000000000000000.0	1	424(NAT)/	424(NAT)/	L	delta:H(1)N(-1)18O(1) (N)	2697.31	211760	138.072
381	ASAH1_HUMAN	ASAH1	Acid ceramidase	45087	395	1266	1	737.344	2	1472.67	1472.68	-0.0034	255	267	0	69.65	5.9e-07	R	TVLENSTSYEEAK	0.0000200000000.0	1	259(NST)/	259(NST)/	N	delta:H(1)N(-1)18O(1) (N)	1469.69	211577	69.4603
382	APMAP_HUMAN	APMAP	Adipocyte plasma membrane-associated protein	46622	416	2333	1	615.299	3	1842.88	1842.87	0.009	196	211	1	56.76	2.2e-05	K	NMSFVNDLTVTQDGRK	0.2400000000000000.0	1	196(NMS)/	196(NMS)/	I	Oxidation (M); delta:H(1)N(-1)18O(1) (N)	1839.88	209767	94.0518
383	APLP2_HUMAN	APLP2	Amyloid-like protein 2	87927	763	759	1	612.845	2	1223.68	1223.68	-0.0006	540	549	1	44.67	0.00015	R	RNQSLSLLYK	0.0200000000.0	1	541(NQS)/	541(NQS)/	V	delta:H(1)N(-1)18O(1) (N)	1220.69	209710	80.858
384	PILRA_HUMAN	PILRA	Paired immunoglobulin-like type 2 receptor alpha	34098	303	785	1	619.818	2	1237.62	1237.62	-0.0005	97	106	0	49.04	0.00014	R	LFLNWTEGQK	0.0002000000.0	1	100(NWT)/	100(NWT)/	S	delta:H(1)N(-1)18O(1) (N)	1234.63	209665	116.183
385	NR3L1_HUMAN	NCR3LG1	Natural cytotoxicity triggering receptor 3 ligand 1	51536	454	273	1	492.256	2	982.497	982.497	0.0003	241	249	0	60.03	8.4e-06	R	SNFTLTAAR	0.020000000.0	1	242(NFT)/	242(NFT)/	H	delta:H(1)N(-1)18O(1) (N)	979.509	209362	73.9942
386	SIA4C_HUMAN	ST3GAL4	CMP-N-acetylneuraminate-beta-galactosamide-alpha-2,3-sialyltransferase 4	38249	333	1992	1	573.613	3	1717.82	1717.82	-0.0016	303	319	0	32.67	0.005	K	SMAGSGHNVSQEALAIK	0.04000002000000000.0	1	310(NVS)/	310(NVS)/	R	Oxidation (M); delta:H(1)N(-1)18O(1) (N)	1714.83	208780	69.3842
387	NPTN_HUMAN	NPTN	Neuroplastin	44702	398	277	1	494.208	2	986.401	986.401	0.0001	197	204	0	46.34	3.4e-05	K	NASNMEYR	0.20000000.0	1	197(NAS)/	197(NAS)/	I	delta:H(1)N(-1)18O(1) (N)	983.413	208362	45.3829
388	TGON2_HUMAN	TGOLN2	Trans-Golgi network integral membrane protein 2	51082	480	4229	1	705.848	4	2819.36	2819.37	-0.0034	28	55	0	50.47	0.00012	K	QEEAGVRPSAGNVSTHPSLSQRPGGSTK	3.0000000000020000000000000000.0	1	39(NVS)/	39(NVS)/	S	Gln->pyro-Glu (N-term Q); delta:H(1)N(-1)18O(1) (N)	2816.38	207049	69.852
389	CEAM8_HUMAN	CEACAM8	Carcinoembryonic antigen-related cell adhesion molecule 8	38415	349	371	1	525.31	2	1048.6	1048.61	-0.0005	284	292	0	39.9	0.0004	K	LFIPNITTK	0.000020000.0	1	288(NIT)/	288(NIT)/	N	delta:H(1)N(-1)18O(1) (N)	1045.62	206778	109.768
390	CD166_HUMAN	ALCAM	CD166 antigen	65745	583	3428	1	811.744	3	2432.21	2432.2	0.0125	473	493	0	68.3	2.2e-06	K	IIISPEENVTLTCTAENQLER	0.000000020000000000000.0	1	480(NVT)/	480(NVT)/	T	delta:H(1)N(-1)18O(1) (N)	2429.21	206480	124.94
391	CL12A_HUMAN	CLEC12A	C-type lectin domain family 12 member A	31255	265	1504	1	781.953	2	1561.89	1561.89	-0.0001	103	116	1	75.62	9.6e-08	K	IRNLSTTLQTIATK	0.00200000000000.0	1	105(NLS)/	105(NLS)/	L	delta:H(1)N(-1)18O(1) (N)	1558.9	205559	100.523
392	CATC_HUMAN	CTSC	Dipeptidyl peptidase 1	52619	463	3182	1	753.341	3	2257	2257	-0.0009	114	132	0	52.88	3.2e-05	K	VTTYCNETMTGWVHDVLGR	0.0000020040000000000.0	1	119(NET)/	119(NET)/	N	Oxidation (M); delta:H(1)N(-1)18O(1) (N)	2254.01	205419	116.94
393	PLOD1_HUMAN	PLOD1	Procollagen-lysine,2-oxoglutarate 5-dioxygenase 1	84068	727	406	1	357.178	3	1068.51	1068.51	0.0001	534	541	0	23.67	0.035	K	YIHQNYTK	0.00002000.0	1	538(NYT)/	538(NYT)/	A	delta:H(1)N(-1)18O(1) (N)	1065.52	205400	37.5506
394	ATF6B_HUMAN	ATF6B	Cyclic AMP-dependent transcription factor ATF-6 beta	77231	703	1012	1	454.254	3	1359.74	1359.74	-0.0002	600	611	0	48.9	0.00011	R	DHLLLPAISHNK	0.000000000020.0	1	610(NKT)/	610(NKT)/	T	delta:H(1)N(-1)18O(1) (N)	1356.75	204893	80.9311
395	HPT_HUMAN	HP	Haptoglobin	45861	406	2230	1	600.007	3	1797	1796.99	0.0058	236	251	0	33.45	0.0026	K	VVLHPNYSQVDIGLIK	0.0000020000000000.0	1	241(NYS)/	241(NYS)/	L	delta:H(1)N(-1)18O(1) (N)	1794	204569	112.498
396	TM2D1_HUMAN	TM2D1	TM2 domain-containing protein 1	22768	207	728	1	606.329	2	1210.64	1210.64	-0.0002	193	202	1	43.87	0.0003	R	LSITNETFRK	0.0000200000.0	1	197(NET)/	197(NET)/	T	delta:H(1)N(-1)18O(1) (N)	1207.66	204184	77.1415
397	LAMP1_HUMAN	LAMP1	Lysosome-associated membrane glycoprotein 1	45367	417	2304	1	608.656	3	1822.95	1822.94	0.0041	320	337	1	51.59	8.6e-05	K	AANGSLRALQATVGNSYK	0.002000000000000000.0	1	322(NGS)/	322(NGS)/	C	delta:H(1)N(-1)18O(1) (N)	1819.95	203366	96.8511
398	MPRI_HUMAN	IGF2R	Cation-independent mannose-6-phosphate receptor	281155	2491	2944	1	696.041	3	2085.1	2085.1	-0.0011	580	598	1	71.86	6.3e-07	K	TNITLVCKPGDLESAPVLR	0.0200000000000000000.0	1	581(NIT)/	581(NIT)/	T	delta:H(1)N(-1)18O(1) (N)	2082.11	203299	108.837
399	GLMP_HUMAN	GLMP	Glycosylated lysosomal membrane protein	44178	406	1688	1	807.395	2	1612.78	1612.77	0.0045	127	141	0	52.63	5.5e-05	R	LLEFDSTNVSDTAAK	0.000000020000000.0	1	134(NVS)/	134(NVS)/	P	delta:H(1)N(-1)18O(1) (N)	1609.78	202579	96.2212
400	CATC_HUMAN	CTSC	Dipeptidyl peptidase 1	52619	463	3164	1	748.012	3	2241.01	2241.01	0.0056	114	132	0	57.26	1.4e-05	K	VTTYCNETMTGWVHDVLGR	0.0000020000000000000.0	1	119(NET)/	119(NET)/	N	delta:H(1)N(-1)18O(1) (N)	2238.02	202233	135.907
401	CR1_HUMAN	CR1	Complement receptor type 1	230473	2039	2078	1	873.41	2	1744.81	1744.81	0	1906	1920	0	31.61	0.0062	K	EVNCSFPLFMNGISK	0.002000000000000.0	1	1908(NCS)/	1908(NCS)/	E	delta:H(1)N(-1)18O(1) (N)	1741.82	201297	130.541
402	LRP1_HUMAN	LRP1	Prolow-density lipoprotein receptor-related protein 1	523150	4544	1152	1	716.808	2	1431.6	1431.6	-0.0001	3831	3842	0	48.37	3e-05	R	FGTCSQLCNNTK	0.000000002000.0	1	3839(NNT)/	3839(NNT)/	G	delta:H(1)N(-1)18O(1) (N)	1428.61	201268	62.153
403	SIGL5_HUMAN	SIGLEC5	Sialic acid-binding Ig-like lectin 5	61589	551	5970	1	1005.02	4	4016.05	4016.05	0.0061	267	303	1	72.51	4e-07	R	LLCDAPSNPPAHLSWFQGSPALNATPISNTGILELRR	0.0000000000000000000000200000000000000.0	1	289(NAT)/	289(NAT)/	V	delta:H(1)N(-1)18O(1) (N)	4013.06	201266	136.015
404	INGR1_HUMAN	IFNGR1	Interferon gamma receptor 1	55054	489	411	1	536.747	2	1071.48	1071.48	0.0005	178	186	0	33	0.0022	R	MNGSEIQYK	0.020000000.0	1	179(NGS)/	179(NGS)/	I	delta:H(1)N(-1)18O(1) (N)	1068.49	200623	60.2443
405	CC50A_HUMAN	TMEM30A	Cell cycle control protein 50A	41057	361	3000	1	704.33	3	2109.97	2109.97	0.0008	291	307	0	42.76	0.00049	R	YSLNVTYNYPVHYFDGR	0.00020000000000000.0	1	294(NVT)/	294(NVT)/	K	delta:H(1)N(-1)18O(1) (N)	2106.98	200559	119.49
406	TFR1_HUMAN	TFRC	Transferrin receptor protein 1	85274	760	3289	1	775.416	3	2323.23	2323.23	-0.0057	241	261	2	75.26	2.2e-07	K	KDFEDLYTPVNGSIVIVRAGK	0.000000000020000000000.0	1	251(NGS)/	251(NGS)/	I	delta:H(1)N(-1)18O(1) (N)	2320.24	200407	116.044
407	MPRI_HUMAN	IGF2R	Cation-independent mannose-6-phosphate receptor	281155	2491	1768	1	547.599	3	1639.77	1639.77	0.0041	1755	1767	0	38.98	0.0014	K	HFNYTSLIAFHCK	0.0020000000000.0	1	1757(NYT)/	1757(NYT)/	R	delta:H(1)N(-1)18O(1) (N)	1636.78	199699	112.78
408	HYOU1_HUMAN	HYOU1	Hypoxia up-regulated protein 1	111494	999	4738	1	1055.13	3	3162.37	3162.37	-0.0025	595	623	1	24.73	0.0091	K	ENGTDTVQEEEESPAEGSKDEPGEQVELK	0.02000000000000000000000000000.0	1	596(NGT)/	596(NGT)/	E	delta:H(1)N(-1)18O(1) (N)	3159.39	198873	78.6428
409	SE1L1_HUMAN	SEL1L	Protein sel-1 homolog 1	89212	794	3408	1	807.043	3	2418.11	2418.09	0.013	419	439	0	50.09	8.3e-05	K	MYSEGSDIVPQSNETALHYFK	0.000000000000200000000.0	1	431(NET)/	431(NET)/	K	delta:H(1)N(-1)18O(1) (N)	2415.11	198784	113.386
410	ADA10_HUMAN	ADAM10	Disintegrin and metalloproteinase domain-containing protein 10	86140	748	192	1	467.261	2	932.508	932.506	0.001	439	446	0	33.17	0.0061	R	NISQVLEK	0.20000000.0	1	439(NIS)/	439(NIS)/	K	delta:H(1)N(-1)18O(1) (N)	929.518	197434	78.3238
411	PTPRC_HUMAN	PTPRC	Receptor-type tyrosine-protein phosphatase C	148644	1304	2393	1	939.923	2	1877.83	1877.84	-0.003	325	339	0	73.96	2.7e-07	K	NIETFTCDTQNITYR	0.000000000020000.0	1	335(NIT)/	335(NIT)/	F	delta:H(1)N(-1)18O(1) (N)	1874.85	196611	101.902
412	GRN_HUMAN	GRN	Granulins	68518	593	5717	1	947.626	4	3786.48	3786.47	0.0073	229	259	0	34.23	0.00038	K	YGCCPMPNATCCSDHLHCCPQDTVCDLIQSK	0.0000000200000000000000000000000.0	1	236(NAT)/	236(NAT)/	C	delta:H(1)N(-1)18O(1) (N)	3783.48	195977	108.165
413	SIA4A_HUMAN	ST3GAL1	CMP-N-acetylneuraminate-beta-galactosamide-alpha-2,3-sialyltransferase 1	39392	340	3105	1	731.69	3	2192.05	2192.05	-0.001	313	333	0	67.28	2.1e-06	K	TGVHDADFESNVTATLASINK	0.000000000020000000000.0	1	323(NVT)/	323(NVT)/	I	delta:H(1)N(-1)18O(1) (N)	2189.06	195931	129.352
414	PGLT1_HUMAN	POGLUT1	Protein O-glucosyltransferase 1	46615	392	5945	1	799.359	5	3991.76	3991.77	-0.0095	42	75	2	52.31	2.6e-05	R	SLENYEPCSSQNCSCYHGVIEEDLTPFRGGISRK	0.0000000000020000000000000000000000.0	1	53(NCS)/	53(NCS)/	M	delta:H(1)N(-1)18O(1) (N)	3988.78	195711	112.629
415	NOMO1_HUMAN	NOMO1	Nodal modulator 1	135209	1222	549	1	570.294	2	1138.57	1138.58	-0.002	612	621	0	34.28	0.0037	R	ENVGIYNLSK	0.0000002000.0	1	618(NLS)/	618(NLS)/	G	delta:H(1)N(-1)18O(1) (N)	1135.59	195328	85.326
416	NOMO2_HUMAN	NOMO2	Nodal modulator 2	140435	1267	549	1	570.294	2	1138.57	1138.58	-0.002	612	621	0	34.28	0.0037	R	ENVGIYNLSK	0.0000002000.0	1	618(NLS)/	618(NLS)/	G	delta:H(1)N(-1)18O(1) (N)	1135.59	195328	85.326
417	NOMO3_HUMAN	NOMO3	Nodal modulator 3	135019	1222	549	1	570.294	2	1138.57	1138.58	-0.002	612	621	0	34.28	0.0037	R	ENVGIYNLSK	0.0000002000.0	1	618(NLS)/	618(NLS)/	G	delta:H(1)N(-1)18O(1) (N)	1135.59	195328	85.326
418	TLR2_HUMAN	TLR2	Toll-like receptor 2	90920	784	336	1	510.776	2	1019.54	1019.54	-0.0002	414	422	0	53.1	7.4e-05	K	NLTNIDISK	0.200000000.0	1	414(NLT)/	414(NLT)/	N	delta:H(1)N(-1)18O(1) (N)	1016.55	195193	80.2944
419	CL12A_HUMAN	CLEC12A	C-type lectin domain family 12 member A	31255	265	1318	1	745.399	2	1488.78	1488.78	0.0015	205	217	0	60.59	1.1e-05	R	VDNIINSSAWVIR	0.0000020000000.0	1	210(NSS)/	210(NSS)/	N	delta:H(1)N(-1)18O(1) (N)	1485.79	194991	125.072
420	BST1_HUMAN	BST1	ADP-ribosyl cyclase/cyclic ADP-ribose hydrolase 2	36328	318	796	1	621.789	2	1241.56	1241.56	-0.0003	66	75	0	50.08	5.6e-05	K	NCTAIWEAFK	0.2000000000.0	1	66(NCT)/	66(NCT)/	V	delta:H(1)N(-1)18O(1) (N)	1238.58	194603	124.445
421	PLXB2_HUMAN	PLXNB2	Plexin-B2	207734	1838	125	1	438.755	2	875.496	875.496	0.0001	124	131	0	64.69	2.2e-06	R	ALSNISLR	0.00020000.0	1	127(NIS)/	127(NIS)/	L	delta:H(1)N(-1)18O(1) (N)	872.508	194544	78.0821
422	TGFB1_HUMAN	TGFB1	Transforming growth factor beta-1	44997	390	189	1	465.204	2	928.393	928.393	0.0003	174	180	0	29.3	0.0023	K	YSNNSWR	0.0020000.0	1	176(NNS)/	176(NNS)/	Y	delta:H(1)N(-1)18O(1) (N)	925.404	193805	55.1516
423	CRTAP_HUMAN	CRTAP	Cartilage-associated protein	47159	401	4835	1	801.864	4	3203.43	3203.43	-0.0013	79	107	1	74.86	1.5e-07	R	DSEAFCHRNCSAAPQPEPAAGLASYPELR	0.00000000200000000000000000000.0	1	87(NCS)/	87(NCS)/	L	delta:H(1)N(-1)18O(1) (N)	3200.44	193698	100.335
424	CD151_HUMAN	CD151	CD151 antigen	29132	253	5726	1	758.524	5	3787.58	3787.6	-0.0176	134	165	0	69.49	1.3e-07	R	YHQPGHEAVTSAVDQLQQEFHCCGSNNSQDWR	0.00000000000000000000000002000000.0	1	159(NNS)/	159(NNS)/	D	delta:H(1)N(-1)18O(1) (N)	3784.61	193011	117.375
425	HSP13_HUMAN	HSPA13	Heat shock 70 kDa protein 13	51952	471	1537	1	786.417	2	1570.82	1570.82	-0.0017	182	196	1	99.81	1.1e-09	K	QRNSTIEAANLAGLK	3.002000000000000.0	1	184(NST)/	184(NST)/	I	Gln->pyro-Glu (N-term Q); delta:H(1)N(-1)18O(1) (N)	1567.83	192548	97.712
426	CYTF_HUMAN	CST7	Cystatin-F	16899	145	1529	1	785.333	2	1568.65	1568.65	-0.0018	60	71	0	37.3	0.00031	K	FNNCTNDMFLFK	0.002000040000.0	1	62(NCT)/	61(NNC)/62(NCT)/	E	Oxidation (M); delta:H(1)N(-1)18O(1) (N)	1565.66	192256	105.794
427	NICA_HUMAN	NCSTN	Nicastrin	79103	709	101	1	432.26	2	862.505	862.505	0.0002	40	46	0	36.19	0.001	K	IYIPLNK	0.0000020.0	1	45(NKT)/	45(NKT)/	T	delta:H(1)N(-1)18O(1) (N)	859.517	191688	87.3914
428	SEM4D_HUMAN	SEMA4D	Semaphorin-4D	97457	862	1363	1	754.4	2	1506.79	1506.78	0.0046	68	81	0	70.13	1e-06	R	EAVFAVNALNISEK	0.00000000020000.0	1	77(NIS)/	77(NIS)/	Q	delta:H(1)N(-1)18O(1) (N)	1503.79	191159	116.46
429	EVI2B_HUMAN	EVI2B	Protein EVI2B	48978	448	2724	1	995.491	2	1988.97	1988.97	-0.0022	108	126	0	111.83	7.5e-11	K	QPTPIANTSSQQAVFTSAR	3.0000002000000000000.0	1	114(NTS)/	114(NTS)/	Q	Gln->pyro-Glu (N-term Q); delta:H(1)N(-1)18O(1) (N)	1985.98	191069	103.917
430	ITA5_HUMAN	ITGA5	Integrin alpha-5	115605	1049	1288	1	741.855	2	1481.7	1481.7	-0.0034	771	783	0	81.92	5.7e-08	K	NLNNSQSDVVSFR	0.0020000000000.0	1	773(NNS)/	773(NNS)/	L	delta:H(1)N(-1)18O(1) (N)	1478.71	190083	82.8845
431	PO210_HUMAN	NUP210	Nuclear pore membrane glycoprotein 210	205895	1887	1465	1	774.849	2	1547.68	1547.68	0.0022	43	55	0	58.22	8.1e-06	R	VNFTLEASEGCYR	0.0200000000000.0	1	44(NFT)/	44(NFT)/	W	delta:H(1)N(-1)18O(1) (N)	1544.69	189772	98.7127
432	MA2B1_HUMAN	MAN2B1	Lysosomal alpha-mannosidase	114357	1011	182	1	461.25	2	920.485	920.485	-0.0002	366	373	0	49.72	8.5e-05	K	ANLTWSVK	0.02000000.0	1	367(NLT)/	367(NLT)/	H	delta:H(1)N(-1)18O(1) (N)	917.497	188952	83.6835
433	SORL_HUMAN	SORL1	Sortilin-related receptor	253798	2214	1110	1	707.856	2	1413.7	1413.7	-0.0006	1984	1995	1	33.08	0.0052	K	SRNSTVEYTLNK	0.002000000000.0	1	1986(NST)/	1986(NST)/	L	delta:H(1)N(-1)18O(1) (N)	1410.71	188809	58.8949
434	NICA_HUMAN	NCSTN	Nicastrin	79103	709	2130	1	590.3	3	1767.88	1767.88	-0.0021	435	451	0	28.47	0.019	R	NISGVVLADHSGAFHNK	0.20000000000000000.0	1	435(NIS)/	435(NIS)/	Y	delta:H(1)N(-1)18O(1) (N)	1764.89	187635	88.6684
435	CBPD_HUMAN	CPD	Carboxypeptidase D	153919	1380	1044	1	692.348	2	1382.68	1382.68	-0.001	515	525	1	43.56	0.0005	R	RFANEYPNITR	0.00000002000.0	1	522(NIT)/	522(NIT)/	L	delta:H(1)N(-1)18O(1) (N)	1379.69	187200	73.4736
436	SORL_HUMAN	SORL1	Sortilin-related receptor	253798	2214	4209	1	704.381	4	2813.5	2813.49	0.0043	855	879	2	54.59	2.4e-05	K	KIEVANPDGDFRLTIVNSSVLDRPR	0.0000000000000000200000000.0	1	871(NSS)/	871(NSS)/	A	delta:H(1)N(-1)18O(1) (N)	2810.5	186944	116.269
437	ALG9_HUMAN	ALG9	Alpha-1,2-mannosyltransferase ALG9	70616	611	3336	1	591.562	4	2362.22	2362.22	-0.0011	449	470	0	24.45	0.039	R	IATDPTIHTVPEGRPVNVCVGK	0.0000000000000000200000.0	1	465(NVC)/	465(NVC)/	E	delta:H(1)N(-1)18O(1) (N)	2359.23	186425	82.6791
438	ADA15_HUMAN	ADAM15	Disintegrin and metalloproteinase domain-containing protein 15	95636	863	3705	1	860.39	3	2578.15	2578.15	-0.0028	375	396	1	42.7	0.00035	K	TCIMEASTDFLPGLNFSNCSRR	0.0000000000000000020000.0	1	392(NCS)/	389(NFS)/392(NCS)/	A	delta:H(1)N(-1)18O(1) (N)	2575.16	186305	130.887
439	CD14_HUMAN	CD14	Monocyte differentiation antigen CD14	40678	375	593	1	581.815	2	1161.62	1161.61	0.001	149	158	1	32.39	0.006	R	LRNVSWATGR	0.0020000000.0	1	151(NVS)/	151(NVS)/	S	delta:H(1)N(-1)18O(1) (N)	1158.63	186190	68.9079
440	CD44_HUMAN	CD44	CD44 antigen	82001	742	1587	1	794.367	2	1586.72	1586.72	-0.002	55	68	0	33.67	0.0026	K	AFNSTLPTMAQMEK	0.00200000000400.0	1	57(NST)/	57(NST)/	A	Oxidation (M); delta:H(1)N(-1)18O(1) (N)	1583.73	185964	91.5002
441	TWSG1_HUMAN	TWSG1	Twisted gastrulation protein homolog 1	26368	223	3640	1	844.675	3	2531	2531	-0.001	38	57	0	39.51	0.00011	K	CLIQELCQCRPGEGNCSCCK	0.00000000000000200000.0	1	52(NCS)/	52(NCS)/	E	delta:H(1)N(-1)18O(1) (N)	2528.02	184625	93.1139
442	SCRB2_HUMAN	SCARB2	Lysosome membrane protein 2	54712	478	2128	1	589.965	3	1766.87	1766.87	-0.001	41	55	1	35.34	0.0037	K	IVLRNGTEAFDSWEK	0.000020000000000.0	1	45(NGT)/	45(NGT)/	P	delta:H(1)N(-1)18O(1) (N)	1763.88	184293	104.359
443	LAMP1_HUMAN	LAMP1	Lysosome-associated membrane glycoprotein 1	45367	417	2234	1	899.94	2	1797.87	1797.86	0.0063	62	77	0	52.26	6.7e-05	K	NMTFDLPSDATVVLNR	0.2000000000000020.0	2	62(NMT)/76(NRS)/	62(NMT)/76(NRS)/	S	2 delta:H(1)N(-1)18O(1) (N)	1791.88	184121	133.261
444	RNT2_HUMAN	RNASET2	Ribonuclease T2	30089	256	2945	1	696.312	3	2085.91	2085.92	-0.0022	206	223	0	35.71	0.0011	K	QDQQLQNCTEPGEQPSPK	0.000000200000000000.0	1	212(NCT)/	212(NCT)/	Q	delta:H(1)N(-1)18O(1) (N)	2082.93	182344	60.3573
445	PO210_HUMAN	NUP210	Nuclear pore membrane glycoprotein 210	205895	1887	509	1	560.769	2	1119.52	1119.52	-0.0005	1438	1447	0	70.95	7.8e-07	K	GPTNNTCVVR	0.0002000000.0	1	1441(NNT)/	1441(NNT)/1442(NTC)/	T	delta:H(1)N(-1)18O(1) (N)	1116.53	182331	44.3238
446	RNAS6_HUMAN	RNASE6	Ribonuclease K6	17755	150	2692	1	494.212	4	1972.82	1972.82	-0.0013	90	105	1	54.2	9.3e-06	R	HNCHQSSKPVNMTDCR	0.0000000000200000.0	1	100(NMT)/	100(NMT)/	L	delta:H(1)N(-1)18O(1) (N)	1969.83	181837	35.1831
447	CPT1A_HUMAN	CPT1A	Carnitine O-palmitoyltransferase 1, liver isoform	88995	773	2356	1	928.938	2	1855.86	1855.87	-0.0028	87	102	1	54.82	3e-05	K	INRTLETANCMSSQTK	0.0200000000000000.0	1	88(NRT)/	88(NRT)/	N	delta:H(1)N(-1)18O(1) (N)	1852.88	181366	64.605
448	IGF1R_HUMAN	IGF1R	Insulin-like growth factor 1 receptor	157202	1367	2096	1	585.622	3	1753.85	1753.84	0.0006	739	753	2	39.79	0.0013	K	RRDVMQVANTTMSSR	0.000000002000000.0	1	747(NTT)/	747(NTT)/	S	delta:H(1)N(-1)18O(1) (N)	1750.86	180911	70.2061
449	TOR2A_HUMAN	TOR2A	Torsin-2A	36148	321	994	1	676.319	2	1350.62	1350.62	-0.0008	144	155	0	53.97	3.3e-05	K	SWVQGNLTACGR	0.000002000000.0	1	149(NLT)/	149(NLT)/	S	delta:H(1)N(-1)18O(1) (N)	1347.64	180724	84.5602
450	TOR2X_HUMAN	TOR2A	Prosalusin	26587	242	994	1	676.319	2	1350.62	1350.62	-0.0008	144	155	0	53.97	3.3e-05	K	SWVQGNLTACGR	0.000002000000.0	1	149(NLT)/	149(NLT)/	S	delta:H(1)N(-1)18O(1) (N)	1347.64	180724	84.5602
451	MIA3_HUMAN	MIA3	Melanoma inhibitory activity protein 3	214255	1907	5297	1	871.164	4	3480.63	3480.63	-0.0032	572	605	1	57.87	1.5e-05	K	IQQESLGSAPLMGDDHPNASRDSVEGDALVNGAK	0.0000000000000000020000000000000000.0	1	589(NAS)/	589(NAS)/	L	delta:H(1)N(-1)18O(1) (N)	3477.64	180293	100.396
452	GOLM1_HUMAN	GOLM1	Golgi membrane protein 1	45477	401	896	1	645.35	2	1288.69	1288.69	-0.0012	104	115	0	72.08	8.4e-07	K	AVLVNNITTGER	0.000002000000.0	1	109(NIT)/	109(NIT)/	L	delta:H(1)N(-1)18O(1) (N)	1285.7	179902	80.1444
453	ASAH1_HUMAN	ASAH1	Acid ceramidase	45087	395	5091	1	835.158	4	3336.6	3336.59	0.0092	339	366	2	54.25	4.4e-05	K	MCLNRTSQENISFETMYDVLSTKPVLNK	0.4002000000000000000000000000.0	1	342(NRT)/	342(NRT)/348(NIS)/	L	Oxidation (M); delta:H(1)N(-1)18O(1) (N)	3333.6	179879	133.385
454	NECT1_HUMAN	NECTIN1	Nectin-1	57465	517	3150	1	746.04	3	2235.1	2235.1	-0.003	191	210	1	130.38	1.3e-12	K	GEAEYQEIRNPNGTVTVISR	0.00000000000200000000.0	1	202(NGT)/	202(NGT)/	Y	delta:H(1)N(-1)18O(1) (N)	2232.11	179853	84.9075
455	LAMP1_HUMAN	LAMP1	Lysosome-associated membrane glycoprotein 1	45367	417	5919	1	993.217	4	3968.84	3968.84	-0.0023	155	190	1	82.46	4.7e-08	R	CVSGTQVHMNNVTVTLHDATIQAYLSNSSFSRGETR	1.000000000020000000000000002000000000.0	2	165(NVT)/181(NSS)/	165(NVT)/181(NSS)/	C	ammonia-loss (N-term C); 2 delta:H(1)N(-1)18O(1) (N)	3962.86	179790	134.917
456	MEGF8_HUMAN	MEGF8	Multiple epidermal growth factor-like domains protein 8	314021	2845	998	1	676.798	2	1351.58	1351.58	-0.0009	1194	1206	0	58.89	4.5e-06	R	CRPGSFGNATGSR	1.0000000200000.0	1	1201(NAT)/	1201(NAT)/	G	ammonia-loss (N-term C); delta:H(1)N(-1)18O(1) (N)	1348.59	178522	66.7742
457	NICA_HUMAN	NCSTN	Nicastrin	79103	709	3917	1	670.324	4	2677.27	2677.27	0.0013	598	619	1	55.83	2.7e-05	K	DLYEYSWVQGPLHSNETDRLPR	0.0000000000000020000000.0	1	612(NET)/	612(NET)/	C	delta:H(1)N(-1)18O(1) (N)	2674.28	177757	119.081
458	MPRI_HUMAN	IGF2R	Cation-independent mannose-6-phosphate receptor	281155	2491	3688	1	853.763	3	2558.27	2558.27	-0.0051	2123	2146	1	65.28	3.9e-06	R	AACAVKPQEVQMVNGTITNPINGK	0.000000000004020000000000.0	1	2136(NGT)/	2136(NGT)/	S	Oxidation (M); delta:H(1)N(-1)18O(1) (N)	2555.28	177644	92.0772
459	SE1L1_HUMAN	SEL1L	Protein sel-1 homolog 1	89212	794	3431	1	812.371	3	2434.09	2434.09	0.0017	419	439	0	52.13	3.8e-05	K	MYSEGSDIVPQSNETALHYFK	0.400000000000200000000.0	1	431(NET)/	431(NET)/	K	Oxidation (M); delta:H(1)N(-1)18O(1) (N)	2431.1	177627	110.707
460	ICOSL_HUMAN	ICOSLG	ICOS ligand	33841	302	3069	1	721.358	3	2161.05	2161.05	-0.0027	61	79	0	49.55	0.00016	K	TVVTYHIPQNSSLENVDSR	0.0000000002000000000.0	1	70(NSS)/	70(NSS)/	Y	delta:H(1)N(-1)18O(1) (N)	2158.07	177594	94.467
461	CD82_HUMAN	CD82	CD82 antigen	30233	267	321	1	505.716	2	1009.42	1009.42	0	191	199	0	32.94	0.0012	K	GFCEAPGNR	0.000000020.0	1	198(NRT)/	198(NRT)/	T	delta:H(1)N(-1)18O(1) (N)	1006.43	177518	48.2615
462	NRCAM_HUMAN	NRCAM	Neuronal cell adhesion molecule	144655	1304	2113	1	587.629	3	1759.86	1759.86	0.0013	265	280	0	47.99	0.0002	R	ERPPTFLTPEGNASNK	0.0000000000020000.0	1	276(NAS)/	276(NAS)/	E	delta:H(1)N(-1)18O(1) (N)	1756.87	177489	77.3218
463	TM9S3_HUMAN	TM9SF3	Transmembrane 9 superfamily member 3	68584	589	3265	1	769.409	3	2305.21	2305.22	-0.0105	160	180	2	30.87	0.0077	K	KLEIGFNGNRIVDVNLTSEGK	0.000000000000002000000.0	1	174(NLT)/	174(NLT)/	V	delta:H(1)N(-1)18O(1) (N)	2302.23	177372	114.273
464	MA2A2_HUMAN	MAN2A2	Alpha-mannosidase 2x	131141	1150	965	1	665.304	2	1328.59	1328.59	0.0015	1089	1100	0	53.79	2.3e-05	K	NLGFNCTTSQGK	0.000020000000.0	1	1093(NCT)/	1093(NCT)/	V	delta:H(1)N(-1)18O(1) (N)	1325.6	177244	67.0029
465	SHPS1_HUMAN	SIRPA	Tyrosine-protein phosphatase non-receptor type substrate 1	55446	504	1129	1	710.84	2	1419.67	1419.67	-0.0008	265	276	0	53.63	3.9e-05	R	AENQVNVTCQVR	0.000002000000.0	1	270(NVT)/	270(NVT)/	K	delta:H(1)N(-1)18O(1) (N)	1416.68	176757	61.3608
466	SIRBL_HUMAN	SIRPB1	Signal-regulatory protein beta-1 isoform 3	43674	398	1129	1	710.84	2	1419.67	1419.67	-0.0008	264	275	0	53.63	3.9e-05	R	AENQVNVTCQVR	0.000002000000.0	1	269(NVT)/	269(NVT)/	K	delta:H(1)N(-1)18O(1) (N)	1416.68	176757	61.3608
467	CREG1_HUMAN	CREG1	Protein CREG1	24173	220	612	1	584.768	2	1167.52	1167.52	-0.0004	159	168	0	63.2	3.1e-06	K	VNETEMDIAK	0.0200040000.0	1	160(NET)/	160(NET)/	H	Oxidation (M); delta:H(1)N(-1)18O(1) (N)	1164.53	176361	46.2158
468	PERE_HUMAN	EPX	Eosinophil peroxidase	81958	715	2532	1	640.033	3	1917.08	1917.08	-0.002	325	340	2	58.26	5e-06	R	LRNRTNYLGLLAINQR	0.0020000000000000.0	1	327(NRT)/	327(NRT)/	F	delta:H(1)N(-1)18O(1) (N)	1914.09	176333	107.219
469	ITA2B_HUMAN	ITGA2B	Integrin alpha-IIb	114446	1039	2423	1	631.31	3	1890.91	1890.91	0.0013	710	725	1	36.17	0.0024	K	ENETRVVLCELGNPMK	0.0200000000000000.0	1	711(NET)/	711(NET)/	K	delta:H(1)N(-1)18O(1) (N)	1887.92	176122	114.007
470	ITB1_HUMAN	ITGB1	Integrin beta-1	91664	798	2131	1	885.365	2	1768.71	1768.72	-0.0027	659	672	0	44.56	4e-05	K	DTCTQECSYFNITK	0.00000000002000.0	1	669(NIT)/	669(NIT)/	V	delta:H(1)N(-1)18O(1) (N)	1765.73	175529	96.7436
471	NOMO1_HUMAN	NOMO1	Nodal modulator 1	135209	1222	3344	1	1182.61	2	2363.2	2363.2	0	201	224	0	77.37	2.6e-07	R	VTNSNANAASPLIVAGYNVSGSVR	0.000000000000000002000000.0	1	218(NVS)/	218(NVS)/	S	delta:H(1)N(-1)18O(1) (N)	2360.21	174828	117.968
472	NOMO2_HUMAN	NOMO2	Nodal modulator 2	140435	1267	3344	1	1182.61	2	2363.2	2363.2	0	201	224	0	77.37	2.6e-07	R	VTNSNANAASPLIVAGYNVSGSVR	0.000000000000000002000000.0	1	218(NVS)/	218(NVS)/	S	delta:H(1)N(-1)18O(1) (N)	2360.21	174828	117.968
473	NOMO3_HUMAN	NOMO3	Nodal modulator 3	135019	1222	3344	1	1182.61	2	2363.2	2363.2	0	201	224	0	77.37	2.6e-07	R	VTNSNANAASPLIVAGYNVSGSVR	0.000000000000000002000000.0	1	218(NVS)/	218(NVS)/	S	delta:H(1)N(-1)18O(1) (N)	2360.21	174828	117.968
474	ITAM_HUMAN	ITGAM	Integrin alpha-M	128410	1152	775	1	618.282	2	1234.55	1234.55	-0.0008	899	909	0	85.4	1.5e-08	K	ANVTSENNMPR	0.02000000000.0	1	900(NVT)/	900(NVT)/	T	delta:H(1)N(-1)18O(1) (N)	1231.56	174712	50.4033
475	HIDE1_HUMAN	HIDE1	Protein HIDE1	24966	230	572	1	578.79	2	1155.57	1155.57	-0.0002	69	80	0	60.5	7e-06	R	GVTFNLSGGSSK	0.000020000000.0	1	73(NLS)/	73(NLS)/	A	delta:H(1)N(-1)18O(1) (N)	1152.58	174309	80.9825
476	DNS2A_HUMAN	DNASE2	Deoxyribonuclease-2-alpha	40069	360	3175	1	751.044	3	2250.11	2250.11	0.0063	85	104	0	49.49	0.00015	R	SNTSQLAFLLYNDQPPQPSK	0.02000000000000000000.0	1	86(NTS)/	86(NTS)/	A	delta:H(1)N(-1)18O(1) (N)	2247.12	173198	127.854
477	BGLR_HUMAN	GUSB	Beta-glucuronidase	75027	651	870	1	638.343	2	1274.67	1274.67	-0.0001	269	281	0	71.36	7.4e-07	K	VVANGTGTQGQLK	0.0002000000000.0	1	272(NGT)/	272(NGT)/	V	delta:H(1)N(-1)18O(1) (N)	1271.68	173083	45.6177
478	PPAL_HUMAN	ACP2	Lysosomal acid phosphatase	48713	423	1060	1	466.554	3	1396.64	1396.64	0.0002	87	97	0	35.22	0.0022	R	YHGFLNTSYHR	0.00000200000.0	1	92(NTS)/	92(NTS)/	Q	delta:H(1)N(-1)18O(1) (N)	1393.65	173066	73.2818
479	GGH_HUMAN	GGH	Gamma-glutamyl hydrolase	36340	318	133	1	443.697	2	885.379	885.379	0.0004	203	209	0	24.64	0.0072	K	NFTMNEK	0.2000000.0	1	203(NFT)/	203(NFT)/	L	delta:H(1)N(-1)18O(1) (N)	882.391	172960	55.686
480	DIAC_HUMAN	CTBS	Di-N-acetylchitobiase	44416	385	1237	1	732.863	2	1463.71	1463.71	-0.0024	297	309	0	52.02	7.5e-05	K	QINSSISGNLWDK	0.0020000000000.0	1	299(NSS)/	299(NSS)/	D	delta:H(1)N(-1)18O(1) (N)	1460.73	172659	99.9789
481	SEM4A_HUMAN	SEMA4A	Semaphorin-4A	84661	761	1120	1	709.816	2	1417.62	1417.62	-0.0012	119	129	0	61.6	2.9e-06	K	SNETQCFNFIR	0.02000000000.0	1	120(NET)/	120(NET)/	V	delta:H(1)N(-1)18O(1) (N)	1414.63	171986	100.632
482	ENPL_HUMAN	HSP90B1	Endoplasmin	92696	803	1072	1	467.244	3	1398.71	1398.71	0	494	505	1	36.23	0.0028	K	LGVIEDHSNRTR	0.000000002000.0	1	502(NRT)/	502(NRT)/	L	delta:H(1)N(-1)18O(1) (N)	1395.72	171916	45.2628
483	ITB2_HUMAN	ITGB2	Integrin beta-2	87976	769	1573	1	791.883	2	1581.75	1581.75	-0.0012	210	223	0	66.01	2.7e-06	K	LTNNSNQFQTEVGK	0.00200000000000.0	1	212(NNS)/	212(NNS)/	Q	delta:H(1)N(-1)18O(1) (N)	1578.76	171790	69.575
484	SORL_HUMAN	SORL1	Sortilin-related receptor	253798	2214	1262	1	491.615	3	1471.82	1471.82	0.0002	867	879	0	68.26	1.1e-06	R	LTIVNSSVLDRPR	0.0000200000000.0	1	871(NSS)/	871(NSS)/	A	delta:H(1)N(-1)18O(1) (N)	1468.84	171513	93.3795
485	PPIB_HUMAN	PPIB	Peptidyl-prolyl cis-trans isomerase B	23785	216	1229	1	730.862	2	1459.71	1459.71	0.0007	146	158	0	31.07	0.0087	K	DTNGSQFFITTVK	0.0020000000000.0	1	148(NGS)/	148(NGS)/	T	delta:H(1)N(-1)18O(1) (N)	1456.72	171370	108.523
486	CATL2_HUMAN	CTSV	Cathepsin L2	37818	334	3019	1	709.019	3	2124.03	2124.04	-0.0024	213	232	0	76.92	2.9e-07	K	YRPENSVANDTGFTVVAPGK	0.00000000200000000000.0	1	221(NDT)/	221(NDT)/	E	delta:H(1)N(-1)18O(1) (N)	2121.05	171265	91.5257
487	MTPN_HUMAN	MTPN	Myotrophin	13058	118	1157	1	478.579	3	1432.72	1432.72	0.0003	25	37	2	52.96	6.1e-05	K	GEDVNRTLEGGRK	0.0000200000000.0	1	29(NRT)/	29(NRT)/	P	delta:H(1)N(-1)18O(1) (N)	1429.73	170657	44.9616
488	S15A4_HUMAN	SLC15A4	Solute carrier family 15 member 4	62735	577	1149	1	715.353	2	1428.69	1428.69	0.0003	138	151	0	66.73	2.3e-06	R	LLNCTAPGPDAAAR	0.00200000000000.0	1	140(NCT)/	140(NCT)/	C	delta:H(1)N(-1)18O(1) (N)	1425.7	170296	68.7556
489	TM2D3_HUMAN	TM2D3	TM2 domain-containing protein 3	28070	247	618	1	586.278	2	1170.54	1170.54	0.0001	118	126	0	25.96	0.018	K	NFIINMTCR	0.000020000.0	1	122(NMT)/	122(NMT)/	F	delta:H(1)N(-1)18O(1) (N)	1167.55	170215	107.804
490	PTPRC_HUMAN	PTPRC	Receptor-type tyrosine-protein phosphatase C	148644	1304	1882	1	564.257	3	1689.75	1689.75	-0.0016	276	291	0	50.05	5.7e-05	K	NASVSISHNSCTAPDK	0.2000000000000000.0	1	276(NAS)/	276(NAS)/284(NSC)/	T	delta:H(1)N(-1)18O(1) (N)	1686.76	170202	49.438
491	NICA_HUMAN	NCSTN	Nicastrin	79103	709	4032	1	682.882	4	2727.5	2727.5	-0.0032	404	429	1	42.87	0.00017	K	SGAGVPAVILRRPNQSQPLPPSSLQR	0.00000000000002000000000000.0	1	417(NQS)/	417(NQS)/	F	delta:H(1)N(-1)18O(1) (N)	2724.51	169604	98.2072
492	MA2B1_HUMAN	MAN2B1	Lysosomal alpha-mannosidase	114357	1011	3902	1	891.044	3	2670.11	2670.11	0.0035	309	330	0	41.29	0.00016	R	TNHTVMTMGSDFQYENANMWFK	0.0200000000000000004000.0	1	310(NHT)/	310(NHT)/	N	Oxidation (M); delta:H(1)N(-1)18O(1) (N)	2667.12	169283	126.036
493	LRP1_HUMAN	LRP1	Prolow-density lipoprotein receptor-related protein 1	523150	4544	1819	1	416.723	4	1662.86	1662.86	-0.0001	3085	3098	1	62.71	7.8e-06	R	RMHLNGSNVQVLHR	0.00002000000000.0	1	3089(NGS)/	3089(NGS)/	T	delta:H(1)N(-1)18O(1) (N)	1659.87	169058	67.7714
494	ICAM3_HUMAN	ICAM3	Intercellular adhesion molecule 3	60472	547	2908	1	693	3	2075.98	2075.98	-0.0025	284	302	1	74.18	3.8e-07	R	ADQEGAREIVCNVTLGGER	0.0000000000020000000.0	1	295(NVT)/	295(NVT)/	R	delta:H(1)N(-1)18O(1) (N)	2072.99	169016	102.284
495	ITAL_HUMAN	ITGAL	Integrin alpha-L	129942	1170	5813	1	972.237	4	3884.92	3884.9	0.0163	49	86	0	57.88	1.6e-05	R	VLQVGNGVIVGAPGEGNSTGSLYQCQSGTGHCLPVTLR	0.00000000000000002000000000000000000000.0	1	65(NST)/	65(NST)/	G	delta:H(1)N(-1)18O(1) (N)	3881.92	168121	120.428
496	PLBL2_HUMAN	PLBD2	Putative phospholipase B-like 2	65886	589	1870	1	561.268	3	1680.78	1680.78	0.0006	464	477	1	54.33	3.6e-05	R	RNQSLVQDMDSMVR	0.02000000000000.0	1	465(NQS)/	465(NQS)/	L	delta:H(1)N(-1)18O(1) (N)	1677.79	168022	107.728
497	HYOU1_HUMAN	HYOU1	Hypoxia up-regulated protein 1	111494	999	1376	1	758.854	2	1515.69	1515.69	-0.0001	926	940	0	96.45	2.3e-09	R	AEPPLNASASDQGEK	0.000002000000000.0	1	931(NAS)/	931(NAS)/	V	delta:H(1)N(-1)18O(1) (N)	1512.71	167930	55.7378
498	LCAP_HUMAN	LNPEP	Leucyl-cystinyl aminopeptidase	117787	1025	1994	1	573.649	3	1717.92	1717.92	-0.0003	144	159	1	46.82	0.00023	K	KNQSIGLIQPFATNGK	0.0200000000000000.0	1	145(NQS)/	145(NQS)/	L	delta:H(1)N(-1)18O(1) (N)	1714.94	167683	98.3596
499	LRP1_HUMAN	LRP1	Prolow-density lipoprotein receptor-related protein 1	523150	4544	638	1	590.739	2	1179.46	1179.46	-0.0004	1574	1582	0	24.37	0.004	K	DNTTCYEFK	0.020000000.0	1	1575(NTT)/	1575(NTT)/	K	delta:H(1)N(-1)18O(1) (N)	1176.48	167680	69.3455
500	PLXD1_HUMAN	PLXND1	Plexin-D1	215293	1925	706	1	401.238	3	1200.69	1200.69	-0.0002	152	162	2	38.69	0.00085	R	RRGNISAVAVR	0.00020000000.0	1	155(NIS)/	155(NIS)/	F	delta:H(1)N(-1)18O(1) (N)	1197.71	167563	45.3957
501	GLU2B_HUMAN	PRKCSH	Glucosidase 2 subunit beta	60357	528	3663	1	849.34	3	2545	2545	-0.0025	60	83	0	25.2	0.003	K	DGSDEPGTAACPNGSFHCTNTGYK	0.000000000000200000000000.0	1	72(NGS)/	72(NGS)/	P	delta:H(1)N(-1)18O(1) (N)	2542.01	167303	69.3205
502	P2RX1_HUMAN	P2RX1	P2X purinoceptor 1	45578	399	389	1	528.75	2	1055.48	1055.48	0.0003	149	157	0	34.42	0.0022	K	CVAFNDTVK	0.000020000.0	1	153(NDT)/	153(NDT)/	T	delta:H(1)N(-1)18O(1) (N)	1052.5	167247	68.4102
503	FCGR1_HUMAN	FCGR1A	High affinity immunoglobulin gamma Fc receptor I	43004	374	4626	1	1034.87	3	3101.6	3101.61	-0.0102	187	215	0	33.93	0.0038	K	ELFPAPVLNASVTSPLLEGNLVTLSCETK	0.00000000200000000000000000000.0	1	195(NAS)/	195(NAS)/	L	delta:H(1)N(-1)18O(1) (N)	3098.62	167181	155.004
504	PPT1_HUMAN	PPT1	Palmitoyl-protein thioesterase 1	34627	306	3140	1	556.273	4	2221.06	2221.06	-0.0012	192	209	1	41.6	0.00075	K	EDVYRNHSIFLADINQER	0.000002000000000000.0	1	197(NHS)/	197(NHS)/	G	delta:H(1)N(-1)18O(1) (N)	2218.08	167163	104.499
505	ITA4_HUMAN	ITGA4	Integrin alpha-4	116252	1032	5470	1	893.926	4	3571.67	3571.68	-0.0045	117	147	2	78.25	1.8e-07	K	TCLEERDNQWLGVTLSRQPGENGSIVTCGHR	0.0000000000000000000002000000000.0	1	138(NGS)/	138(NGS)/	W	delta:H(1)N(-1)18O(1) (N)	3568.69	164599	109.984
506	QSOX2_HUMAN	QSOX2	Sulfhydryl oxidase 2	78221	698	3461	1	615.291	4	2457.14	2457.14	-0.0059	170	190	0	48.93	0.0001	R	QTMIDFLQNHTEGSRPPACPR	0.000000002000000000000.0	1	178(NHT)/	178(NHT)/	L	delta:H(1)N(-1)18O(1) (N)	2454.15	163828	110.364
507	HLAE_HUMAN	HLA-E	HLA class I histocompatibility antigen, alpha chain E	40360	358	5189	1	685.317	5	3421.55	3421.56	-0.0059	101	129	2	59.22	7.7e-06	R	TLRGYYNQSEAGSHTLQWMHGCELGPDRR	0.00000020000000000000000000000.0	1	107(NQS)/	107(NQS)/	F	delta:H(1)N(-1)18O(1) (N)	3418.57	162698	100.132
508	ERMP1_HUMAN	ERMP1	Endoplasmic reticulum metallopeptidase 1	101023	904	2301	1	911.956	2	1821.9	1821.9	-0.0012	809	826	0	45.99	0.00035	K	GSTLSQWSLGNGTPVTSK	0.000000000020000000.0	1	819(NGT)/	819(NGT)/	G	delta:H(1)N(-1)18O(1) (N)	1818.91	162493	104.168
509	ICOSL_HUMAN	ICOSLG	ICOS ligand	33841	302	951	1	661.331	2	1320.65	1320.64	0.0027	100	110	0	38.11	0.0016	R	LFNVTPQDEQK	0.00200000000.0	1	102(NVT)/	102(NVT)/	F	delta:H(1)N(-1)18O(1) (N)	1317.66	161992	78.5314
510	MFNG_HUMAN	MFNG	Beta-1,3-N-acetylglucosaminyltransferase manic fringe	36806	321	3392	1	602.539	4	2406.13	2406.13	-0.0018	101	122	0	46.45	0.00023	R	LGSHLVVTNCSAEHSHPALSCK	0.0000000020000000000000.0	1	109(NCS)/	109(NCS)/	M	delta:H(1)N(-1)18O(1) (N)	2403.14	161623	68.1358
511	SUN2_HUMAN	SUN2	SUN domain-containing protein 2	80490	717	869	1	638.337	2	1274.66	1274.66	-0.0004	632	644	0	61.49	8.2e-06	K	ALSPNSTISSAPK	0.0000200000000.0	1	636(NST)/	636(NST)/	D	delta:H(1)N(-1)18O(1) (N)	1271.67	161583	66.8129
512	XYLK_HUMAN	FAM20B	Glycosaminoglycan xylosylkinase	46859	409	4537	1	1012.18	3	3033.53	3033.53	0.0014	174	200	1	63.96	4.6e-06	R	TEIKPVATEQLLSTFLTVGNNTCFYGK	0.000000000000000000020000000.0	1	193(NNT)/	193(NNT)/194(NTC)/	C	delta:H(1)N(-1)18O(1) (N)	3030.54	161530	151.219
513	PTPRJ_HUMAN	PTPRJ	Receptor-type tyrosine-protein phosphatase eta	147048	1337	2347	1	925.979	2	1849.94	1849.95	-0.0021	264	279	0	45.65	0.00036	K	PGVQYNINPYLLQSNK	0.0000000000000020.0	1	278(NKT)/	278(NKT)/	T	delta:H(1)N(-1)18O(1) (N)	1846.96	161486	113.804
514	SIA4C_HUMAN	ST3GAL4	CMP-N-acetylneuraminate-beta-galactosamide-alpha-2,3-sialyltransferase 4	38249	333	97	1	430.213	2	858.412	858.412	0	58	64	0	28.35	0.0069	K	LFGNYSR	0.0002000.0	1	61(NYS)/	61(NYS)/	D	delta:H(1)N(-1)18O(1) (N)	855.424	161300	69.6642
515	ENPL_HUMAN	HSP90B1	Endoplasmin	92696	803	876	1	639.819	2	1277.62	1277.62	-0.0006	103	114	0	64.24	3.8e-06	R	ELISNASDALDK	0.000020000000.0	1	107(NAS)/	107(NAS)/	I	delta:H(1)N(-1)18O(1) (N)	1274.64	161203	86.5277
516	HS90B_HUMAN	HSP90AB1	Heat shock protein HSP 90-beta	83554	724	876	1	639.819	2	1277.62	1277.62	-0.0006	42	53	0	64.24	3.8e-06	R	ELISNASDALDK	0.000020000000.0	1	46(NAS)/	46(NAS)/	I	delta:H(1)N(-1)18O(1) (N)	1274.64	161203	86.5277
517	APMAP_HUMAN	APMAP	Adipocyte plasma membrane-associated protein	46622	416	1145	1	713.858	2	1425.7	1425.7	-0.0011	157	170	0	63.71	5.1e-06	R	AGPNGTLFVADAYK	0.00020000000000.0	1	160(NGT)/	160(NGT)/	G	delta:H(1)N(-1)18O(1) (N)	1422.71	160810	102.041
518	PLD4_HUMAN	PLD4	Phospholipase D4	55990	506	3285	1	771.445	3	2311.31	2311.31	0.0023	164	185	1	69.4	2.5e-07	K	LQQLLGRNISLAVATSSPTLAR	0.0000000200000000000000.0	1	171(NIS)/	171(NIS)/	T	delta:H(1)N(-1)18O(1) (N)	2308.32	160250	124.227
519	CD63_HUMAN	CD63	CD63 antigen	26474	238	1227	1	730.77	2	1459.53	1459.53	-0.0016	145	156	0	33.89	0.00041	K	CCGAANYTDWEK	1.000002000000.0	1	150(NYT)/	150(NYT)/	I	ammonia-loss (N-term C); delta:H(1)N(-1)18O(1) (N)	1456.54	159558	102.463
520	MA2B1_HUMAN	MAN2B1	Lysosomal alpha-mannosidase	114357	1011	2194	1	595.957	3	1784.85	1784.85	0.0004	127	140	0	45.23	0.00032	R	WWHQQTNATQEVVR	0.00000020000000.0	1	133(NAT)/	133(NAT)/	D	delta:H(1)N(-1)18O(1) (N)	1781.86	159057	79.7971
521	RNF13_HUMAN	RNF13	E3 ubiquitin-protein ligase RNF13	43357	381	3278	1	770.412	3	2308.21	2308.2	0.0113	66	86	1	22.95	0.049	K	GFLINSKPENACEPIVPPPVK	0.000000000200000000000.0	1	75(NAC)/	75(NAC)/	D	delta:H(1)N(-1)18O(1) (N)	2305.21	158243	108.176
522	ILRL1_HUMAN	IL1RL1	Interleukin-1 receptor-like 1	64173	556	984	1	673.291	2	1344.57	1344.57	-0.0008	230	241	0	32.87	0.0011	K	NANLTCSACFGK	0.002000000000.0	1	232(NLT)/	232(NLT)/	G	delta:H(1)N(-1)18O(1) (N)	1341.58	157573	71.0993
523	G3P_HUMAN	GAPDH	Glyceraldehyde-3-phosphate dehydrogenase	36201	335	2327	1	918.962	2	1835.91	1835.9	0.0084	146	162	0	55.05	4.4e-05	K	IISNASCTTNCLAPLAK	0.00020000000000000.0	1	149(NAS)/	149(NAS)/	V	delta:H(1)N(-1)18O(1) (N)	1832.91	157114	91.4276
524	ATRN_HUMAN	ATRN	Attractin	163450	1429	546	1	569.243	2	1136.47	1136.47	-0.0008	1071	1079	0	27.62	0.004	K	CINQSICEK	1.002000000.0	1	1073(NQS)/	1073(NQS)/	C	ammonia-loss (N-term C); delta:H(1)N(-1)18O(1) (N)	1133.48	157103	84.5143
525	DSG2_HUMAN	DSG2	Desmoglein-2	123016	1118	1674	1	803.378	2	1604.74	1604.74	-0.0009	181	195	0	46.01	0.00022	K	INATDADEPNTLNSK	0.020000000000000.0	1	182(NAT)/	182(NAT)/	I	delta:H(1)N(-1)18O(1) (N)	1601.75	156593	64.0058
526	CL12A_HUMAN	CLEC12A	C-type lectin domain family 12 member A	31255	265	910	1	648.811	2	1295.61	1295.61	-0.0019	159	170	0	49.7	9.2e-05	K	MACAAQNASLLK	0.400000200000.0	1	165(NAS)/	165(NAS)/	I	Oxidation (M); delta:H(1)N(-1)18O(1) (N)	1292.62	156304	69.1417
527	MA2B1_HUMAN	MAN2B1	Lysosomal alpha-mannosidase	114357	1011	5271	1	1156.86	3	3467.57	3467.56	0.013	639	668	0	31.41	0.0048	R	QTFFWYNASIGDNESDQASGAYIFRPNQQK	3.000000000000200000000000000000.0	1	651(NES)/	645(NAS)/651(NES)/	P	Gln->pyro-Glu (N-term Q); delta:H(1)N(-1)18O(1) (N)	3464.57	155182	145.026
528	ERLN1_HUMAN	ERLIN1	Erlin-1	39072	346	289	1	496.708	2	991.402	991.402	-0.0001	106	113	0	34.6	0.00069	R	NYTADYDK	0.20000000.0	1	106(NYT)/	106(NYT)/	T	delta:H(1)N(-1)18O(1) (N)	988.414	155170	51.6601
529	ERLN2_HUMAN	ERLIN2	Erlin-2	38044	339	289	1	496.708	2	991.402	991.402	-0.0001	106	113	0	34.6	0.00069	K	NYTADYDK	0.20000000.0	1	106(NYT)/	106(NYT)/	A	delta:H(1)N(-1)18O(1) (N)	988.414	155170	51.6601
530	CD33_HUMAN	CD33	Myeloid cell surface antigen CD33	40313	364	3746	1	869.776	3	2606.31	2606.31	-0.0042	226	250	0	32.05	0.0076	R	TIQLNVTYVPQNPTTGIFPGDGSGK	0.0000200000000000000000000.0	1	230(NVT)/	230(NVT)/	Q	delta:H(1)N(-1)18O(1) (N)	2603.32	154336	127.886
531	TM245_HUMAN	TMEM245	Transmembrane protein 245	101508	911	283	1	495.771	2	989.528	989.528	0.0003	550	558	0	68.73	2e-06	K	VNNTAVIEK	0.020000000.0	1	551(NNT)/	551(NNT)/	Q	delta:H(1)N(-1)18O(1) (N)	986.54	154200	44.4004
532	EVI2A_HUMAN	EVI2A	Protein EVI2A	26367	236	4243	1	942.798	3	2825.37	2825.37	0.0019	90	115	0	64.87	4.4e-06	K	SEQELYIPSVVSNSPSTVQSIENTSK	0.00000000000000000000002000.0	1	112(NTS)/	112(NTS)/	S	delta:H(1)N(-1)18O(1) (N)	2822.38	154180	124.215
533	MIA3_HUMAN	MIA3	Melanoma inhibitory activity protein 3	214255	1907	5328	1	875.163	4	3496.62	3496.63	-0.0055	572	605	1	52.36	5.3e-05	K	IQQESLGSAPLMGDDHPNASRDSVEGDALVNGAK	0.0000000000040000020000000000000000.0	1	589(NAS)/	589(NAS)/	L	Oxidation (M); delta:H(1)N(-1)18O(1) (N)	3493.64	153950	92.8486
534	TOIP2_HUMAN	TOR1AIP2	Torsin-1A-interacting protein 2	51460	470	2803	1	676.353	3	2026.04	2026.04	0.0005	284	302	0	60.23	1.2e-05	K	HLNASNPTEPATIIFTAAR	0.0020000000000000000.0	1	286(NAS)/	286(NAS)/	E	delta:H(1)N(-1)18O(1) (N)	2023.05	153899	114.4
535	PPIA_HUMAN	PPIA	Peptidyl-prolyl cis-trans isomerase A	18229	165	4161	1	932.111	3	2793.31	2793.31	0.0009	92	118	0	98.95	1.5e-09	K	HTGPGILSMANAGPNTNGSQFFICTAK	0.000000000000000020000000000.0	1	108(NGS)/	108(NGS)/	T	delta:H(1)N(-1)18O(1) (N)	2790.32	153592	122.324
536	APMAP_HUMAN	APMAP	Adipocyte plasma membrane-associated protein	46622	416	2311	1	609.965	3	1826.87	1826.87	0.0008	196	211	1	48.62	0.00016	K	NMSFVNDLTVTQDGRK	0.2000000000000000.0	1	196(NMS)/	196(NMS)/	I	delta:H(1)N(-1)18O(1) (N)	1823.88	153087	107.526
537	ADAM9_HUMAN	ADAM9	Disintegrin and metalloproteinase domain-containing protein 9	93006	819	3806	1	877.691	3	2630.05	2630.06	-0.0072	369	392	1	21.84	0.0065	K	SCIMNSGASGSRNFSSCSAEDFEK	0.000000000000200000000000.0	1	381(NFS)/	381(NFS)/	L	delta:H(1)N(-1)18O(1) (N)	2627.07	153064	88.7632
538	CD47_HUMAN	CD47	Leukocyte surface antigen CD47	35590	323	4709	1	789.631	4	3154.5	3154.49	0.0096	103	130	1	60.82	9.4e-06	K	SDAVSHTGNYTCEVTELTREGETIIELK	0.0000000020000000000000000000.0	1	111(NYT)/	111(NYT)/	Y	delta:H(1)N(-1)18O(1) (N)	3151.5	152968	137.123
539	MA2B1_HUMAN	MAN2B1	Lysosomal alpha-mannosidase	114357	1011	3035	1	712.328	3	2133.96	2133.96	-0.0022	820	839	1	64.83	2.3e-06	K	DDGRGVSEPLMENGSGAWVR	0.00000000000020000000.0	1	832(NGS)/	832(NGS)/	G	delta:H(1)N(-1)18O(1) (N)	2130.98	152563	103.101
540	NRP1_HUMAN	NRP1	Neuropilin-1	104323	923	2428	1	632.971	3	1895.89	1895.89	-0.0012	143	159	1	36.85	0.0021	K	RGPECSQNYTTPSGVIK	0.00000002000000000.0	1	150(NYT)/	150(NYT)/	S	delta:H(1)N(-1)18O(1) (N)	1892.91	151692	69.5492
541	LFNG_HUMAN	LFNG	Beta-1,3-N-acetylglucosaminyltransferase lunatic fringe	42260	379	2008	1	576.279	3	1725.81	1725.81	0.0034	159	174	0	69.32	1.3e-06	R	HTGNVVITNCSAAHSR	0.0000000020000000.0	1	167(NCS)/	167(NCS)/	Q	delta:H(1)N(-1)18O(1) (N)	1722.82	150809	46.7387
542	EMID1_HUMAN	EMID1	EMI domain-containing protein 1	45834	441	1865	1	560.606	3	1678.8	1678.8	-0.0013	44	57	0	29.67	0.011	R	TISCHVQNGTYLQR	0.00000002000000.0	1	51(NGT)/	51(NGT)/	V	delta:H(1)N(-1)18O(1) (N)	1675.81	150605	69.0353
543	FCAR_HUMAN	FCAR	Immunoglobulin alpha Fc receptor	32700	287	3142	1	742.994	3	2225.96	2225.95	0.0143	77	94	0	23.81	0.014	K	FWNETDPEFVIDHMDANK	0.002000000000040000.0	1	79(NET)/	79(NET)/	A	Oxidation (M); delta:H(1)N(-1)18O(1) (N)	2222.96	150316	113.646
544	ITA6_HUMAN	ITGA6	Integrin alpha-6	127724	1130	2631	1	978.962	2	1955.91	1955.91	0.0026	962	977	0	75.25	2.7e-07	K	YQTLNCSVNVNCVNIR	0.0000200000000000.0	1	966(NCS)/	966(NCS)/	C	delta:H(1)N(-1)18O(1) (N)	1952.92	150261	98.4871
545	AMPN_HUMAN	ANPEP	Aminopeptidase N	109870	967	6171	1	1054.29	4	4213.13	4213.13	-0.005	302	340	0	72.93	3.8e-07	R	IWARPSAIAAGHGDYALNVTGPILNFFAGHYDTPYPLPK	0.000000000000000002000000000000000000000.0	1	319(NVT)/	319(NVT)/	S	delta:H(1)N(-1)18O(1) (N)	4210.14	150239	151.776
546	NRROS_HUMAN	NRROS	Negative regulator of reactive oxygen species	77457	692	3687	1	853.081	3	2556.22	2556.22	0.0005	427	449	0	46.48	0.0003	R	NITTLDMSHNQISLCPLPAASDR	0.20000000000000000000000.0	1	427(NIT)/	427(NIT)/	V	delta:H(1)N(-1)18O(1) (N)	2553.23	150035	119.068
547	ITB1_HUMAN	ITGB1	Integrin beta-1	91664	798	6265	1	1441.94	3	4322.81	4322.8	0.0059	34	71	1	17.66	0.017	K	SCGECIQAGPNCGWCTNSTFLQEGMPTSARCDDLEALK	0.00000000000000002000000000000000000000.0	1	50(NST)/	50(NST)/	K	delta:H(1)N(-1)18O(1) (N)	4319.81	149960	127.229
548	MPRI_HUMAN	IGF2R	Cation-independent mannose-6-phosphate receptor	281155	2491	199	1	467.735	2	933.456	933.455	0.0006	398	404	0	31.34	0.0074	R	YHNQTLR	0.0020000.0	1	400(NQT)/	400(NQT)/	Y	delta:H(1)N(-1)18O(1) (N)	930.467	149941	29.4718
549	PLBL2_HUMAN	PLBD2	Putative phospholipase B-like 2	65886	589	2095	1	876.925	2	1751.84	1751.84	-0.0005	509	524	0	75.56	2.9e-07	R	SDLNPANGSYPFQALR	0.0000002000000000.0	1	515(NGS)/	515(NGS)/	Q	delta:H(1)N(-1)18O(1) (N)	1748.85	149924	114.876
550	ITB2_HUMAN	ITGB2	Integrin beta-2	87976	769	4656	1	782.328	4	3125.28	3125.29	-0.0042	500	527	0	45.75	4.1e-05	K	DNNSIICSGLGDCVCGQCLCHTSDVPGK	0.0200000000000000000000000000.0	1	501(NNS)/	501(NNS)/	L	delta:H(1)N(-1)18O(1) (N)	3122.3	149402	106.203
551	CD302_HUMAN	CD302	CD302 antigen	26565	232	1095	1	704.292	2	1406.57	1406.57	-0.001	104	114	0	21.1	0.0097	K	WFDNSNMTFDK	0.00000200000.0	1	109(NMT)/	109(NMT)/	W	delta:H(1)N(-1)18O(1) (N)	1403.58	149370	108.913
552	SEM4A_HUMAN	SEMA4A	Semaphorin-4A	84661	761	4959	1	814.841	4	3255.33	3255.34	-0.0017	495	521	1	30.53	0.0012	R	ANCSVYESCVDCVLARDPHCAWDPESR	0.020000000000000000000000000.0	1	496(NCS)/	496(NCS)/	T	delta:H(1)N(-1)18O(1) (N)	3252.35	149150	117.004
553	SELPL_HUMAN	SELPLG	P-selectin glycoprotein ligand 1	43346	412	3437	1	814.088	3	2439.24	2439.24	0.0058	295	318	0	35.64	0.0033	K	GIPMAASNLSVNYPVGAPDHISVK	0.000000020000000000000000.0	1	302(NLS)/	302(NLS)/	Q	delta:H(1)N(-1)18O(1) (N)	2436.25	148467	115.63
554	PTPRJ_HUMAN	PTPRJ	Receptor-type tyrosine-protein phosphatase eta	147048	1337	2266	1	603.294	3	1806.86	1806.86	-0.0016	930	945	0	37.02	0.0021	R	ACVAGFTNITFHPQNK	0.0000000200000000.0	1	937(NIT)/	937(NIT)/	G	delta:H(1)N(-1)18O(1) (N)	1803.87	147737	100.536
555	NOMO1_HUMAN	NOMO1	Nodal modulator 1	135209	1222	3298	1	776.057	3	2325.15	2325.15	-0.0002	361	381	1	49.51	0.00016	K	ADGSFRLENITTGTYTIHAQK	0.000000002000000000000.0	1	369(NIT)/	369(NIT)/	E	delta:H(1)N(-1)18O(1) (N)	2322.16	147013	106.169
556	NOMO2_HUMAN	NOMO2	Nodal modulator 2	140435	1267	3298	1	776.057	3	2325.15	2325.15	-0.0002	361	381	1	49.51	0.00016	K	ADGSFRLENITTGTYTIHAQK	0.000000002000000000000.0	1	369(NIT)/	369(NIT)/	E	delta:H(1)N(-1)18O(1) (N)	2322.16	147013	106.169
557	NOMO3_HUMAN	NOMO3	Nodal modulator 3	135019	1222	3298	1	776.057	3	2325.15	2325.15	-0.0002	361	381	1	49.51	0.00016	K	ADGSFRLENITTGTYTIHAQK	0.000000002000000000000.0	1	369(NIT)/	369(NIT)/	E	delta:H(1)N(-1)18O(1) (N)	2322.16	147013	106.169
558	SE1L1_HUMAN	SEL1L	Protein sel-1 homolog 1	89212	794	2903	1	691.36	3	2071.06	2071.05	0.0111	257	277	0	63.65	5.5e-06	K	GQTALGFLYASGLGVNSSQAK	0.000000000000000200000.0	1	272(NSS)/	272(NSS)/	A	delta:H(1)N(-1)18O(1) (N)	2068.06	146815	131.763
559	NEUR1_HUMAN	NEU1	Sialidase-1	45952	415	767	1	615.775	2	1229.54	1229.54	0.0003	348	357	0	44.18	0.00012	R	WSFSNGTSWR	0.0000200000.0	1	352(NGT)/	352(NGT)/	K	delta:H(1)N(-1)18O(1) (N)	1226.55	146799	110.176
560	LAMP1_HUMAN	LAMP1	Lysosome-associated membrane glycoprotein 1	45367	417	592	1	581.808	2	1161.6	1161.6	-0.0007	97	106	0	49.28	0.00014	R	GHTLTLNFTR	0.0000002000.0	1	103(NFT)/	103(NFT)/	N	delta:H(1)N(-1)18O(1) (N)	1158.61	146746	87.645
561	EMC1_HUMAN	EMC1	ER membrane protein complex subunit 1	112145	993	6337	1	886.646	5	4428.2	4428.2	-0.0025	882	918	2	51.49	6e-05	R	RPEIPTEQSREENLIPYSPDVQIHAERFINYNQTVSR	0.0000000000000000000000000000000200000.0	1	913(NQT)/	913(NQT)/	M	delta:H(1)N(-1)18O(1) (N)	4425.21	146418	117.602
562	B3GN2_HUMAN	B3GNT2	N-acetyllactosaminide beta-1,3-N-acetylglucosaminyltransferase 2	46392	397	2325	1	611.961	3	1832.86	1832.86	-0.0003	87	101	0	30.42	0.0091	R	LSNISHLNYCEPDLR	0.002000000000000.0	1	89(NIS)/	89(NIS)/94(NYC)/	V	delta:H(1)N(-1)18O(1) (N)	1829.87	145991	95.0702
563	MPRI_HUMAN	IGF2R	Cation-independent mannose-6-phosphate receptor	281155	2491	841	1	630.778	2	1259.54	1259.54	-0.0008	427	436	0	37.69	0.0004	R	MSVINFECNK	0.4000000020.0	1	435(NKT)/	435(NKT)/	T	Oxidation (M); delta:H(1)N(-1)18O(1) (N)	1256.55	145824	80.2067
564	PRG2_HUMAN	PRG2	Bone marrow proteoglycan	25874	222	4491	1	999.453	3	2995.34	2995.34	-0.0027	71	97	1	37.38	0.0013	K	DGAVESISVPDMVDKNLTCPEEEDTVK	0.000000000004000200000000000.0	1	86(NLT)/	86(NLT)/	V	Oxidation (M); delta:H(1)N(-1)18O(1) (N)	2992.35	145645	112.239
565	CD53_HUMAN	CD53	Leukocyte surface antigen CD53	25009	219	5691	1	1253.88	3	3758.63	3758.63	0.0001	133	166	1	51.28	2e-05	K	AAWDSIQSFLQCCGINGTSDWTSGPPASCPSDRK	0.0000000000000002000000000000000000.0	1	148(NGT)/	148(NGT)/	V	delta:H(1)N(-1)18O(1) (N)	3755.64	145629	142.954
566	BST2_HUMAN	BST2	Bone marrow stromal antigen 2	20041	180	3602	1	626.066	4	2500.23	2500.23	0.0035	59	79	1	26.41	0.03	R	AVMECRNVTHLLQQELTEAQK	0.000000200000000000000.0	1	65(NVT)/	65(NVT)/	G	delta:H(1)N(-1)18O(1) (N)	2497.24	145606	123.072
567	GXLT1_HUMAN	GXYLT1	Glucoside xylosyltransferase 1	51332	440	2869	1	686.998	3	2057.97	2057.97	-0.0005	235	252	1	68.97	1.4e-06	K	KFNSTQIAAMAPEHEEPR	0.002000000000000000.0	1	237(NST)/	237(NST)/	I	delta:H(1)N(-1)18O(1) (N)	2054.98	145445	82.2526
568	CHSTB_HUMAN	CHST11	Carbohydrate sulfotransferase 11	42041	352	5367	1	879.906	4	3515.6	3515.59	0.0039	307	335	1	44.76	0.00025	K	STRTTDEMTTEFFQNISSEHQTQLYEVYK	0.00000000000000200000000000000.0	1	321(NIS)/	321(NIS)/	L	delta:H(1)N(-1)18O(1) (N)	3512.6	144856	131.262
569	NOTC2_HUMAN	NOTCH2	Neurogenic locus notch homolog protein 2	279082	2471	4004	1	905.355	3	2713.04	2713.04	-0.0022	30	52	0	26.08	0.0025	R	DGYEPCVNEGMCVTYHNGTGYCK	0.00000000000000002000000.0	1	46(NGT)/	46(NGT)/	C	delta:H(1)N(-1)18O(1) (N)	2710.06	144257	93.6929
570	LAMP2_HUMAN	LAMP2	Lysosome-associated membrane glycoprotein 2	45503	410	4496	1	1002.77	3	3005.28	3005.28	-0.005	105	132	0	43.98	0.00011	K	AASTYSIDSVSFSYNTGDNTTFPDAEDK	0.0000000000000000002000000000.0	1	123(NTT)/	123(NTT)/	G	delta:H(1)N(-1)18O(1) (N)	3002.29	144008	121.505
571	TTYH3_HUMAN	TTYH3	Protein tweety homolog 3	58477	523	3609	1	837.764	3	2510.27	2510.27	0.0024	346	367	0	50.99	9.7e-05	R	VQEVLNGTEVNLQHLTALVDCR	0.0000020000000000000000.0	1	351(NGT)/	351(NGT)/	S	delta:H(1)N(-1)18O(1) (N)	2507.28	143801	135.017
572	ITA4_HUMAN	ITGA4	Integrin alpha-4	116252	1032	2329	1	613.934	3	1838.78	1838.78	-0.0014	621	636	0	41.61	0.00021	R	FCAHENCSADLQVSAK	0.0000020000000000.0	1	626(NCS)/	626(NCS)/	I	delta:H(1)N(-1)18O(1) (N)	1835.79	143387	68.0209
573	ADA17_HUMAN	ADAM17	Disintegrin and metalloproteinase domain-containing protein 17	94957	824	1842	1	556.958	3	1667.85	1667.85	0.0007	96	110	1	58.12	1.7e-05	K	VVVVDGKNESEYTVK	0.000000020000000.0	1	103(NES)/	103(NES)/	W	delta:H(1)N(-1)18O(1) (N)	1664.86	143366	70.3971
574	HYOU1_HUMAN	HYOU1	Hypoxia up-regulated protein 1	111494	999	2605	1	648.976	3	1943.91	1943.91	-0.0012	922	940	1	91.98	5.7e-09	K	NGTRAEPPLNASASDQGEK	0.2000000000000000000.0	1	922(NGT)/	922(NGT)/931(NAS)/	V	delta:H(1)N(-1)18O(1) (N)	1940.92	143310	55.1381
575	NOTC1_HUMAN	NOTCH1	Neurogenic locus notch homolog protein 1	286350	2555	961	1	664.287	2	1326.56	1326.56	0.0003	1489	1498	0	31.45	0.0019	K	NCTQSLQCWK	0.2000000000.0	1	1489(NCT)/	1489(NCT)/	Y	delta:H(1)N(-1)18O(1) (N)	1323.57	142453	77.5529
576	MPRI_HUMAN	IGF2R	Cation-independent mannose-6-phosphate receptor	281155	2491	3659	1	848.432	3	2542.27	2542.28	-0.0033	2123	2146	1	53.62	6.7e-05	R	AACAVKPQEVQMVNGTITNPINGK	0.000000000000020000000000.0	1	2136(NGT)/	2136(NGT)/	S	delta:H(1)N(-1)18O(1) (N)	2539.29	141926	100.593
577	CD33_HUMAN	CD33	Myeloid cell surface antigen CD33	40313	364	828	1	626.298	2	1250.58	1250.58	-0.0001	99	109	0	70.65	7.1e-07	R	NNCSLSIVDAR	0.02000000000.0	1	100(NCS)/	99(NNC)/100(NCS)/	R	delta:H(1)N(-1)18O(1) (N)	1247.59	141853	78.5187
578	ITAM_HUMAN	ITGAM	Integrin alpha-M	128410	1152	849	1	633.34	2	1264.67	1264.67	-0.0002	237	247	1	55.31	2.8e-05	R	ELFNITNGARK	0.00020000000.0	1	240(NIT)/	240(NIT)/	N	delta:H(1)N(-1)18O(1) (N)	1261.68	141467	82.3163
579	PLPP1_HUMAN	PLPP1	Phospholipid phosphatase 1	32535	284	3326	1	786.013	3	2355.02	2355.01	0.0025	141	159	1	87.6	6e-09	K	INCSDGYIEYYICRGNAER	0.0200000000000000000.0	1	142(NCS)/	142(NCS)/	V	delta:H(1)N(-1)18O(1) (N)	2352.03	141422	114.622
580	SLAF6_HUMAN	SLAMF6	SLAM family member 6	37664	332	2518	1	639.01	3	1914.01	1914.01	-0.0026	85	100	1	50.41	8.5e-05	K	RLNFTQSYSLQLSNLK	0.0020000000000000.0	1	87(NFT)/	87(NFT)/	M	delta:H(1)N(-1)18O(1) (N)	1911.02	140741	117.028
581	ECE1_HUMAN	ECE1	Endothelin-converting enzyme 1	87906	770	5565	1	911.219	4	3640.85	3640.85	-0.0082	291	323	0	41.96	0.00073	K	LLGGGDEEAIRPQMQQILDFETALANITIPQEK	0.000000000000000000000000020000000.0	1	316(NIT)/	316(NIT)/	R	delta:H(1)N(-1)18O(1) (N)	3637.87	140477	158.748
582	ITB2_HUMAN	ITGB2	Integrin beta-2	87976	769	2320	1	916.93	2	1831.84	1831.84	0.0003	642	658	0	50.76	8.1e-05	K	NCSAACPGLQLSNNPVK	0.20000000000000000.0	1	642(NCS)/	642(NCS)/	G	delta:H(1)N(-1)18O(1) (N)	1828.86	140375	85.4637
583	PDXL2_HUMAN	PODXL2	Podocalyxin-like protein 2	65435	605	3259	1	768.365	3	2302.07	2302.07	-0.0005	471	490	1	63.64	4.4e-06	R	RSLEEIGIQNYSTTSSCQAR	0.00000000020000000000.0	1	480(NYS)/	480(NYS)/	A	delta:H(1)N(-1)18O(1) (N)	2299.09	139207	92.2967
584	F234A_HUMAN	FAM234A	Protein FAM234A	60249	552	2506	1	637.317	3	1908.93	1908.93	-0.0013	378	395	1	61.19	9.3e-06	R	YKPDTLAVAVENGTGTDR	0.000000000002000000.0	1	389(NGT)/	389(NGT)/	Q	delta:H(1)N(-1)18O(1) (N)	1905.94	139148	91.8352
585	NPC1_HUMAN	NPC1	Niemann-Pick C1 protein	144868	1278	1022	1	683.348	2	1364.68	1364.68	-0.0015	596	607	0	52.98	5.9e-05	K	NPNLTISFTAER	0.002000000000.0	1	598(NLT)/	598(NLT)/	S	delta:H(1)N(-1)18O(1) (N)	1361.69	139124	103.088
586	MGT4B_HUMAN	MGAT4B	Alpha-1,3-mannosyl-glycoprotein 4-beta-N-acetylglucosaminyltransferase B	63444	548	457	1	366.529	3	1096.57	1096.57	-0.0003	99	107	1	43.4	0.00044	R	LKPWNGSHR	0.000020000.0	1	103(NGS)/	103(NGS)/	H	delta:H(1)N(-1)18O(1) (N)	1093.58	138814	44.7854
587	ANGL6_HUMAN	ANGPTL6	Angiopoietin-related protein 6	52061	470	392	1	531.277	2	1060.54	1060.54	0.0002	143	152	0	78.71	1.8e-07	R	VLNASAEAQR	0.0020000000.0	1	145(NAS)/	145(NAS)/	A	delta:H(1)N(-1)18O(1) (N)	1057.55	138714	45.6768
588	B4GA1_HUMAN	B4GAT1	Beta-1,4-glucuronyltransferase 1	47545	415	5653	1	1242.59	3	3724.75	3724.75	0.0008	273	303	0	38.54	0.0015	K	NELVQLYQVGEVRPFYYGLCTPCQAPTNYSR	0.0000000000000000000000000002000.0	1	300(NYS)/	300(NYS)/	W	delta:H(1)N(-1)18O(1) (N)	3721.77	138051	136.075
589	MBRL_HUMAN	TMEM259	Membralin	68130	620	2823	1	510.242	4	2036.94	2036.94	-0.0001	117	134	1	47.7	0.00015	R	HNSSRAPVFLQFCDSGGR	0.020000000000000000.0	1	118(NSS)/	118(NSS)/	G	delta:H(1)N(-1)18O(1) (N)	2033.95	137887	96.5404
590	LICH_HUMAN	LIPA	Lysosomal acid lipase/cholesteryl ester hydrolase	45789	399	1368	1	755.905	2	1509.8	1509.8	-0.001	150	162	0	57.79	1.9e-05	K	YDLPASINFILNK	0.0000000000020.0	1	161(NKT)/	161(NKT)/	T	delta:H(1)N(-1)18O(1) (N)	1506.81	137562	140.663
591	NPC1_HUMAN	NPC1	Niemann-Pick C1 protein	144868	1278	5083	1	833.369	4	3329.45	3329.45	-0.0021	143	171	1	38.71	0.00051	K	ELQYYVGQSFANAMYNACRDVEAPSSNDK	0.00000000000000020000000000000.0	1	158(NAC)/	158(NAC)/	A	delta:H(1)N(-1)18O(1) (N)	3326.46	137211	133.954
592	MBTP1_HUMAN	MBTPS1	Membrane-bound transcription factor site-1 protease	118415	1052	1627	1	799.408	2	1596.8	1596.8	-0.0012	935	948	0	42.36	0.00068	K	PQPLNETAPSNLWK	0.00002000000000.0	1	939(NET)/	939(NET)/	H	delta:H(1)N(-1)18O(1) (N)	1593.82	137170	103.443
593	SPP2A_HUMAN	SPPL2A	Signal peptide peptidase-like 2A	59017	520	2382	1	624.963	3	1871.87	1871.87	-0.0019	144	159	1	42.13	0.00059	K	DFRDMNQTLGDNITVK	0.0000020000020000.0	2	149(NQT)/155(NIT)/	149(NQT)/155(NIT)/	M	2 delta:H(1)N(-1)18O(1) (N)	1865.89	136879	111.226
594	NR3L1_HUMAN	NCR3LG1	Natural cytotoxicity triggering receptor 3 ligand 1	51536	454	1317	1	745.33	2	1488.65	1488.65	-0.0013	202	214	0	42.16	0.00022	K	NMDGTFNVTSCLK	0.0000002000000.0	1	208(NVT)/	208(NVT)/	L	delta:H(1)N(-1)18O(1) (N)	1485.66	136809	101.914
595	MA2B1_HUMAN	MAN2B1	Lysosomal alpha-mannosidase	114357	1011	3800	1	657.342	4	2625.34	2625.34	-0.0012	917	940	1	26.24	0.03	R	LEHQFAVGEDSGRNLSAPVTLNLR	0.000000000000020000000000.0	1	930(NLS)/	930(NLS)/	D	delta:H(1)N(-1)18O(1) (N)	2622.35	136200	108.708
596	CREL2_HUMAN	CRELD2	Cysteine-rich with EGF-like domain protein 2	40333	353	6390	1	897.348	5	4481.7	4481.71	-0.0054	168	204	1	46.63	2.2e-05	R	CHMGYQGPLCTDCMDGYFSSLRNETHSICTACDESCK	0.0040000000000400000000200000000000000.0	1	190(NET)/	190(NET)/	T	2 Oxidation (M); delta:H(1)N(-1)18O(1) (N)	4478.72	136068	110.265
597	NRROS_HUMAN	NRROS	Negative regulator of reactive oxygen species	77457	692	386	1	528.248	2	1054.48	1054.48	-0.0002	289	297	0	44.52	0.00027	R	DLYNTSSPR	0.000200000.0	1	292(NTS)/	292(NTS)/	E	delta:H(1)N(-1)18O(1) (N)	1051.49	135475	58.0081
598	CD69_HUMAN	CD69	Early activation antigen CD69	23058	199	3789	1	874.407	3	2620.2	2620.21	-0.0079	104	127	1	71.82	5.5e-07	K	RSWTSAQNACSEHGATLAVIDSEK	0.000000020000000000000000.0	1	111(NAC)/	111(NAC)/	D	delta:H(1)N(-1)18O(1) (N)	2617.22	135318	87.5074
599	S39AA_HUMAN	SLC39A10	Zinc transporter ZIP10	94928	831	3305	1	584.022	4	2332.06	2332.06	-0.0037	327	345	0	25.32	0.022	K	DLNEDDHHHECLNVTQLLK	0.0000000000002000000.0	1	339(NVT)/	339(NVT)/	Y	delta:H(1)N(-1)18O(1) (N)	2329.08	135290	103.001
600	CD166_HUMAN	ALCAM	CD166 antigen	65745	583	238	1	476.246	2	950.478	950.478	-0.0005	361	368	0	28.37	0.014	R	NATVVWMK	0.20000000.0	1	361(NAT)/	361(NAT)/	D	delta:H(1)N(-1)18O(1) (N)	947.49	135170	88.4806
601	NR3L1_HUMAN	NCR3LG1	Natural cytotoxicity triggering receptor 3 ligand 1	51536	454	2753	1	499.77	4	1995.05	1995.05	-0.0017	232	249	1	51.15	7.4e-05	R	HASLHTPLRSNFTLTAAR	0.000000000020000000.0	1	242(NFT)/	242(NFT)/	H	delta:H(1)N(-1)18O(1) (N)	1992.07	134640	85.1153
602	LAMP1_HUMAN	LAMP1	Lysosome-associated membrane glycoprotein 1	45367	417	4072	1	918.772	3	2753.29	2753.3	-0.0089	111	134	0	26.86	0.022	R	YSVQLMSFVYNLSDTHLFPNASSK	0.000000000020000000020000.0	2	121(NLS)/130(NAS)/	121(NLS)/130(NAS)/	E	2 delta:H(1)N(-1)18O(1) (N)	2747.33	134570	156.394
603	CNNM3_HUMAN	CNNM3	Metal transporter CNNM3	76528	707	5434	1	1180.54	3	3538.6	3538.59	0.0077	66	98	1	83.84	2.5e-08	R	LFGPGFANSSWSWVAPEGAGCREEAASPAGEWR	0.000000020000000000000000000000000.0	1	73(NSS)/	73(NSS)/	A	delta:H(1)N(-1)18O(1) (N)	3535.6	134562	137.614
604	ANO6_HUMAN	ANO6	Anoctamin-6	107180	910	641	1	591.8	2	1181.59	1181.58	0.0004	360	369	1	36.68	0.002	K	LNITCESSKK	0.0200000000.0	1	361(NIT)/	361(NIT)/	L	delta:H(1)N(-1)18O(1) (N)	1178.6	134559	45.168
605	PLOD3_HUMAN	PLOD3	Procollagen-lysine,2-oxoglutarate 5-dioxygenase 3	85302	738	778	1	618.792	2	1235.57	1235.57	-0.0009	58	67	0	54.04	2.7e-05	R	SAEFFNYTVR	0.0000020000.0	1	63(NYT)/	63(NYT)/	T	delta:H(1)N(-1)18O(1) (N)	1232.58	134534	105.661
606	PECA1_HUMAN	PECAM1	Platelet endothelial cell adhesion molecule	83396	738	2845	1	683.966	3	2048.88	2048.89	-0.0118	288	305	0	38.61	0.00045	K	AVYSVMAMVEHSGNYTCK	0.000000000000020000.0	1	301(NYT)/	301(NYT)/	V	delta:H(1)N(-1)18O(1) (N)	2045.9	133131	117.324
607	MA2B1_HUMAN	MAN2B1	Lysosomal alpha-mannosidase	114357	1011	3054	1	717.663	3	2149.97	2149.96	0.0071	820	839	1	59.16	9.5e-06	K	DDGRGVSEPLMENGSGAWVR	0.00000000004020000000.0	1	832(NGS)/	832(NGS)/	G	Oxidation (M); delta:H(1)N(-1)18O(1) (N)	2146.97	132569	91.8979
608	PTPRC_HUMAN	PTPRC	Receptor-type tyrosine-protein phosphatase C	148644	1304	3675	1	851.717	3	2552.13	2552.12	0.0058	480	502	0	20	0.039	K	SAPPSQVWNMTVSMTSDNSMHVK	0.00000000240000000000000.0	1	488(NMT)/	488(NMT)/	C	Oxidation (M); delta:H(1)N(-1)18O(1) (N)	2549.13	132426	109.591
609	SORL_HUMAN	SORL1	Sortilin-related receptor	253798	2214	6220	1	1073.16	4	4288.62	4288.62	-0.0043	1173	1207	1	42.45	5.7e-05	R	SSWVCDGDNDCRDWSDEANCTAIYHTCEASNFQCR	0.00000000000000000020000000000000000.0	1	1191(NCT)/	1181(NDC)/1191(NCT)/	N	delta:H(1)N(-1)18O(1) (N)	4285.63	132238	111.038
610	SIGL5_HUMAN	SIGLEC5	Sialic acid-binding Ig-like lectin 5	61589	551	2628	1	977.531	2	1953.05	1953.05	0.0021	227	243	0	43.84	0.00039	R	TVQLNVSYAPQTITIFR	0.00002000000000000.0	1	231(NVS)/	231(NVS)/	N	delta:H(1)N(-1)18O(1) (N)	1950.06	131992	130.385
611	PLXD1_HUMAN	PLXND1	Plexin-D1	215293	1925	819	1	625.273	2	1248.53	1248.53	-0.0013	695	704	0	31.02	0.0019	K	ANFTIYDCSR	0.0200000000.0	1	696(NFT)/	696(NFT)/	T	delta:H(1)N(-1)18O(1) (N)	1245.54	131924	84.527
612	CANT1_HUMAN	CANT1	Soluble calcium-activated nucleotidase 1	44926	401	4348	1	962.82	3	2885.44	2885.43	0.0023	79	104	1	105.55	3.2e-10	R	LGQAPANWYNDTYPLSPPQRTPAGIR	0.00000000020000000000000000.0	1	88(NDT)/	88(NDT)/	Y	delta:H(1)N(-1)18O(1) (N)	2882.45	131731	115.831
613	SORL_HUMAN	SORL1	Sortilin-related receptor	253798	2214	309	1	502.27	2	1002.53	1002.52	0.0023	1887	1895	0	44.11	0.00044	K	SLTTSLHNK	0.000000020.0	1	1894(NKT)/	1894(NKT)/	T	delta:H(1)N(-1)18O(1) (N)	999.535	131550	43.7982
614	EFC14_HUMAN	EFCAB14	EF-hand calcium-binding domain-containing protein 14	55339	495	2122	1	588.643	3	1762.91	1762.91	0.0003	339	353	2	51.59	8.9e-05	K	RQSLDQVTNRTDTVK	0.000000002000000.0	1	347(NRT)/	347(NRT)/	I	delta:H(1)N(-1)18O(1) (N)	1759.92	130957	58.7219
615	MPRI_HUMAN	IGF2R	Cation-independent mannose-6-phosphate receptor	281155	2491	890	1	429.506	3	1285.5	1285.5	0.0002	1311	1321	0	25.42	0.0029	K	MNFTGGDTCHK	0.42000000000.0	1	1312(NFT)/	1312(NFT)/	V	Oxidation (M); delta:H(1)N(-1)18O(1) (N)	1282.51	130939	36.339
616	CYTF_HUMAN	CST7	Cystatin-F	16899	145	3183	1	1129.53	2	2257.04	2257.04	-0.0029	102	119	1	42.61	0.00048	K	NQHLRLDDCDFQTNHTLK	0.000000000000020000.0	1	115(NHT)/	115(NHT)/	Q	delta:H(1)N(-1)18O(1) (N)	2254.05	129622	77.8415
617	LAMP1_HUMAN	LAMP1	Lysosome-associated membrane glycoprotein 1	45367	417	2277	1	906.44	2	1810.87	1810.87	0.0003	62	77	0	70.33	1e-06	K	NMTFDLPSDATVVLNR	0.2400000000000000.0	1	62(NMT)/	62(NMT)/76(NRS)/	S	Oxidation (M); delta:H(1)N(-1)18O(1) (N)	1807.88	129285	122.628
618	LRP10_HUMAN	LRP10	Low-density lipoprotein receptor-related protein 10	78026	713	400	1	534.261	2	1066.51	1066.51	-0.0003	297	305	0	49.61	7.9e-05	R	GFNATYHVR	0.002000000.0	1	299(NAT)/	299(NAT)/	G	delta:H(1)N(-1)18O(1) (N)	1063.52	129185	64.3624
619	PBIP1_HUMAN	PBXIP1	Pre-B-cell leukemia transcription factor-interacting protein 1	81050	731	2693	1	987.474	2	1972.93	1972.94	-0.0035	440	458	0	61.01	7.5e-06	K	LQGLENWGQDPGVSANASK	0.0000000000000002000.0	1	455(NAS)/	455(NAS)/	A	delta:H(1)N(-1)18O(1) (N)	1969.95	128934	99.8578
620	CHSTB_HUMAN	CHST11	Carbohydrate sulfotransferase 11	42041	352	2330	1	920.461	2	1838.91	1838.9	0.0013	336	350	0	27.73	0.022	K	LDFLMFNYSVPSYLK	0.000000200000000.0	1	342(NYS)/	342(NYS)/	L	delta:H(1)N(-1)18O(1) (N)	1835.92	128799	152.439
621	CD69_HUMAN	CD69	Early activation antigen CD69	23058	199	1489	1	780.846	2	1559.68	1559.68	-0.0013	160	172	0	33.58	0.0017	K	EFNNWFNVTGSDK	0.0000002000000.0	1	166(NVT)/	166(NVT)/	C	delta:H(1)N(-1)18O(1) (N)	1556.69	128005	120.046
622	DAF_HUMAN	CD55	Complement decay-accelerating factor	42400	381	3464	1	820.685	3	2459.03	2459.04	-0.0045	84	103	1	108.22	4.1e-11	K	GSQWSDIEEFCNRSCEVPTR	0.00000000000200000000.0	1	95(NRS)/	95(NRS)/	L	delta:H(1)N(-1)18O(1) (N)	2456.05	127273	109.015
623	CNBP_HUMAN	CNBP	Cellular nucleic acid-binding protein	20704	177	1118	1	709.8	2	1417.59	1417.59	0.0001	140	152	0	45.79	5.7e-05	R	CGETGHVAINCSK	1.0000000002000.0	1	149(NCS)/	149(NCS)/	T	ammonia-loss (N-term C); delta:H(1)N(-1)18O(1) (N)	1414.6	126784	64.0695
624	INAR1_HUMAN	IFNAR1	Interferon alpha/beta receptor 1	64112	557	2957	1	699.323	3	2094.95	2094.94	0.0039	109	125	1	35.07	0.0023	K	ENTSSWYEVDSFTPFRK	0.02000000000000000.0	1	110(NTS)/	110(NTS)/	A	delta:H(1)N(-1)18O(1) (N)	2091.95	126699	123.636
625	S39A6_HUMAN	SLC39A6	Zinc transporter ZIP6	85449	755	566	1	575.285	2	1148.56	1148.56	0.0003	240	249	1	44.11	0.00038	K	TNESVSEPRK	0.0200000000.0	1	241(NES)/	241(NES)/	G	delta:H(1)N(-1)18O(1) (N)	1145.57	126572	27.4824
626	1B57_HUMAN	HLA-B	HLA class I histocompatibility antigen, B-57 alpha chain	40541	362	4268	1	945.744	3	2834.21	2834.22	-0.0062	108	132	0	69.08	3.5e-07	R	YYNQSEAGSHIIQVMYGCDVGPDGR	0.0020000000000040000000000.0	1	110(NQS)/	110(NQS)/	L	Oxidation (M); delta:H(1)N(-1)18O(1) (N)	2831.23	126191	97.2303
627	ENPL_HUMAN	HSP90B1	Endoplasmin	92696	803	1309	1	744.875	2	1487.73	1487.74	-0.001	435	448	0	77.34	2.2e-07	K	GVVDSDDLPLNVSR	0.00000000002000.0	1	445(NVS)/	445(NVS)/	E	delta:H(1)N(-1)18O(1) (N)	1484.75	125559	100.408
628	FCGR1_HUMAN	FCGR1A	High affinity immunoglobulin gamma Fc receptor I	43004	374	2125	1	589.587	3	1765.74	1765.74	-0.002	158	173	0	48.35	4.4e-05	K	TNISHNGTYHCSGMGK	0.0000020000000000.0	1	163(NGT)/	159(NIS)/163(NGT)/	H	delta:H(1)N(-1)18O(1) (N)	1762.75	125304	44.5168
629	FCGRB_HUMAN	FCGR1B	High affinity immunoglobulin gamma Fc receptor IB	32497	280	2125	1	589.587	3	1765.74	1765.74	-0.002	158	173	0	48.35	4.4e-05	K	TNISHNGTYHCSGMGK	0.0000020000000000.0	1	163(NGT)/	159(NIS)/163(NGT)/	H	delta:H(1)N(-1)18O(1) (N)	1762.75	125304	44.5168
630	NPC1_HUMAN	NPC1	Niemann-Pick C1 protein	144868	1278	4455	1	990.769	3	2969.28	2969.29	-0.0084	54	78	0	50.34	2.7e-05	K	DGYDLVQELCPGFFFGNVSLCCDVR	0.0000000000000000200000000.0	1	70(NVS)/	70(NVS)/	Q	delta:H(1)N(-1)18O(1) (N)	2966.3	125151	158.735
631	CGAT2_HUMAN	CSGALNACT2	Chondroitin sulfate N-acetylgalactosaminyltransferase 2	62989	542	4948	1	812.149	4	3244.57	3244.55	0.015	320	347	1	43.07	0.00068	K	SILESVTSESNFHNYTLVSLNEEFNRGR	0.0000000000000200000000000000.0	1	333(NYT)/	333(NYT)/	G	delta:H(1)N(-1)18O(1) (N)	3241.56	125063	133.285
632	SYPL1_HUMAN	SYPL1	Synaptophysin-like protein 1	28889	259	3241	1	763.369	3	2287.09	2287.08	0.0027	84	103	0	55.37	3.3e-05	R	LNEASFQPPPGVNICDVNWK	0.00000000000020000000.0	1	96(NIC)/	96(NIC)/	D	delta:H(1)N(-1)18O(1) (N)	2284.09	124864	126.513
633	A2GL_HUMAN	LRG1	Leucine-rich alpha-2-glycoprotein	38382	347	306	1	501.216	2	1000.42	1000.42	0.0007	321	328	0	48.32	2e-05	K	MFSQNDTR	0.00002000.0	1	325(NDT)/	325(NDT)/	C	delta:H(1)N(-1)18O(1) (N)	997.429	124812	46.1518
634	CREL2_HUMAN	CRELD2	Cysteine-rich with EGF-like domain protein 2	40333	353	6382	1	894.15	5	4465.71	4465.71	0.001	168	204	1	39.18	0.00012	R	CHMGYQGPLCTDCMDGYFSSLRNETHSICTACDESCK	0.0040000000000000000000200000000000000.0	1	190(NET)/	190(NET)/	T	Oxidation (M); delta:H(1)N(-1)18O(1) (N)	4462.72	124799	121.441
635	ENPP4_HUMAN	ENPP4	Bis(5~-adenosyl)-triphosphatase ENPP4	52007	453	6244	1	861.632	5	4303.13	4303.14	-0.0179	297	332	2	42.8	0.00048	K	EDIPNRFYYQHNDRIQPIILVADEGWTIVLNESSQK	0.000000000000000000000000000000200000.0	1	327(NES)/	327(NES)/	L	delta:H(1)N(-1)18O(1) (N)	4300.16	124729	156.457
636	SIA4C_HUMAN	ST3GAL4	CMP-N-acetylneuraminate-beta-galactosamide-alpha-2,3-sialyltransferase 4	38249	333	2364	1	620.315	3	1857.92	1857.93	-0.0008	303	320	1	75.16	4e-07	K	SMAGSGHNVSQEALAIKR	0.000000020000000000.0	1	310(NVS)/	310(NVS)/	M	delta:H(1)N(-1)18O(1) (N)	1854.94	124299	71.112
637	LCAP_HUMAN	LNPEP	Leucyl-cystinyl aminopeptidase	117787	1025	1605	1	795.922	2	1589.83	1589.83	-0.0003	145	159	0	38.49	0.0017	K	NQSIGLIQPFATNGK	0.200000000000000.0	1	145(NQS)/	145(NQS)/	L	delta:H(1)N(-1)18O(1) (N)	1586.84	124141	113.182
638	CRTAP_HUMAN	CRTAP	Cartilage-associated protein	47159	401	5490	1	718.146	5	3585.7	3585.7	-0.0021	76	107	2	36.9	0.0019	R	LLRDSEAFCHRNCSAAPQPEPAAGLASYPELR	0.00000000000200000000000000000000.0	1	87(NCS)/	87(NCS)/	L	delta:H(1)N(-1)18O(1) (N)	3582.71	123622	100.472
639	ICAM2_HUMAN	ICAM2	Intercellular adhesion molecule 2	31148	275	3744	1	869.402	3	2605.18	2605.19	-0.01	77	98	0	27.94	0.015	K	HYLVSNISHDTVLQCHFTCSGK	0.0000020000000000000000.0	1	82(NIS)/	82(NIS)/	Q	delta:H(1)N(-1)18O(1) (N)	2602.21	122906	98.9825
640	C163A_HUMAN	CD163	Scavenger receptor cysteine-rich type 1 protein M130	129589	1156	1473	1	776.855	2	1551.7	1551.7	-0.0014	1022	1035	0	55.7	1.7e-05	K	EDAAVNCTDISVQK	0.00000200000000.0	1	1027(NCT)/	1027(NCT)/	T	delta:H(1)N(-1)18O(1) (N)	1548.71	122536	69.1544
641	CBPD_HUMAN	CPD	Carboxypeptidase D	153919	1380	2232	1	899.896	2	1797.78	1797.78	-0.0019	1062	1077	0	34.77	0.0011	K	DLDTDFTNNASQPETK	0.0000000020000000.0	1	1070(NAS)/	1070(NAS)/	A	delta:H(1)N(-1)18O(1) (N)	1794.79	122456	85.1025
642	ITAV_HUMAN	ITGAV	Integrin alpha-V	117048	1048	1690	1	807.933	2	1613.85	1613.85	-0.0006	73	88	0	35.47	0.0029	K	ANTTQPGIVEGGQVLK	0.0200000000000000.0	1	74(NTT)/	74(NTT)/	C	delta:H(1)N(-1)18O(1) (N)	1610.86	122026	80.7944
643	AGAL_HUMAN	GLA	Alpha-galactosidase A	49476	429	377	1	526.779	2	1051.54	1051.54	0.0001	131	140	0	62.34	6e-06	K	LGIYADVGNK	0.0000000020.0	1	139(NKT)/	139(NKT)/	T	delta:H(1)N(-1)18O(1) (N)	1048.56	121591	77.7178
644	PPT1_HUMAN	PPT1	Palmitoyl-protein thioesterase 1	34627	306	4510	1	754.866	4	3015.43	3015.43	-0.0011	192	216	2	30.52	0.011	K	EDVYRNHSIFLADINQERGINESYK	0.0000020000000000000020000.0	2	197(NHS)/212(NES)/	197(NHS)/212(NES)/	K	2 delta:H(1)N(-1)18O(1) (N)	3009.46	121373	110.339
645	FINC_HUMAN	FN1	Fibronectin	266052	2386	5111	1	673.092	5	3360.43	3360.43	-0.005	412	440	1	27.31	0.0031	R	GGNSNGALCHFPFLYNNHNYTDCTSEGRR	0.00000000000000000020000000000.0	1	430(NYT)/	430(NYT)/	D	delta:H(1)N(-1)18O(1) (N)	3357.44	120997	105.833
646	TNR6_HUMAN	FAS	Tumor necrosis factor receptor superfamily member 6	38905	335	4115	1	694.814	4	2775.23	2775.23	-0.0004	104	126	2	58.96	7.5e-06	R	CRLCDEGHGLEVEINCTRTQNTK	1.00000000000000200000000.0	1	118(NCT)/	118(NCT)/	C	ammonia-loss (N-term C); delta:H(1)N(-1)18O(1) (N)	2772.24	120706	98.0494
647	ITA5_HUMAN	ITGA5	Integrin alpha-5	115605	1049	1539	1	524.935	3	1571.78	1571.78	0.0002	589	600	2	40.59	0.0012	K	IYLRNESEFRDK	0.000020000000.0	1	593(NES)/	593(NES)/	L	delta:H(1)N(-1)18O(1) (N)	1568.79	120194	69.2054
648	TM131_HUMAN	TMEM131	Transmembrane protein 131	205809	1883	115	1	437.227	2	872.439	872.439	0.0001	942	948	0	41.5	0.0005	K	FTPVHNR	0.0000020.0	1	947(NRT)/	947(NRT)/	T	delta:H(1)N(-1)18O(1) (N)	869.451	119930	32.8232
649	PERM_HUMAN	MPO	Myeloperoxidase	84784	745	3931	1	895.414	3	2683.22	2683.22	0	305	327	1	63.39	3.3e-06	K	NQADCIPFFRSCPACPGSNITIR	0.00000000000000000020000.0	1	323(NIT)/	323(NIT)/	N	delta:H(1)N(-1)18O(1) (N)	2680.23	119728	118.491
650	PPT1_HUMAN	PPT1	Palmitoyl-protein thioesterase 1	34627	306	53	1	407.197	2	812.38	812.38	-0.0001	210	216	0	28.42	0.0073	R	GINESYK	0.0020000.0	1	212(NES)/	212(NES)/	K	delta:H(1)N(-1)18O(1) (N)	809.392	119166	43.7093
651	PECA1_HUMAN	PECAM1	Platelet endothelial cell adhesion molecule	83396	738	396	1	532.744	2	1063.47	1063.47	0.0002	150	158	0	23.92	0.019	R	VNCSVPEEK	0.020000000.0	1	151(NCS)/	151(NCS)/	A	delta:H(1)N(-1)18O(1) (N)	1060.49	118810	44.2597
652	LIRA2_HUMAN	LILRA2	Leukocyte immunoglobulin-like receptor subfamily A member 2	53529	483	6060	1	1018.5	4	4069.99	4069.97	0.0196	258	294	1	52.83	5.4e-05	K	EGERDFLQRPGWQPQAGLSQANFTLGPVSPSHGGQYR	0.0000000000000000000002000000000000000.0	1	279(NFT)/	279(NFT)/	C	delta:H(1)N(-1)18O(1) (N)	4066.98	118691	120.313
653	SORL_HUMAN	SORL1	Sortilin-related receptor	253798	2214	756	1	612.269	2	1222.52	1222.52	0.002	1244	1254	0	39.57	0.00036	R	CPNGTCIPSSK	0.00200000000.0	1	1246(NGT)/	1246(NGT)/	H	delta:H(1)N(-1)18O(1) (N)	1219.53	118437	47.2081
654	PKD2_HUMAN	PKD2	Polycystin-2	110363	968	2732	1	663.999	3	1988.98	1988.98	-0.0076	326	342	2	43.7	0.00054	R	VRNGSCSIPQDLRDEIK	0.00200000000000000.0	1	328(NGS)/	328(NGS)/	E	delta:H(1)N(-1)18O(1) (N)	1986	118435	88.8945
655	KDEL2_HUMAN	KDELC2	KDEL motif-containing protein 2	58934	507	2500	1	953.469	2	1904.92	1904.92	0.0086	49	64	0	71.59	8.9e-07	R	YFYLQAVNSEGQNLTR	0.0000000000002000.0	1	61(NLT)/	61(NLT)/	S	delta:H(1)N(-1)18O(1) (N)	1901.93	118304	114.888
656	JAG1_HUMAN	JAG1	Protein jagged-1	141178	1218	1495	1	520.946	3	1559.82	1559.82	0.0005	1042	1056	1	44.23	0.00049	K	RDGNSSLIAAVAEVR	0.000200000000000.0	1	1045(NSS)/	1045(NSS)/	V	delta:H(1)N(-1)18O(1) (N)	1556.83	117525	106.851
657	CD79A_HUMAN	CD79A	B-cell antigen receptor complex-associated protein alpha chain	25364	226	2800	1	1011.44	2	2020.86	2020.87	-0.0036	108	124	0	78.28	4.2e-08	R	VQEGNESYQQSCGTYLR	0.00002000000000000.0	1	112(NES)/	112(NES)/	V	delta:H(1)N(-1)18O(1) (N)	2017.88	117229	74.2939
658	SIG10_HUMAN	SIGLEC10	Sialic acid-binding Ig-like lectin 10	77456	697	5343	1	1170.26	3	3507.77	3507.76	0.0135	357	389	0	56.95	2.4e-05	R	TVLENLGNGTSLPVLEGQSLCLVCVTHSSPPAR	0.000000020000000000000000000000000.0	1	364(NGT)/	364(NGT)/	L	delta:H(1)N(-1)18O(1) (N)	3504.77	117144	136.601
659	LCAP_HUMAN	LNPEP	Leucyl-cystinyl aminopeptidase	117787	1025	3988	1	903.086	3	2706.24	2706.24	-0.0092	842	865	0	47.36	0.00017	K	LFDDWMASNGTQSLPTDVMTTVFK	0.000000002000000000000000.0	1	850(NGT)/	850(NGT)/	V	delta:H(1)N(-1)18O(1) (N)	2703.26	116804	156.052
660	RNAS2_HUMAN	RNASE2	Non-secretory ribonuclease	18855	161	4717	1	1053.49	3	3157.45	3157.45	-0.0002	66	93	0	40.81	0.00062	K	NQNTFLLTTFANVVNVCGNPNMTCPSNK	0.0000000000000000000000000020.0	1	92(NKT)/	80(NVC)/86(NMT)/92(NKT)/	T	delta:H(1)N(-1)18O(1) (N)	3154.46	116797	148.087
661	CR1_HUMAN	CR1	Complement receptor type 1	230473	2039	2195	1	595.964	3	1784.87	1784.87	-0.0025	1591	1606	1	33.08	0.0067	K	CTAPEVENAIRVPGNR	0.0000000000000020.0	1	1605(NRS)/	1605(NRS)/	S	delta:H(1)N(-1)18O(1) (N)	1781.88	116434	85.7201
662	ERAP2_HUMAN	ERAP2	Endoplasmic reticulum aminopeptidase 2	111075	960	1416	1	511.607	3	1531.8	1531.8	-0.0005	293	305	1	44.1	0.00059	K	RNQTHYALQASLK	0.0200000000000.0	1	294(NQT)/	294(NQT)/	L	delta:H(1)N(-1)18O(1) (N)	1528.81	115851	64.4009
663	EIF1_HUMAN	EIF1	Eukaryotic translation initiation factor 1	12839	113	4359	1	723.602	4	2890.38	2890.38	-0.0008	67	91	1	52.42	6.5e-05	K	FACNGTVIEHPEYGEVIQLQGDQRK	0.0002000000000000000000000.0	1	70(NGT)/	70(NGT)/	N	delta:H(1)N(-1)18O(1) (N)	2887.39	115112	102.988
664	EIF1B_HUMAN	EIF1B	Eukaryotic translation initiation factor 1b	12930	113	4359	1	723.602	4	2890.38	2890.38	-0.0008	67	91	1	52.42	6.5e-05	K	FACNGTVIEHPEYGEVIQLQGDQRK	0.0002000000000000000000000.0	1	70(NGT)/	70(NGT)/	N	delta:H(1)N(-1)18O(1) (N)	2887.39	115112	102.988
665	TXD11_HUMAN	TXNDC11	Thioredoxin domain-containing protein 11	111828	985	1219	1	728.846	2	1455.68	1455.68	-0.002	334	345	0	64.4	2.7e-06	R	EVLNYTAENICK	0.000200000000.0	1	337(NYT)/	337(NYT)/342(NIC)/	W	delta:H(1)N(-1)18O(1) (N)	1452.69	114918	86.7772
666	AGRE1_HUMAN	ADGRE1	Adhesion G protein-coupled receptor E1	100983	886	782	1	619.332	2	1236.65	1236.65	-0.0004	375	385	0	29.08	0.011	K	NTTESFVPVLK	0.20000000000.0	1	375(NTT)/	375(NTT)/	Q	delta:H(1)N(-1)18O(1) (N)	1233.66	114290	104.435
667	TM2D1_HUMAN	TM2D1	TM2 domain-containing protein 1	22768	207	3715	1	863.722	3	2588.14	2588.15	-0.0054	92	114	1	41.89	0.00032	K	DSSGNETHFTGNEVGFFKPISCR	0.00002000000000000000000.0	1	96(NET)/	96(NET)/	N	delta:H(1)N(-1)18O(1) (N)	2585.16	113848	107.602
668	CC50A_HUMAN	TMEM30A	Cell cycle control protein 50A	41057	361	3264	1	769.021	3	2304.04	2304.04	0.0042	94	112	0	33.09	0.0044	K	CLSPDVTPCFCTINFTLEK	0.0000000000000200000.0	1	107(NFT)/	107(NFT)/	S	delta:H(1)N(-1)18O(1) (N)	2301.05	113836	132.636
669	ICAM1_HUMAN	ICAM1	Intercellular adhesion molecule 1	58587	532	935	1	658.394	2	1314.77	1314.78	-0.0012	144	155	1	36.12	0.001	R	ANLTVVLLRGEK	0.020000000000.0	1	145(NLT)/	145(NLT)/	E	delta:H(1)N(-1)18O(1) (N)	1311.79	113819	100.734
670	SAP_HUMAN	PSAP	Prosaposin	59899	524	4105	1	693.097	4	2768.36	2768.36	0.0013	68	92	1	35.28	0.0038	K	DVVTAAGDMLKDNATEEEILVYLEK	0.0000000000002000000000000.0	1	80(NAT)/	80(NAT)/	T	delta:H(1)N(-1)18O(1) (N)	2765.37	113431	154.225
671	TM87B_HUMAN	TMEM87B	Transmembrane protein 87B	64179	555	1589	1	529.949	3	1586.82	1586.83	-0.0013	153	165	1	89.95	1.4e-08	K	ELINIRNVSNQER	0.0000002000000.0	1	159(NVS)/	159(NVS)/	S	delta:H(1)N(-1)18O(1) (N)	1583.84	113187	85.3635
672	SHPS1_HUMAN	SIRPA	Tyrosine-protein phosphatase non-receptor type substrate 1	55446	504	2079	1	873.422	2	1744.83	1744.82	0.007	108	123	0	40.96	0.0008	R	IGNITPADAGTYYCVK	0.0020000000000000.0	1	110(NIT)/	110(NIT)/	F	delta:H(1)N(-1)18O(1) (N)	1741.83	113119	97.978
673	SHPS1_HUMAN	SIRPA	Tyrosine-protein phosphatase non-receptor type substrate 1	55446	504	1467	1	516.927	3	1547.76	1547.76	-0.0009	265	277	1	54.12	5.3e-05	R	AENQVNVTCQVRK	0.0000020000000.0	1	270(NVT)/	270(NVT)/	F	delta:H(1)N(-1)18O(1) (N)	1544.77	113030	51.5996
674	SIRBL_HUMAN	SIRPB1	Signal-regulatory protein beta-1 isoform 3	43674	398	1467	1	516.927	3	1547.76	1547.76	-0.0009	264	276	1	54.12	5.3e-05	R	AENQVNVTCQVRK	0.0000020000000.0	1	269(NVT)/	269(NVT)/	F	delta:H(1)N(-1)18O(1) (N)	1544.77	113030	51.5996
675	SIA4C_HUMAN	ST3GAL4	CMP-N-acetylneuraminate-beta-galactosamide-alpha-2,3-sialyltransferase 4	38249	333	340	1	511.256	2	1020.5	1020.5	-0.0003	131	140	0	39.04	0.0014	R	NSSLGDAINK	0.2000000000.0	1	131(NSS)/	131(NSS)/	Y	delta:H(1)N(-1)18O(1) (N)	1017.51	112977	59.156
676	DAF_HUMAN	CD55	Complement decay-accelerating factor	42400	381	1726	1	815.838	2	1629.66	1629.66	0.0005	84	96	0	83.04	7.4e-09	K	GSQWSDIEEFCNR	0.0000000000020.0	1	95(NRS)/	95(NRS)/	S	delta:H(1)N(-1)18O(1) (N)	1626.67	112946	109.397
677	INSR_HUMAN	INSR	Insulin receptor	158912	1382	326	1	507.777	2	1013.54	1013.54	0	444	452	0	55.64	2.4e-05	K	HNLTITQGK	0.020000000.0	1	445(NLT)/	445(NLT)/	L	delta:H(1)N(-1)18O(1) (N)	1010.55	112275	42.528
678	DIAC_HUMAN	CTBS	Di-N-acetylchitobiase	44416	385	1197	1	724.355	2	1446.69	1446.69	0.0073	297	309	0	34.91	0.0035	K	QINSSISGNLWDK	3.0020000000000.0	1	299(NSS)/	299(NSS)/	D	Gln->pyro-Glu (N-term Q); delta:H(1)N(-1)18O(1) (N)	1443.7	112005	120.338
679	1C06_HUMAN	HLA-C	HLA class I histocompatibility antigen, Cw-6 alpha chain	41399	366	5023	1	824.357	4	3293.4	3293.4	-0.0019	105	132	1	59.66	2.5e-06	K	LRGYYNQSEDGSHTLQWMYGCDLGPDGR	0.0000020000000000040000000000.0	1	110(NQS)/	110(NQS)/	L	Oxidation (M); delta:H(1)N(-1)18O(1) (N)	3290.41	111736	104.333
680	CATC_HUMAN	CTSC	Dipeptidyl peptidase 1	52619	463	1041	1	691.794	2	1381.57	1381.57	-0.0006	51	62	0	49.44	2.6e-05	R	DVNCSVMGPQEK	0.002000400000.0	1	53(NCS)/	53(NCS)/	K	Oxidation (M); delta:H(1)N(-1)18O(1) (N)	1378.59	110932	48.5711
681	LIPL_HUMAN	LPL	Lipoprotein lipase	53699	475	5737	1	760.956	5	3799.74	3799.75	-0.0011	41	74	1	59.43	8.4e-06	K	FALRTPEDTAEDTCHLIPGVAESVATCHFNHSSK	0.0000000000000000000000000000020000.0	1	70(NHS)/	70(NHS)/	T	delta:H(1)N(-1)18O(1) (N)	3796.76	110919	117.763
682	PROF1_HUMAN	PFN1	Profilin-1	15216	140	1042	1	691.856	2	1381.7	1381.7	0.0002	92	105	0	42.51	0.00074	K	STGGAPTFNVTVTK	0.00000000200000.0	1	100(NVT)/	100(NVT)/	T	delta:H(1)N(-1)18O(1) (N)	1378.71	110797	83.5052
683	AMPN_HUMAN	ANPEP	Aminopeptidase N	109870	967	2613	1	973.052	2	1944.09	1944.08	0.0083	674	690	0	82.82	2.1e-08	K	VPVTLALNNTLFLIEER	0.00000002000000000.0	1	681(NNT)/	681(NNT)/	Q	delta:H(1)N(-1)18O(1) (N)	1941.09	110762	154.723
684	RNF13_HUMAN	RNF13	E3 ubiquitin-protein ligase RNF13	43357	381	958	1	662.854	2	1323.69	1323.69	0.0021	87	98	0	73.02	5.7e-07	K	DNSSGTFIVLIR	0.020000000000.0	1	88(NSS)/	88(NSS)/	R	delta:H(1)N(-1)18O(1) (N)	1320.7	110662	123.649
685	ENPP4_HUMAN	ENPP4	Bis(5~-adenosyl)-triphosphatase ENPP4	52007	453	932	1	655.312	2	1308.61	1308.61	-0.0005	382	393	0	33.78	0.003	K	PHPNNGTFGHTK	0.000020000000.0	1	386(NGT)/	386(NGT)/	C	delta:H(1)N(-1)18O(1) (N)	1305.62	110644	29.1268
686	1C06_HUMAN	HLA-C	HLA class I histocompatibility antigen, Cw-6 alpha chain	41399	366	4502	1	1003.75	3	3008.23	3008.22	0.0054	107	132	0	46.89	2e-05	R	GYYNQSEDGSHTLQWMYGCDLGPDGR	0.00020000000000000000000000.0	1	110(NQS)/	110(NQS)/	L	delta:H(1)N(-1)18O(1) (N)	3005.23	110641	118.69
687	HGB1A_HUMAN	HMGB1P1	Putative high mobility group protein B1-like 1	24394	211	1292	1	742.315	2	1482.62	1482.62	-0.0028	129	141	0	51.99	1.3e-05	K	LGEMWNNTAADDK	0.0004020000000.0	1	134(NNT)/	134(NNT)/	Q	Oxidation (M); delta:H(1)N(-1)18O(1) (N)	1479.63	110568	70.4861
688	HMGB1_HUMAN	HMGB1	High mobility group protein B1	25049	215	1292	1	742.315	2	1482.62	1482.62	-0.0028	129	141	0	51.99	1.3e-05	K	LGEMWNNTAADDK	0.0004020000000.0	1	134(NNT)/	134(NNT)/	Q	Oxidation (M); delta:H(1)N(-1)18O(1) (N)	1479.63	110568	70.4861
689	BST1_HUMAN	BST1	ADP-ribosyl cyclase/cyclic ADP-ribose hydrolase 2	36328	318	3214	1	759.047	3	2274.12	2274.11	0.0088	182	203	0	35.45	0.0041	K	DSSGVIHVMLNGSEPTGAYPIK	0.0000000000200000000000.0	1	192(NGS)/	192(NGS)/	G	delta:H(1)N(-1)18O(1) (N)	2271.12	109434	118.727
690	MPRI_HUMAN	IGF2R	Cation-independent mannose-6-phosphate receptor	281155	2491	3845	1	885.067	3	2652.18	2652.18	-0.0002	622	645	0	24.93	0.017	K	TEGENCTVFDSQAGFSFDLSPLTK	0.000020000000000000000000.0	1	626(NCT)/	626(NCT)/	K	delta:H(1)N(-1)18O(1) (N)	2649.19	109021	138.536
691	SPP2B_HUMAN	SPPL2B	Signal peptide peptidase-like 2B	65685	592	339	1	511.212	2	1020.41	1020.41	-0.0007	96	103	0	16.89	0.023	R	GNCTFYEK	0.02000000.0	1	97(NCT)/	97(NCT)/	V	delta:H(1)N(-1)18O(1) (N)	1017.42	108926	54.3679
692	CTR1_HUMAN	SLC7A1	High affinity cationic amino acid transporter 1	68449	629	2103	1	878.886	2	1755.76	1755.76	-0.0014	216	230	0	49.94	3.4e-05	K	NWQLTEEDFGNTSGR	0.000000000020000.0	1	226(NTS)/	226(NTS)/	L	delta:H(1)N(-1)18O(1) (N)	1752.77	108701	107.27
693	INSR_HUMAN	INSR	Insulin receptor	158912	1382	3984	1	901.461	3	2701.36	2701.36	0.0026	414	436	1	50.84	0.00011	R	LIRGETLEIGNYSFYALDNQNLR	0.00000000002000000000000.0	1	424(NYS)/	424(NYS)/	Q	delta:H(1)N(-1)18O(1) (N)	2698.37	108383	130.372
694	LAMP2_HUMAN	LAMP2	Lysosome-associated membrane glycoprotein 2	45503	410	467	1	550.757	2	1099.5	1099.5	-0.0005	46	53	0	36.51	0.00075	K	WQMNFTVR	0.00420000.0	1	49(NFT)/	49(NFT)/	Y	Oxidation (M); delta:H(1)N(-1)18O(1) (N)	1096.51	108323	85.8954
[truncated: 279 more rows]

## Sheet: Table S4
Supplementary Table S4. Glycopeptides and peptides identified in fraction #4 of HILIC on the Amide-80 column
[truncated: 823 more rows]

[truncated: 21 more sheets: Table S5, Table S6, Table S7, Table S8, Table S9, Table S10, Table S11, Table S12, Table S13, Table S14, Table S15, Table S16, Table S17, Table S18, Table S19, Table S20, Table S21, Table S22, Table S23, Table S24 …]
